# Supplementary material for: A synthetic glycodendropeptide induces methylation changes on regulatory T cells linked to tolerant responses in anaphylactic-mice
Source: Front Immunol. 2023 Jun 2;14:1165852. doi: 10.3389/fimmu.2023.1165852 (PMC10272618; doi:10.3389/fimmu.2023.1165852)
Supplement: Supplementary file 2 [file Table_1.xlsx]

## Sheet: Basic statistics
Chromosome	Sample_Name	mean_meth	median_meth	sd_meth	mean_cov	median_cov	sd_cov
1	Antigen-only_1_mm39_CpG	0.784292	0.909091	0.297273	22.8726	23	8.57307
1	Antigen-only_2_mm39_CpG	0.793663	0.923077	0.299099	22.2633	22	8.49091
1	Antigen-only_3_mm39_CpG	0.786432	0.913043	0.298643	22.7162	23	8.49328
1	Antigen-only_4_mm39_CpG	0.791498	0.92	0.2986	22.675	23	8.59236
1	Antigen-only_5_mm39_CpG	0.782534	0.909091	0.298589	21.4698	22	8.29308
1	Antigen-only_6_mm39_CpG	0.788654	0.916667	0.300007	21.5275	22	8.3148
1	Antigen-only_7_mm39_CpG	0.782178	0.909091	0.298714	21.8857	22	8.62222
1	Anaphylactic_1_mm39_CpG	0.779751	0.904762	0.293384	21.7312	22	8.48944
1	Anaphylactic_2_mm39_CpG	0.782276	0.909091	0.298421	19.8594	20	7.75577
1	Anaphylactic_3_mm39_CpG	0.789905	0.916667	0.299991	18.1188	18	7.14033
1	Anaphylactic_4_mm39_CpG	0.791674	0.92	0.299721	21.2999	21	8.20644
1	Anaphylactic_5_mm39_CpG	0.789638	0.916667	0.296691	22.7391	23	9.37777
1	Tolerant_1_mm39_CpG	0.79194	0.92	0.297873	22.3725	23	8.45664
1	Tolerant_2_mm39_CpG	0.782366	0.904762	0.295414	23.5336	24	8.92741
1	Tolerant_3_mm39_CpG	0.783446	0.909091	0.29686	21.7673	22	8.10183
1	Tolerant_4_mm39_CpG	0.790984	0.92	0.299239	19.5151	20	7.51771
1	Tolerant_5_mm39_CpG	0.782883	0.909091	0.29726	20.7356	21	7.99337
1	Tolerant_6_mm39_CpG	0.78915	0.916667	0.298338	21.0136	21	8.03336
1	Tolerant_7_mm39_CpG	0.78989	0.916667	0.297676	22.1524	22	8.43107
1	Desensitized_1_mm39_CpG	0.785626	0.911765	0.297036	21.7913	22	8.18961
1	Desensitized_2_mm39_CpG	0.794335	0.923077	0.298772	21.485	22	8.09564
1	Desensitized_3_mm39_CpG	0.786961	0.913043	0.298498	20.1025	20	7.61912
1	Desensitized_4_mm39_CpG	0.78864	0.916667	0.297833	22.0164	22	8.31174
1	Desensitized_5_mm39_CpG	0.77983	0.904762	0.297845	20.2497	20	7.69951
1	Desensitized_6_mm39_CpG	0.786634	0.914286	0.298697	21.7903	22	8.39895
1	Desensitized_7_mm39_CpG	0.788597	0.916667	0.297616	24.9801	25	9.53542
10	Antigen-only_1_mm39_CpG	0.785459	0.916667	0.302396	22.7818	23	7.92504
10	Antigen-only_2_mm39_CpG	0.794425	0.928571	0.304532	22.1247	22	7.97869
10	Antigen-only_3_mm39_CpG	0.788022	0.92	0.304002	22.6022	23	7.89631
10	Antigen-only_4_mm39_CpG	0.792368	925	0.303916	22.5427	23	8.01045
10	Antigen-only_5_mm39_CpG	0.783396	0.913043	0.303886	21.4016	22	7.71232
10	Antigen-only_6_mm39_CpG	0.789467	0.923077	0.305381	21.4455	22	7.70639
10	Antigen-only_7_mm39_CpG	0.783447	0.913043	0.304012	21.7965	22	8.0124
10	Anaphylactic_1_mm39_CpG	0.784957	0.913043	0.299805	21.7509	22	7.83531
10	Anaphylactic_2_mm39_CpG	0.783503	0.913043	0.303427	19.7578	20	7.23398
10	Anaphylactic_3_mm39_CpG	0.790304	0.923077	0.305376	17.9878	18	7.33104
10	Anaphylactic_4_mm39_CpG	0.792319	0.925926	0.305171	21.1991	21	7.65795
10	Anaphylactic_5_mm39_CpG	0.790415	0.92	0.302102	22.4617	23	9.78781
10	Tolerant_1_mm39_CpG	0.793041	0.925926	0.303243	22.2415	23	7.88141
10	Tolerant_2_mm39_CpG	0.78324	0.911765	0.300798	23.4754	24	8.25751
10	Tolerant_3_mm39_CpG	0.784103	0.913043	0.302368	21.6697	22	7.52929
10	Tolerant_4_mm39_CpG	0.791556	0.923077	0.30476	19.3173	19	7.03254
10	Tolerant_5_mm39_CpG	0.784201	0.913043	0.302319	20.686	21	7.45821
10	Tolerant_6_mm39_CpG	0.790077	0.923077	0.303704	20.8938	21	7.50849
10	Tolerant_7_mm39_CpG	0.790503	0.923077	0.303142	22.0831	22	7.89657
10	Desensitized_1_mm39_CpG	0.786812	0.916667	0.302241	21.6652	22	7.69072
10	Desensitized_2_mm39_CpG	0.795065	0.928571	0.3043	21.4027	22	7.55597
10	Desensitized_3_mm39_CpG	0.788375	0.92	0.303789	19.9522	20	7.1169
10	Desensitized_4_mm39_CpG	0.789717	0.923077	0.303243	21.8831	22	7.76466
10	Desensitized_5_mm39_CpG	0.781723	0.913043	0.30305	20.1548	20	7.11572
10	Desensitized_6_mm39_CpG	0.788261	0.92	0.303901	21.7046	22	7.78668
10	Desensitized_7_mm39_CpG	0.789704	0.923077	0.302996	24.8936	25	8.88657
11	Antigen-only_1_mm39_CpG	0.731224	0.894737	0.342861	23.0273	23	19.6263
11	Antigen-only_2_mm39_CpG	0.739771	0.909091	0.345648	21.9858	22	18.81
11	Antigen-only_3_mm39_CpG	0.734515	0.9	0.344387	22.7322	23	20.5672
11	Antigen-only_4_mm39_CpG	0.737832	0.904762	0.344933	22.5665	22	18.9653
11	Antigen-only_5_mm39_CpG	0.729621	0.894737	0.343973	21.5763	21	18.0921
11	Antigen-only_6_mm39_CpG	0.735071	0.903226	0.345912	21.6786	22	18.2838
11	Antigen-only_7_mm39_CpG	0.729638	0.894737	0.344032	21.8237	22	17.877
11	Anaphylactic_1_mm39_CpG	0.730489	0.894737	0.343341	21.9032	22	19.1631
11	Anaphylactic_2_mm39_CpG	0.729738	0.888889	0.343476	19.616	19	16.6309
11	Anaphylactic_3_mm39_CpG	0.736038	0.9	0.345966	17.7495	18	15.1121
11	Anaphylactic_4_mm39_CpG	0.738046	0.90625	0.345885	21.2895	21	18.5415
11	Anaphylactic_5_mm39_CpG	0.736039	0.9	0.342832	21.2985	21	17.2568
11	Tolerant_1_mm39_CpG	0.738736	0.90625	0.344237	21.8417	22	18.6449
11	Tolerant_2_mm39_CpG	0.729032	0.888889	0.340883	23.5158	23	20.0023
11	Tolerant_3_mm39_CpG	0.73002	0.894737	0.342094	22.3811	22	19.4474
11	Tolerant_4_mm39_CpG	0.737489	0.904762	0.345582	18.7691	19	15.6696
11	Tolerant_5_mm39_CpG	0.730207	0.892857	0.342325	20.5603	20	17.0934
11	Tolerant_6_mm39_CpG	0.735691	0.9	0.344437	20.6759	21	17.6925
11	Tolerant_7_mm39_CpG	0.736358	0.903226	0.343662	22.0511	22	18.424
11	Desensitized_1_mm39_CpG	0.733291	0.9	0.342831	21.8292	22	18.2942
11	Desensitized_2_mm39_CpG	0.740532	0.909091	0.345263	21.5978	22	18.3601
11	Desensitized_3_mm39_CpG	0.735172	0.9	0.344205	19.4118	19	16.2953
11	Desensitized_4_mm39_CpG	0.73557	0.9	0.344233	21.5041	21	17.8643
11	Desensitized_5_mm39_CpG	0.729036	0.892857	0.342649	20.2119	20	17.2644
11	Desensitized_6_mm39_CpG	0.734347	0.9	0.344269	21.7764	22	18.8827
11	Desensitized_7_mm39_CpG	0.735858	0.903226	0.343961	24.489	24	20.7929
12	Antigen-only_1_mm39_CpG	0.76965	0.90625	0.311086	22.834	23	28.9907
12	Antigen-only_2_mm39_CpG	0.778716	0.92	0.313168	22.1518	22	28.682
12	Antigen-only_3_mm39_CpG	0.772099	0.911765	0.31247	22.6779	23	30.6545
12	Antigen-only_4_mm39_CpG	0.777251	0.916667	0.312427	22.5803	23	28.6157
12	Antigen-only_5_mm39_CpG	0.76818	0.904762	0.312343	21.4248	21	26.1139
12	Antigen-only_6_mm39_CpG	0.773689	0.913043	0.313999	21.4892	22	26.7224
12	Antigen-only_7_mm39_CpG	0.767292	0.904762	0.312721	21.8246	22	26.3989
12	Anaphylactic_1_mm39_CpG	0.77112	0.904762	0.308531	21.7701	22	26.6351
12	Anaphylactic_2_mm39_CpG	0.767933	0.904762	0.312219	19.7601	20	25.0789
12	Anaphylactic_3_mm39_CpG	0.774818	0.913043	0.313965	18.0183	18	23.5328
12	Anaphylactic_4_mm39_CpG	0.776709	0.916667	0.313875	21.259	21	26.5475
12	Anaphylactic_5_mm39_CpG	0.774688	0.913043	0.310744	22.3783	22	28.5505
12	Tolerant_1_mm39_CpG	0.777101	0.916667	0.312012	22.18	22	29.9372
12	Tolerant_2_mm39_CpG	0.76786	0.903226	0.309165	23.4433	24	28.6995
12	Tolerant_3_mm39_CpG	0.768476	0.904762	0.310711	21.8671	22	27.3499
12	Tolerant_4_mm39_CpG	0.776205	0.916667	0.3133	19.3297	19	26.4363
12	Tolerant_5_mm39_CpG	0.768635	0.904762	0.310693	20.6687	21	25.3724
12	Tolerant_6_mm39_CpG	0.774158	0.913043	0.312473	20.8961	21	25.5673
12	Tolerant_7_mm39_CpG	0.775216	0.913043	0.311555	22.0835	22	26.176
12	Desensitized_1_mm39_CpG	0.771145	0.909091	0.310949	21.7392	22	26.4388
12	Desensitized_2_mm39_CpG	0.779438	0.92	0.312808	21.4849	22	26.325
12	Desensitized_3_mm39_CpG	0.77304	0.913043	0.312207	19.9189	20	27.0073
12	Desensitized_4_mm39_CpG	0.774046	0.913043	0.31189	21.8474	22	29.0096
12	Desensitized_5_mm39_CpG	0.766058	0.903226	0.311513	20.2247	20	25.798
12	Desensitized_6_mm39_CpG	0.772435	0.913043	0.312616	21.7189	22	24.8143
12	Desensitized_7_mm39_CpG	0.773668	0.913043	0.311753	24.8385	25	31.4145
13	Antigen-only_1_mm39_CpG	0.777189	0.913043	0.308979	22.9542	23	17.315
13	Antigen-only_2_mm39_CpG	0.78663	0.925926	0.311132	22.2587	22	15.8386
13	Antigen-only_3_mm39_CpG	0.780071	0.916667	0.310142	22.7412	23	18.5597
13	Antigen-only_4_mm39_CpG	0.784497	0.923077	0.310509	22.7179	23	17.9358
13	Antigen-only_5_mm39_CpG	0.775624	0.909091	0.31023	21.5683	22	15.6446
13	Antigen-only_6_mm39_CpG	0.781678	0.92	0.311712	21.6279	22	15.3565
13	Antigen-only_7_mm39_CpG	0.775672	0.909091	0.310037	21.99	22	14.2244
13	Anaphylactic_1_mm39_CpG	0.775982	0.909091	0.307498	21.836	22	17.1663
13	Anaphylactic_2_mm39_CpG	0.775647	0.909091	0.309686	19.9271	20	14.1615
13	Anaphylactic_3_mm39_CpG	0.782735	0.92	0.311721	18.1358	18	13.8425
13	Anaphylactic_4_mm39_CpG	0.785086	0.923077	0.311266	21.3733	21	17.1934
13	Anaphylactic_5_mm39_CpG	0.78262	0.916667	0.308658	22.714	23	14.3578
13	Tolerant_1_mm39_CpG	0.78502	0.923077	0.309764	22.4239	23	17.3149
13	Tolerant_2_mm39_CpG	0.77502	0.909091	0.307271	23.6839	24	16.4679
13	Tolerant_3_mm39_CpG	0.776358	0.909091	0.308593	21.8582	22	18.3886
13	Tolerant_4_mm39_CpG	0.783998	0.923077	0.311069	19.5791	20	14.1358
13	Tolerant_5_mm39_CpG	0.776254	0.909091	0.308699	20.8341	21	14.4167
13	Tolerant_6_mm39_CpG	0.782163	0.916667	0.310093	21.0994	21	15.2893
13	Tolerant_7_mm39_CpG	0.782665	0.92	0.309575	22.2672	22	15.2378
13	Desensitized_1_mm39_CpG	0.779306	0.914286	0.308704	21.8637	22	15.7002
13	Desensitized_2_mm39_CpG	0.787255	0.925926	0.310602	21.6111	22	16.1078
13	Desensitized_3_mm39_CpG	0.780992	0.916667	0.30988	20.1074	20	14.2276
13	Desensitized_4_mm39_CpG	0.781683	0.918919	0.309769	22.0364	22	15.5435
13	Desensitized_5_mm39_CpG	0.773996	0.909091	0.309188	20.3079	20	15.3689
13	Desensitized_6_mm39_CpG	0.779903	0.916667	0.310401	21.8973	22	16.567
13	Desensitized_7_mm39_CpG	0.782036	0.92	0.309408	25.0646	25	16.9453
14	Antigen-only_1_mm39_CpG	0.775001	0.909091	0.307163	22.4957	23	40.9201
14	Antigen-only_2_mm39_CpG	0.784712	0.92	0.308874	21.9522	22	41.6442
14	Antigen-only_3_mm39_CpG	0.777256	0.913043	0.308259	22.3753	23	43.049
14	Antigen-only_4_mm39_CpG	0.782775	0.916667	0.308431	22.3054	22	40.5773
14	Antigen-only_5_mm39_CpG	0.773178	0.904762	0.308528	21.1219	21	37.9505
14	Antigen-only_6_mm39_CpG	0.779411	0.916667	0.309674	21.2147	21	39.4929
14	Antigen-only_7_mm39_CpG	0.77277	0.904762	0.308495	21.5622	22	38.7493
14	Anaphylactic_1_mm39_CpG	0.771707	0.903226	0.303957	21.3453	22	38.4627
14	Anaphylactic_2_mm39_CpG	0.773096	0.904762	0.308215	19.5669	20	35.1152
14	Anaphylactic_3_mm39_CpG	0.780472	0.916667	0.309926	17.8746	18	34.6039
14	Anaphylactic_4_mm39_CpG	0.782685	0.916667	0.309496	20.9876	21	37.4173
14	Anaphylactic_5_mm39_CpG	0.780642	0.913043	0.306493	22.478	23	40.6043
14	Tolerant_1_mm39_CpG	0.783007	0.916667	0.307753	22.051	22	40.6486
14	Tolerant_2_mm39_CpG	0.773355	0.904762	0.305299	23.1504	23	38.5574
14	Tolerant_3_mm39_CpG	0.773928	0.904762	0.306822	21.4622	22	38.35
14	Tolerant_4_mm39_CpG	0.781489	0.916667	0.309048	19.2781	19	37.1412
14	Tolerant_5_mm39_CpG	0.773747	0.904762	0.306696	20.4622	21	35.9867
14	Tolerant_6_mm39_CpG	0.779825	0.913043	0.308161	20.7078	21	36.3302
14	Tolerant_7_mm39_CpG	0.780375	0.913043	0.307605	21.8465	22	38.2624
14	Desensitized_1_mm39_CpG	0.776445	0.909091	0.306862	21.4547	22	36.9416
14	Desensitized_2_mm39_CpG	0.784993	0.92	0.308785	21.1603	21	36.4822
14	Desensitized_3_mm39_CpG	0.777763	0.913043	0.30814	19.8619	20	37.6556
14	Desensitized_4_mm39_CpG	0.779172	0.913043	0.307662	21.7631	22	40.29
14	Desensitized_5_mm39_CpG	0.770384	0.9	0.30767	19.9469	20	35.8762
14	Desensitized_6_mm39_CpG	0.777652	0.913043	0.308508	21.4008	22	33.8667
14	Desensitized_7_mm39_CpG	0.779395	0.914286	0.307528	24.5798	25	41.4617
15	Antigen-only_1_mm39_CpG	0.779404	0.909091	0.303402	22.7944	23	8.73659
15	Antigen-only_2_mm39_CpG	0.788533	0.923077	0.305773	22.0234	22	8.55776
15	Antigen-only_3_mm39_CpG	0.781856	0.916667	0.305043	22.5905	23	8.877
15	Antigen-only_4_mm39_CpG	0.786586	0.92	0.305087	22.469	23	8.98394
15	Antigen-only_5_mm39_CpG	0.777504	0.909091	0.304723	21.3601	22	8.45826
15	Antigen-only_6_mm39_CpG	0.783448	0.916667	0.306552	21.4299	22	8.58137
15	Antigen-only_7_mm39_CpG	0.777384	0.909091	0.3049	21.7465	22	8.51992
15	Anaphylactic_1_mm39_CpG	0.779019	0.909091	0.303232	21.7867	22	8.66785
15	Anaphylactic_2_mm39_CpG	0.777513	0.909091	0.304456	19.6469	20	7.83523
15	Anaphylactic_3_mm39_CpG	0.784439	0.916667	0.306382	17.8534	18	7.28201
15	Anaphylactic_4_mm39_CpG	0.786804	0.921053	0.305966	21.1575	21	8.64323
15	Anaphylactic_5_mm39_CpG	0.784898	0.916667	0.30294	22.0204	22	9.24964
15	Tolerant_1_mm39_CpG	0.787237	0.92	0.304512	22.0292	22	8.47802
15	Tolerant_2_mm39_CpG	0.777226	0.90625	0.301538	23.3988	24	9.01169
15	Tolerant_3_mm39_CpG	0.778265	0.909091	0.30312	21.8822	22	7.96353
15	Tolerant_4_mm39_CpG	0.785834	0.92	0.305691	19.0826	19	7.43161
15	Tolerant_5_mm39_CpG	0.778158	0.909091	0.30352	20.5548	21	8.01108
15	Tolerant_6_mm39_CpG	0.783983	0.916667	0.304979	20.7354	21	8.17098
15	Tolerant_7_mm39_CpG	0.784864	0.916667	0.304121	21.981	22	8.67739
15	Desensitized_1_mm39_CpG	0.78142	0.913043	0.30315	21.678	22	8.12856
15	Desensitized_2_mm39_CpG	0.789316	0.923077	0.305117	21.4407	22	8.07424
15	Desensitized_3_mm39_CpG	0.782678	0.916667	0.304719	19.7161	20	7.41502
15	Desensitized_4_mm39_CpG	0.784013	0.916667	0.30421	21.6923	22	8.22755
15	Desensitized_5_mm39_CpG	0.775705	0.90625	0.303911	20.1452	20	7.61478
15	Desensitized_6_mm39_CpG	0.782316	0.916667	0.304856	21.6732	22	8.45002
15	Desensitized_7_mm39_CpG	0.783827	0.916667	0.30409	24.68	25	9.49736
16	Antigen-only_1_mm39_CpG	0.795547	0.916667	0.289125	23.143	23	15.1942
16	Antigen-only_2_mm39_CpG	0.805088	0.928571	0.290957	22.564	23	14.7115
16	Antigen-only_3_mm39_CpG	0.797712	0.92	0.290651	23.0102	23	16.2179
16	Antigen-only_4_mm39_CpG	0.802847	925	0.290248	22.965	23	15.6377
16	Antigen-only_5_mm39_CpG	0.793876	0.913043	0.290515	21.7299	22	14.4751
16	Antigen-only_6_mm39_CpG	0.800225	0.923077	0.291783	21.7599	22	14.0905
16	Antigen-only_7_mm39_CpG	0.793581	0.913043	0.290639	22.1649	22	13.2471
16	Anaphylactic_1_mm39_CpG	0.793386	0.913043	0.287856	22.1213	22	15.4185
16	Anaphylactic_2_mm39_CpG	0.793878	0.913043	0.29014	20.1008	20	12.6257
16	Anaphylactic_3_mm39_CpG	0.80062	0.923077	0.29187	18.3793	18	11.9132
16	Anaphylactic_4_mm39_CpG	0.803047	0.925926	0.291519	21.5488	22	14.9169
16	Anaphylactic_5_mm39_CpG	0.800854	0.92	0.288405	23.1269	23	12.4638
16	Tolerant_1_mm39_CpG	0.803187	0.925926	0.289756	22.6772	23	14.5966
16	Tolerant_2_mm39_CpG	0.793168	0.911765	0.287512	23.8409	24	15.5995
16	Tolerant_3_mm39_CpG	0.794396	0.913043	0.288981	21.995	22	16.4064
16	Tolerant_4_mm39_CpG	0.802027	0.923077	0.291005	19.8263	20	11.8157
16	Tolerant_5_mm39_CpG	0.794458	0.913043	0.288989	21.0238	21	13.2392
16	Tolerant_6_mm39_CpG	0.800213	0.92	0.290296	21.3079	21	14.1908
16	Tolerant_7_mm39_CpG	0.800796	0.923077	0.289821	22.4209	23	14.3886
16	Desensitized_1_mm39_CpG	0.79713	0.916667	0.288796	22.0336	22	14.4125
16	Desensitized_2_mm39_CpG	0.805521	0.928571	0.29045	21.7711	22	15.0375
16	Desensitized_3_mm39_CpG	0.798622	0.92	0.29019	20.4095	20	11.9964
16	Desensitized_4_mm39_CpG	0.799759	0.92	0.289683	22.3376	22	13.2744
16	Desensitized_5_mm39_CpG	0.791447	0.913043	0.289991	20.5041	21	13.5962
16	Desensitized_6_mm39_CpG	0.798385	0.92	0.290413	22.0684	22	15.405
16	Desensitized_7_mm39_CpG	0.800046	0.923077	0.289341	25.3571	26	16.1576
17	Antigen-only_1_mm39_CpG	0.758864	0.909091	0.325723	24.3651	23	58.3862
17	Antigen-only_2_mm39_CpG	0.768205	0.923077	0.328046	23.3437	22	53.807
17	Antigen-only_3_mm39_CpG	0.761854	0.913043	0.327079	24.2037	23	61.8023
17	Antigen-only_4_mm39_CpG	0.766314	0.916667	0.327126	24.0501	22	59.9282
17	Antigen-only_5_mm39_CpG	0.757185	0.90625	0.326802	22.8186	21	53.0945
17	Antigen-only_6_mm39_CpG	0.763127	0.916667	0.328811	22.8654	21	53.0033
17	Antigen-only_7_mm39_CpG	0.757042	0.90625	0.326852	22.9339	22	45.8342
17	Anaphylactic_1_mm39_CpG	0.757888	0.904762	0.324509	23.294	22	58.5446
17	Anaphylactic_2_mm39_CpG	0.757575	0.904762	0.326478	20.8288	20	46.8464
17	Anaphylactic_3_mm39_CpG	0.764059	0.916667	0.328576	18.9348	18	44.5408
17	Anaphylactic_4_mm39_CpG	0.765848	0.92	0.328378	22.6354	21	56.6035
17	Anaphylactic_5_mm39_CpG	0.763875	0.913043	0.325456	22.5958	22	37.348
17	Tolerant_1_mm39_CpG	0.766786	0.918919	0.326572	23.3525	22	55.7299
17	Tolerant_2_mm39_CpG	0.757067	0.904762	0.32385	24.9461	23	58.676
17	Tolerant_3_mm39_CpG	0.757843	0.909091	0.32508	23.7674	22	65.2722
17	Tolerant_4_mm39_CpG	0.765338	0.916667	0.327924	20.0633	19	43.11
17	Tolerant_5_mm39_CpG	0.758139	0.904762	0.325178	21.79	21	48.7635
17	Tolerant_6_mm39_CpG	0.763353	0.914286	0.32722	22.0544	21	51.3646
17	Tolerant_7_mm39_CpG	0.764175	0.916667	0.326499	23.3366	22	52.373
17	Desensitized_1_mm39_CpG	0.760713	0.909091	0.325324	23.1971	22	55.886
17	Desensitized_2_mm39_CpG	0.768264	0.923077	0.327615	23.011	22	57.9586
17	Desensitized_3_mm39_CpG	0.762055	0.913043	0.326885	20.7044	20	43.6112
17	Desensitized_4_mm39_CpG	0.763254	0.916667	0.326801	22.862	22	49.2494
17	Desensitized_5_mm39_CpG	0.756193	0.904762	0.325638	21.5369	20	53.3627
17	Desensitized_6_mm39_CpG	0.76214	0.913043	0.326977	23.3024	22	60.1931
17	Desensitized_7_mm39_CpG	0.763206	0.916667	0.326403	26.1245	25	58.2147
18	Antigen-only_1_mm39_CpG	0.78391	0.909091	0.298097	22.9507	23	8.42897
18	Antigen-only_2_mm39_CpG	0.793326	0.923077	0.300085	22.3045	23	8.25669
18	Antigen-only_3_mm39_CpG	0.786629	0.916667	0.299301	22.7386	23	8.59082
18	Antigen-only_4_mm39_CpG	0.791372	0.92	0.299508	22.731	23	8.47965
18	Antigen-only_5_mm39_CpG	0.781725	0.909091	0.299735	21.5559	22	8.19023
18	Antigen-only_6_mm39_CpG	0.788215	0.916667	0.301004	21.594	22	8.11202
18	Antigen-only_7_mm39_CpG	0.781529	0.909091	0.299789	21.9622	22	8.25506
18	Anaphylactic_1_mm39_CpG	0.783638	0.909091	0.297432	21.9318	22	8.42583
18	Anaphylactic_2_mm39_CpG	0.781722	0.909091	0.299258	19.9385	20	7.57476
18	Anaphylactic_3_mm39_CpG	0.789316	0.916667	0.300887	18.119	18	6.96599
18	Anaphylactic_4_mm39_CpG	0.79162	0.92	0.300457	21.3506	21	8.22546
18	Anaphylactic_5_mm39_CpG	0.78937	0.916667	0.297646	22.7434	23	8.71965
18	Tolerant_1_mm39_CpG	0.791924	0.92	0.298712	22.403	23	8.02037
18	Tolerant_2_mm39_CpG	0.781951	0.90625	0.296583	23.6565	24	8.63542
18	Tolerant_3_mm39_CpG	0.782774	0.909091	0.298158	21.7551	22	7.90754
18	Tolerant_4_mm39_CpG	0.790675	0.92	0.300162	19.5434	20	7.11003
18	Tolerant_5_mm39_CpG	0.782907	0.909091	0.297967	20.8457	21	7.59545
18	Tolerant_6_mm39_CpG	0.788859	0.916667	0.299416	21.1029	21	7.75518
18	Tolerant_7_mm39_CpG	0.789506	0.916667	0.298738	22.2577	23	8.16646
18	Desensitized_1_mm39_CpG	0.785172	0.913043	0.298273	21.8531	22	7.84624
18	Desensitized_2_mm39_CpG	0.793707	0.923077	0.299795	21.5634	22	7.90348
18	Desensitized_3_mm39_CpG	0.78675	0.914286	0.299436	20.0958	20	7.05826
18	Desensitized_4_mm39_CpG	0.788218	0.916667	0.299056	22.0685	22	7.82958
18	Desensitized_5_mm39_CpG	0.779338	0.904762	0.298765	20.3125	20	7.34449
18	Desensitized_6_mm39_CpG	0.78639	0.916667	0.299611	21.8849	22	8.22604
18	Desensitized_7_mm39_CpG	0.788254	0.916667	0.298609	25.0795	25	9.15917
19	Antigen-only_1_mm39_CpG	0.74745	0.904762	0.335509	22.8355	23	7.55159
19	Antigen-only_2_mm39_CpG	0.756541	0.916667	0.338149	21.9531	22	7.51765
19	Antigen-only_3_mm39_CpG	0.750704	0.911765	0.337182	22.5469	23	7.54151
19	Antigen-only_4_mm39_CpG	0.754219	0.916667	0.337662	22.4528	23	7.53927
19	Antigen-only_5_mm39_CpG	0.745275	0.904762	0.336881	21.3912	21	7.3755
19	Antigen-only_6_mm39_CpG	0.751406	0.913043	0.338574	21.4829	22	7.37406
19	Antigen-only_7_mm39_CpG	0.745993	0.904762	0.336715	21.7284	22	7.67706
19	Anaphylactic_1_mm39_CpG	0.746627	0.904762	0.336129	21.7278	22	7.49381
19	Anaphylactic_2_mm39_CpG	0.745388	0.9	0.336351	19.6226	20	6.90994
19	Anaphylactic_3_mm39_CpG	0.752638	0.913043	0.338656	17.7783	18	6.36937
19	Anaphylactic_4_mm39_CpG	0.7547	0.916667	0.338675	21.129	21	7.27886
19	Anaphylactic_5_mm39_CpG	0.752143	0.909091	0.335732	21.7902	22	8.49009
19	Tolerant_1_mm39_CpG	0.75493	0.916667	0.33683	21.9326	22	7.44241
19	Tolerant_2_mm39_CpG	0.745367	0.9	0.33376	23.4386	24	7.8888
19	Tolerant_3_mm39_CpG	0.746604	0.904762	0.335145	21.9061	22	7.26575
19	Tolerant_4_mm39_CpG	0.754118	0.916667	0.338248	18.9571	19	6.70004
19	Tolerant_5_mm39_CpG	0.746655	0.903226	0.335207	20.5374	21	7.12954
19	Tolerant_6_mm39_CpG	0.751992	0.911765	0.337246	20.7139	21	7.15042
19	Tolerant_7_mm39_CpG	0.752703	0.913043	0.336581	21.9258	22	7.54337
19	Desensitized_1_mm39_CpG	0.749501	0.909091	0.335788	21.6477	22	7.2633
19	Desensitized_2_mm39_CpG	0.757368	0.92	0.337694	21.3968	22	7.20476
19	Desensitized_3_mm39_CpG	0.751355	0.909091	0.337035	19.5453	20	6.73942
19	Desensitized_4_mm39_CpG	0.751916	0.913043	0.336937	21.602	22	7.33549
19	Desensitized_5_mm39_CpG	0.744886	0.9	0.335602	20.0641	20	6.81155
19	Desensitized_6_mm39_CpG	0.750506	0.909091	0.336992	21.6442	22	7.45858
19	Desensitized_7_mm39_CpG	0.752324	0.913043	0.336537	24.5444	25	8.42245
2	Antigen-only_1_mm39_CpG	0.767035	0.909091	0.314995	23.643	23	131.575
2	Antigen-only_2_mm39_CpG	0.775863	0.92	0.317424	22.8374	22	129.87
2	Antigen-only_3_mm39_CpG	0.769763	0.913043	0.316457	23.4257	23	133.673
2	Antigen-only_4_mm39_CpG	0.773949	0.916667	0.316758	23.3027	23	128.745
2	Antigen-only_5_mm39_CpG	0.76529	0.904762	0.316431	22.2213	22	131.277
2	Antigen-only_6_mm39_CpG	0.771221	0.914286	0.317966	22.314	22	133.09
2	Antigen-only_7_mm39_CpG	0.765103	0.904762	0.316447	22.5712	22	130.085
2	Anaphylactic_1_mm39_CpG	0.766411	0.904762	0.314646	22.5805	22	124.524
2	Anaphylactic_2_mm39_CpG	0.76538	0.904762	0.315961	20.4264	20	127.271
2	Anaphylactic_3_mm39_CpG	0.772122	0.916667	0.318097	18.6113	18	125.671
2	Anaphylactic_4_mm39_CpG	0.774228	0.916667	0.317694	21.9673	21	128.456
2	Anaphylactic_5_mm39_CpG	0.772003	0.913043	0.314825	22.8231	22	127.581
2	Tolerant_1_mm39_CpG	0.774524	0.916667	0.316035	22.825	22	131.414
2	Tolerant_2_mm39_CpG	0.76478	0.903226	0.313276	24.2204	24	130.348
2	Tolerant_3_mm39_CpG	0.765858	0.904762	0.31466	22.6981	22	125.517
2	Tolerant_4_mm39_CpG	0.773549	0.916667	0.317307	19.8973	19	129.885
2	Tolerant_5_mm39_CpG	0.765954	0.904762	0.314666	21.3707	21	128.246
2	Tolerant_6_mm39_CpG	0.771796	0.913043	0.316545	21.5474	21	127.987
2	Tolerant_7_mm39_CpG	0.772212	0.913043	0.315749	22.8052	22	128.522
2	Desensitized_1_mm39_CpG	0.768715	0.909091	0.314896	22.4806	22	125.467
2	Desensitized_2_mm39_CpG	0.776623	0.92	0.317013	22.2408	22	128.231
2	Desensitized_3_mm39_CpG	0.770249	0.913043	0.316279	20.4993	20	128.117
2	Desensitized_4_mm39_CpG	0.771276	0.913043	0.316051	22.5013	22	129.41
2	Desensitized_5_mm39_CpG	0.763721	0.904762	0.315265	20.894	20	125.619
2	Desensitized_6_mm39_CpG	0.769826	0.913043	0.316583	22.4739	22	124.763
2	Desensitized_7_mm39_CpG	0.771378	0.914286	0.315748	25.5076	25	132.16
3	Antigen-only_1_mm39_CpG	0.780374	0.909091	0.30235	22.7579	23	15.5825
3	Antigen-only_2_mm39_CpG	0.790165	0.923077	0.304117	22.2712	22	15.1984
3	Antigen-only_3_mm39_CpG	0.782566	0.913043	0.303593	22.661	23	16.0499
3	Antigen-only_4_mm39_CpG	0.787843	0.92	0.30381	22.6369	23	15.9901
3	Antigen-only_5_mm39_CpG	0.778539	0.909091	0.303648	21.4142	22	14.5634
3	Antigen-only_6_mm39_CpG	0.78481	0.916667	0.304997	21.433	22	14.2636
3	Antigen-only_7_mm39_CpG	0.778088	0.909091	0.303889	21.8464	22	14.0439
3	Anaphylactic_1_mm39_CpG	0.77652	0.904762	0.301625	21.7414	22	15.62
3	Anaphylactic_2_mm39_CpG	0.778373	0.904762	0.303461	19.8627	20	12.9961
3	Anaphylactic_3_mm39_CpG	0.786118	0.916667	0.304973	18.1534	18	12.6658
3	Anaphylactic_4_mm39_CpG	0.788193	0.92	0.304699	21.2576	21	15.1974
3	Anaphylactic_5_mm39_CpG	0.785818	0.916667	0.301739	22.997	23	13.8603
3	Tolerant_1_mm39_CpG	0.788399	0.92	0.303019	22.448	23	14.7162
3	Tolerant_2_mm39_CpG	0.778551	0.904762	0.30071	23.4852	24	15.2915
3	Tolerant_3_mm39_CpG	0.779325	0.909091	0.302191	21.5726	22	15.448
3	Tolerant_4_mm39_CpG	0.787177	0.916667	0.304224	19.6601	20	12.4465
3	Tolerant_5_mm39_CpG	0.779295	0.909091	0.302095	20.7475	21	13.4036
3	Tolerant_6_mm39_CpG	0.785498	0.916667	0.303634	21.0455	21	13.7442
3	Tolerant_7_mm39_CpG	0.78589	0.916667	0.302889	22.1339	22	14.5619
3	Desensitized_1_mm39_CpG	0.78205	0.909091	0.301977	21.7273	22	14.3652
3	Desensitized_2_mm39_CpG	0.79057	0.923077	0.303881	21.4228	22	14.3547
3	Desensitized_3_mm39_CpG	0.783297	0.913043	0.303279	20.2202	20	12.6013
3	Desensitized_4_mm39_CpG	0.785023	0.916667	0.302953	22.0779	22	13.9337
3	Desensitized_5_mm39_CpG	0.775904	0.904762	0.303029	20.2114	20	13.6552
3	Desensitized_6_mm39_CpG	0.782996	0.913043	0.303852	21.7232	22	14.7535
3	Desensitized_7_mm39_CpG	0.784458	0.916667	0.302662	25.0756	25	16.0549
4	Antigen-only_1_mm39_CpG	0.752798	0.9	0.324469	22.5731	23	15.5778
4	Antigen-only_2_mm39_CpG	0.761981	0.913043	0.326786	21.7458	22	15.2383
4	Antigen-only_3_mm39_CpG	0.755618	0.904762	0.325828	22.3467	22	15.5734
4	Antigen-only_4_mm39_CpG	0.75982	0.909091	0.326346	22.2023	22	15.6287
4	Antigen-only_5_mm39_CpG	0.751219	0.9	0.325731	21.1522	21	14.4134
4	Antigen-only_6_mm39_CpG	0.757193	0.909091	0.327351	21.2286	21	14.5319
4	Antigen-only_7_mm39_CpG	0.750726	0.9	0.325882	21.4381	21	14.6814
4	Anaphylactic_1_mm39_CpG	0.7505	0.896552	0.323459	21.5033	22	15.6239
4	Anaphylactic_2_mm39_CpG	0.751101	0.896552	0.325536	19.3715	19	13.5129
4	Anaphylactic_3_mm39_CpG	0.757961	0.909091	0.327622	17.6036	18	13.1903
4	Anaphylactic_4_mm39_CpG	0.759861	0.909091	0.327239	20.9396	21	14.7823
4	Anaphylactic_5_mm39_CpG	0.758092	0.904762	0.32455	21.48	21	15.861
4	Tolerant_1_mm39_CpG	0.760225	0.909091	0.325774	21.6889	22	14.7305
4	Tolerant_2_mm39_CpG	0.750906	0.896552	0.32276	23.1143	23	15.0279
4	Tolerant_3_mm39_CpG	0.7515	0.9	0.323911	21.8275	22	15.3279
4	Tolerant_4_mm39_CpG	0.759247	0.909091	0.326969	18.772	19	13.5515
4	Tolerant_5_mm39_CpG	0.751651	0.9	0.324369	20.2934	20	13.5756
4	Tolerant_6_mm39_CpG	0.757632	0.90625	0.325903	20.4302	21	13.7384
4	Tolerant_7_mm39_CpG	0.75807	0.90625	0.325319	21.7077	22	14.3768
4	Desensitized_1_mm39_CpG	0.754526	0.9	0.324295	21.4647	22	14.6788
4	Desensitized_2_mm39_CpG	0.762505	0.913043	0.326471	21.2258	21	14.2209
4	Desensitized_3_mm39_CpG	0.756183	0.904762	0.325609	19.3621	19	13.6965
4	Desensitized_4_mm39_CpG	0.757147	0.904762	0.325614	21.3832	22	15.0628
4	Desensitized_5_mm39_CpG	0.749512	0.894737	0.324495	19.9076	20	13.948
4	Desensitized_6_mm39_CpG	0.755354	0.904762	0.325924	21.4479	22	14.1421
4	Desensitized_7_mm39_CpG	0.757192	0.90625	0.325333	24.2682	24	15.8289
5	Antigen-only_1_mm39_CpG	0.763239	0.904762	0.316671	22.7544	23	9.85041
5	Antigen-only_2_mm39_CpG	0.771755	0.916667	0.3189	21.9167	22	9.78381
5	Antigen-only_3_mm39_CpG	0.765891	0.909091	0.318087	22.5278	23	10.0761
5	Antigen-only_4_mm39_CpG	0.769938	0.913043	0.318441	22.4006	23	10.1069
5	Antigen-only_5_mm39_CpG	0.761325	0.903226	0.318036	21.3447	21	9.67779
5	Antigen-only_6_mm39_CpG	0.767142	0.911765	0.319604	21.4467	22	9.63036
5	Antigen-only_7_mm39_CpG	0.761126	0.903226	0.318185	21.7008	22	9.6324
5	Anaphylactic_1_mm39_CpG	0.763834	0.9	0.313541	21.6787	22	9.80406
5	Anaphylactic_2_mm39_CpG	0.761621	0.9	0.317727	19.5471	20	8.74591
5	Anaphylactic_3_mm39_CpG	0.768048	0.909091	0.319857	17.7555	18	8.06491
5	Anaphylactic_4_mm39_CpG	0.770043	0.916667	0.31934	21.1386	21	9.60788
5	Anaphylactic_5_mm39_CpG	0.767948	0.909091	0.316718	21.7144	22	9.962
5	Tolerant_1_mm39_CpG	0.770217	0.914286	0.317747	21.8784	22	9.71597
5	Tolerant_2_mm39_CpG	0.76126	0.9	0.31513	23.3616	24	10.2167
5	Tolerant_3_mm39_CpG	0.761792	0.903226	0.316402	21.9316	22	9.89447
5	Tolerant_4_mm39_CpG	0.769259	0.913043	0.319163	18.9086	19	8.35562
5	Tolerant_5_mm39_CpG	0.761926	0.9	0.31658	20.4977	21	8.99257
5	Tolerant_6_mm39_CpG	0.767562	0.909091	0.318068	20.6566	21	9.35905
5	Tolerant_7_mm39_CpG	0.768341	0.909091	0.317369	21.9264	22	9.87438
5	Desensitized_1_mm39_CpG	0.764664	0.90625	0.316799	21.6465	22	9.66333
5	Desensitized_2_mm39_CpG	0.772433	0.916667	0.318487	21.4222	22	9.54709
5	Desensitized_3_mm39_CpG	0.766218	0.909091	0.318074	19.4988	20	8.31557
5	Desensitized_4_mm39_CpG	0.766972	0.909091	0.317961	21.5406	22	9.2568
5	Desensitized_5_mm39_CpG	0.760088	0.9	0.316829	20.045	20	8.92593
5	Desensitized_6_mm39_CpG	0.765686	0.909091	0.318151	21.6616	22	10.1956
5	Desensitized_7_mm39_CpG	0.767304	0.911765	0.317431	24.5582	25	10.8242
6	Antigen-only_1_mm39_CpG	0.779002	0.909091	0.301542	22.7945	23	25.9028
6	Antigen-only_2_mm39_CpG	0.788769	0.92	0.303464	22.1274	22	26.0407
6	Antigen-only_3_mm39_CpG	0.781141	0.913043	0.302911	22.5797	23	25.8893
6	Antigen-only_4_mm39_CpG	0.786564	0.916667	0.303017	22.5672	23	25.7231
6	Antigen-only_5_mm39_CpG	0.777013	0.904762	0.303033	21.4101	22	25.9077
6	Antigen-only_6_mm39_CpG	0.783543	0.916667	0.304386	21.4372	22	25.9881
6	Antigen-only_7_mm39_CpG	0.777	0.904762	0.302928	21.8156	22	26.3505
6	Anaphylactic_1_mm39_CpG	0.779264	0.904762	0.29984	21.7665	22	25.7335
6	Anaphylactic_2_mm39_CpG	0.777052	0.904762	0.302604	19.7517	20	25.3153
6	Anaphylactic_3_mm39_CpG	0.784788	0.916667	0.30426	17.9881	18	24.9907
6	Anaphylactic_4_mm39_CpG	0.786569	0.918919	0.304108	21.1986	21	25.5348
6	Anaphylactic_5_mm39_CpG	0.784684	0.913043	0.300966	22.4968	23	25.9735
6	Tolerant_1_mm39_CpG	0.786801	0.916667	0.30234	22.2123	23	26.0619
6	Tolerant_2_mm39_CpG	0.777204	0.904762	0.299728	23.4341	24	25.863
6	Tolerant_3_mm39_CpG	0.778059	0.90625	0.301203	21.7199	22	25.5932
6	Tolerant_4_mm39_CpG	0.78587	0.916667	0.303678	19.3682	20	25.2911
6	Tolerant_5_mm39_CpG	0.777872	0.904762	0.301317	20.6444	21	25.6277
6	Tolerant_6_mm39_CpG	0.784182	0.913043	0.302805	20.8888	21	25.5402
6	Tolerant_7_mm39_CpG	0.784556	0.914286	0.302175	22.0491	22	26.1378
6	Desensitized_1_mm39_CpG	0.780785	0.909091	0.301345	21.6934	22	25.4811
6	Desensitized_2_mm39_CpG	0.789216	0.923077	0.303153	21.438	22	25.3902
6	Desensitized_3_mm39_CpG	0.781867	0.913043	0.302739	19.9472	20	25.096
6	Desensitized_4_mm39_CpG	0.783532	0.913043	0.302119	21.8687	22	25.2849
6	Desensitized_5_mm39_CpG	0.774822	0.904762	0.302161	20.1588	20	25.0017
6	Desensitized_6_mm39_CpG	0.781689	0.913043	0.303008	21.7108	22	25.2714
6	Desensitized_7_mm39_CpG	0.78355	0.914286	0.301915	24.8427	25	26.2745
7	Antigen-only_1_mm39_CpG	0.742075	0.888889	0.32647	22.4811	23	8.38562
7	Antigen-only_2_mm39_CpG	0.75131	0.904762	0.328997	21.5861	22	8.25775
7	Antigen-only_3_mm39_CpG	0.744421	0.894737	0.32807	22.2443	23	8.30011
7	Antigen-only_4_mm39_CpG	0.750404	0.903226	0.328349	22.0751	22	8.33702
7	Antigen-only_5_mm39_CpG	0.74029	0.888889	0.328066	21.0728	21	8.11529
7	Antigen-only_6_mm39_CpG	0.74649	0.9	0.329479	21.1871	21	8.10447
7	Antigen-only_7_mm39_CpG	0.740225	0.888889	0.327906	21.3832	22	8.38255
7	Anaphylactic_1_mm39_CpG	0.738112	0.884615	0.324491	21.2405	21	8.28825
7	Anaphylactic_2_mm39_CpG	0.740116	0.888889	0.327721	19.2312	19	7.55452
7	Anaphylactic_3_mm39_CpG	0.747187	0.9	0.329887	17.4626	18	6.9386
7	Anaphylactic_4_mm39_CpG	0.749401	0.9	0.329369	20.8291	21	8.03115
7	Anaphylactic_5_mm39_CpG	0.747477	0.896552	0.326551	21.1344	21	8.97173
7	Tolerant_1_mm39_CpG	0.750209	0.9	0.327597	21.4727	22	8.12384
7	Tolerant_2_mm39_CpG	0.740084	0.888889	0.32497	22.9748	23	8.69755
7	Tolerant_3_mm39_CpG	0.741081	0.888889	0.32608	21.8399	22	8.04064
7	Tolerant_4_mm39_CpG	0.748768	0.9	0.329093	18.5214	19	7.23118
7	Tolerant_5_mm39_CpG	0.740627	0.888889	0.326481	20.1386	20	7.73902
7	Tolerant_6_mm39_CpG	0.746672	0.896552	0.328055	20.3075	21	7.77996
7	Tolerant_7_mm39_CpG	0.747647	0.9	0.327356	21.5989	22	8.25359
7	Desensitized_1_mm39_CpG	0.744061	0.892857	0.326407	21.3838	22	8.0245
7	Desensitized_2_mm39_CpG	0.751506	0.904762	0.328739	21.1571	21	7.95768
7	Desensitized_3_mm39_CpG	0.745014	0.894737	0.327876	19.1551	19	7.33587
7	Desensitized_4_mm39_CpG	0.746371	0.896552	0.327802	21.1757	21	8.00926
7	Desensitized_5_mm39_CpG	0.73875	0.888889	0.326845	19.8299	20	7.46838
7	Desensitized_6_mm39_CpG	0.744815	0.894737	0.328131	21.35	22	8.16452
7	Desensitized_7_mm39_CpG	0.747021	0.9	0.327342	24.042	24	9.21093
8	Antigen-only_1_mm39_CpG	0.750211	0.9	0.327085	22.7372	23	9.94567
8	Antigen-only_2_mm39_CpG	0.758807	0.911765	0.329563	21.9199	22	9.84244
8	Antigen-only_3_mm39_CpG	0.752551	0.903226	0.328187	22.4918	23	9.86683
8	Antigen-only_4_mm39_CpG	0.757302	0.909091	0.328876	22.3856	22	9.91747
8	Antigen-only_5_mm39_CpG	0.748199	0.896552	0.328367	21.298	21	9.56574
8	Antigen-only_6_mm39_CpG	0.754086	0.904762	0.329887	21.4186	21	9.4726
8	Antigen-only_7_mm39_CpG	0.748071	0.896552	0.328423	21.6824	22	9.89109
8	Anaphylactic_1_mm39_CpG	0.751801	0.896552	0.323489	21.7092	22	9.92186
8	Anaphylactic_2_mm39_CpG	0.74825	0.894737	0.327952	19.5734	20	8.86197
8	Anaphylactic_3_mm39_CpG	0.755123	0.904762	0.329971	17.7704	18	8.04338
8	Anaphylactic_4_mm39_CpG	0.757279	0.909091	0.329629	21.1485	21	9.48835
8	Anaphylactic_5_mm39_CpG	0.755325	0.904762	0.326968	21.8248	22	10.2945
8	Tolerant_1_mm39_CpG	0.75774	0.909091	0.328122	21.8871	22	9.49841
8	Tolerant_2_mm39_CpG	0.748378	0.894737	0.325347	23.3266	23	10.0665
8	Tolerant_3_mm39_CpG	0.748784	0.896552	0.326744	21.8856	22	9.60978
8	Tolerant_4_mm39_CpG	0.756098	0.909091	0.329493	18.9668	19	8.37392
8	Tolerant_5_mm39_CpG	0.749058	0.896552	0.326923	20.5176	21	8.98594
8	Tolerant_6_mm39_CpG	0.754682	0.904762	0.328488	20.6867	21	9.15947
8	Tolerant_7_mm39_CpG	0.755341	0.904762	0.327856	21.9233	22	9.62636
8	Desensitized_1_mm39_CpG	0.75142	0.9	0.327031	21.6431	22	9.39413
8	Desensitized_2_mm39_CpG	0.759701	0.913043	0.329035	21.4136	22	9.29337
8	Desensitized_3_mm39_CpG	0.752916	0.903226	0.328254	19.5591	20	8.50785
8	Desensitized_4_mm39_CpG	0.753999	0.904762	0.328184	21.5706	22	9.36566
8	Desensitized_5_mm39_CpG	0.746419	0.894737	0.327143	20.0738	20	8.73205
8	Desensitized_6_mm39_CpG	0.752504	0.904762	0.328521	21.665	22	9.49432
8	Desensitized_7_mm39_CpG	0.75402	0.904762	0.327863	24.577	25	10.7852
9	Antigen-only_1_mm39_CpG	0.764123	0.904762	0.315455	23.7586	23	74.2059
9	Antigen-only_2_mm39_CpG	0.772789	0.916667	0.318072	22.9253	22	74.7707
9	Antigen-only_3_mm39_CpG	0.766332	0.909091	0.317189	23.5333	23	77.1756
9	Antigen-only_4_mm39_CpG	0.771099	0.913043	0.317333	23.4163	23	73.7748
9	Antigen-only_5_mm39_CpG	0.762224	0.9	0.316886	22.3121	22	73.0598
9	Antigen-only_6_mm39_CpG	0.768041	0.911765	0.318608	22.427	22	74.929
9	Antigen-only_7_mm39_CpG	0.761893	0.9	0.316908	22.7007	22	75.1485
9	Anaphylactic_1_mm39_CpG	0.763253	0.902439	0.316047	22.6769	22	73.3518
9	Anaphylactic_2_mm39_CpG	0.761694	0.9	0.316509	20.4638	20	70.0697
9	Anaphylactic_3_mm39_CpG	0.768816	0.909091	0.318894	18.6474	18	70.1077
9	Anaphylactic_4_mm39_CpG	0.771173	0.916667	0.31829	22.0726	21	72.5259
9	Anaphylactic_5_mm39_CpG	0.768918	0.909091	0.315423	22.8134	22	72.0619
9	Tolerant_1_mm39_CpG	0.771522	0.914286	0.316562	22.9003	22	72.6979
9	Tolerant_2_mm39_CpG	0.761695	0.9	0.313736	24.3051	24	71.7208
9	Tolerant_3_mm39_CpG	0.762767	0.903226	0.315199	22.8667	22	71.3246
9	Tolerant_4_mm39_CpG	0.770385	0.913043	0.317972	19.8972	19	69.9286
9	Tolerant_5_mm39_CpG	0.762652	0.9	0.315474	21.3994	21	69.8075
9	Tolerant_6_mm39_CpG	0.768444	0.909091	0.317059	21.6145	21	70.2259
9	Tolerant_7_mm39_CpG	0.768999	0.909091	0.316278	22.9077	22	72.7716
9	Desensitized_1_mm39_CpG	0.765799	0.90625	0.315377	22.5714	22	70.2424
9	Desensitized_2_mm39_CpG	0.773728	0.916667	0.317492	22.3327	22	69.9628
9	Desensitized_3_mm39_CpG	0.767204	0.909091	0.316892	20.4595	20	69.3279
9	Desensitized_4_mm39_CpG	0.76832	0.909091	0.316528	22.5255	22	71.4673
9	Desensitized_5_mm39_CpG	0.76037	0.9	0.315903	20.9504	20	68.3792
9	Desensitized_6_mm39_CpG	0.766716	0.909091	0.31716	22.5333	22	68.6938
9	Desensitized_7_mm39_CpG	0.768502	0.911765	0.31638	25.5375	25	73.5584
MT	Antigen-only_1_mm39_CpG	0.0108738	0.00696864	0.011327	964.026	1033	286.452
MT	Antigen-only_2_mm39_CpG	0.0111226	0.00682128	0.0110452	837.34	898	255.884
MT	Antigen-only_3_mm39_CpG	0.0132549	0.00772212	0.0138567	594.065	624	155.895
MT	Antigen-only_4_mm39_CpG	0.0104471	0.00746888	0.00872864	1112.67	1194	350.511
MT	Antigen-only_5_mm39_CpG	0.0103549	0.00557425	0.0186027	819.064	870	256.287
MT	Antigen-only_6_mm39_CpG	0.0103865	0.00634941	0.0104558	734.461	768.5	212.645
MT	Antigen-only_7_mm39_CpG	0.00985856	0.00519481	0.0113837	754.511	784	209.547
MT	Anaphylactic_1_mm39_CpG	0.00731796	0.00577201	0.00606167	673.863	712.5	202.511
MT	Anaphylactic_2_mm39_CpG	0.0100989	0.00591716	0.0107212	715.61	755	196.914
MT	Anaphylactic_3_mm39_CpG	0.0227914	0.0176367	0.0262802	489.169	522	156.33
MT	Anaphylactic_4_mm39_CpG	0.0104612	0.0060698	0.0113658	700.602	759	247.452
MT	Anaphylactic_5_mm39_CpG	0.0162789	0.0109689	0.0150511	602.888	649	175.105
MT	Tolerant_1_mm39_CpG	0.0141005	0.00837696	0.033429	953.243	1016	283.569
MT	Tolerant_2_mm39_CpG	0.0112546	0.00810128	0.00933829	1025.86	1089	321.223
MT	Tolerant_3_mm39_CpG	0.0114929	0.00788436	0.0110289	675.97	722	198.589
MT	Tolerant_4_mm39_CpG	0.0123124	0.00659526	0.0136458	501.458	535	161.532
MT	Tolerant_5_mm39_CpG	0.0122262	0.00803754	0.0111382	783.141	824	227.921
MT	Tolerant_6_mm39_CpG	0.0138172	0.00764481	0.0159659	507.244	537.5	150.285
MT	Tolerant_7_mm39_CpG	0.0213914	0.0088713	0.0479654	515.552	532.5	152.217
MT	Desensitized_1_mm39_CpG	0.012129	0.00775194	0.011963	750.827	810	236.576
MT	Desensitized_2_mm39_CpG	0.0112914	0.00763349	0.010488	770.853	825.5	248.229
MT	Desensitized_3_mm39_CpG	0.0113478	0.00818027	0.0104217	793.202	844	260.688
MT	Desensitized_4_mm39_CpG	0.010499	0.00676247	0.00991151	929.655	990	286.485
MT	Desensitized_5_mm39_CpG	0.0100906	0.00761181	0.00758563	1064.72	1109.5	299.381
MT	Desensitized_6_mm39_CpG	0.0115946	0.00737813	0.018375	981.992	1037	307.658
MT	Desensitized_7_mm39_CpG	0.0100059	0.00657174	0.00976759	977.849	1062	320.957
X	Antigen-only_1_mm39_CpG	0.788525	875	0.240236	21.2398	22	15.4884
X	Antigen-only_2_mm39_CpG	0.800932	0.888889	0.239341	21.0483	22	16.0064
X	Antigen-only_3_mm39_CpG	0.790106	875	0.240975	21.3077	22	16.072
X	Antigen-only_4_mm39_CpG	0.808448	0.923077	0.285702	11.0877	11	13.8531
X	Antigen-only_5_mm39_CpG	0.79046	875	0.241615	19.879	20	15.1725
X	Antigen-only_6_mm39_CpG	0.795485	0.882353	0.241555	19.9317	20	15.1814
X	Antigen-only_7_mm39_CpG	0.786851	875	0.24383	20.1418	21	15.5156
X	Anaphylactic_1_mm39_CpG	0.790211	875	0.241452	20.5844	21	15.7197
X	Anaphylactic_2_mm39_CpG	0.786346	875	0.243573	18.5928	19	14.5228
X	Anaphylactic_3_mm39_CpG	0.797068	0.882353	0.241985	17.2237	18	13.2829
X	Anaphylactic_4_mm39_CpG	0.794666	0.882353	0.242332	19.9445	20	15.2788
X	Anaphylactic_5_mm39_CpG	0.797735	0.882353	0.237462	22.1528	23	17.0131
X	Tolerant_1_mm39_CpG	0.798717	0.884615	0.237079	21.3038	22	15.1656
X	Tolerant_2_mm39_CpG	0.790225	875	0.237771	21.8167	22	16.2814
X	Tolerant_3_mm39_CpG	0.78603	0.870968	0.241778	20.1834	21	14.9651
X	Tolerant_4_mm39_CpG	0.795386	0.882353	0.241786	18.7745	19	13.8003
X	Tolerant_5_mm39_CpG	0.791388	0.88	0.246308	16.9357	17	13.9432
X	Tolerant_6_mm39_CpG	0.795296	0.882353	0.240748	19.7669	20	14.7551
X	Tolerant_7_mm39_CpG	0.797922	0.884615	0.238851	20.4086	21	14.9297
X	Desensitized_1_mm39_CpG	0.790562	875	0.239874	20.3472	21	15.2948
X	Desensitized_2_mm39_CpG	0.800107	0.888889	0.239256	20.0152	21	14.9709
X	Desensitized_3_mm39_CpG	0.788892	875	0.242352	19.3854	20	14.1939
X	Desensitized_4_mm39_CpG	0.794781	0.88	0.238896	20.9917	22	15.3045
X	Desensitized_5_mm39_CpG	0.781055	0.866667	0.244015	18.9981	19	14.1484
X	Desensitized_6_mm39_CpG	0.791517	0.878788	0.241418	20.1817	21	15.4122
X	Desensitized_7_mm39_CpG	0.792778	0.878788	0.238639	23.5029	24	17.9733
Y	Antigen-only_1_mm39_CpG	0.677893	0.967963	0.41685	15.8105	2	41.7379
Y	Antigen-only_2_mm39_CpG	0.666009	0.972973	0.424851	13.0964	2	31.9238
Y	Antigen-only_3_mm39_CpG	0.685757	0.970149	0.411948	13.0021	2	32.3847
Y	Antigen-only_4_mm39_CpG	0.680645	1	0.424586	8.74299	2	21.4895
Y	Antigen-only_5_mm39_CpG	0.657868	0.947368	0.426869	16.4322	2	43.2217
Y	Antigen-only_6_mm39_CpG	0.668882	0.987103	0.425825	12.2195	2	30.3295
Y	Antigen-only_7_mm39_CpG	0.661472	0.970588	0.428349	11.5168	2	29.7261
Y	Anaphylactic_1_mm39_CpG	0.682001	0.980066	0.417814	12.3992	2	28.7239
Y	Anaphylactic_2_mm39_CpG	0.67663	0.952381	0.414273	15.6331	2	36.571
Y	Anaphylactic_3_mm39_CpG	0.677635	0.967742	0.41582	11.5852	2	26.4473
Y	Anaphylactic_4_mm39_CpG	0.688378	0.978261	0.41096	15.6788	2	38.3288
Y	Anaphylactic_5_mm39_CpG	0.670042	0.957447	0.419029	12.8409	2	31.9715
Y	Tolerant_1_mm39_CpG	0.674016	1	0.424684	12.2005	2	30.8166
Y	Tolerant_2_mm39_CpG	0.677142	0.971008	0.416919	13.1127	2	33.1969
Y	Tolerant_3_mm39_CpG	0.680249	0.965812	0.416261	16.4284	2	42.1911
Y	Tolerant_4_mm39_CpG	0.692212	0.97619	0.409746	15.1355	2	37.8217
Y	Tolerant_5_mm39_CpG	0.668081	1	0.425463	8.4842	2	20.8189
Y	Tolerant_6_mm39_CpG	0.687076	0.965809	0.410805	16.9113	2	42.2869
Y	Tolerant_7_mm39_CpG	0.68117	1	0.419451	11.9302	2	31.3837
Y	Desensitized_1_mm39_CpG	0.675952	0.957334	0.416252	17.0819	2	42.3673
Y	Desensitized_2_mm39_CpG	0.700166	0.974359	0.405674	18.6949	2	46.182
Y	Desensitized_3_mm39_CpG	0.678721	0.961538	0.414024	14.4219	2	34.4731
Y	Desensitized_4_mm39_CpG	0.704207	0.972973	0.401463	19.1634	2	48.1772
Y	Desensitized_5_mm39_CpG	0.68946	1	0.414899	11.5905	2	26.5074
Y	Desensitized_6_mm39_CpG	0.68685	0.966384	0.412229	15.741	2	38.634
Y	Desensitized_7_mm39_CpG	0.685894	0.976467	0.413497	15.9742	2	43.0974

## Sheet: DMPRs.Anaphylaxis.Vs.Antigen-on
chr	start	end	width	qvalue	meth.diff	geneId	geneSymbol	nCyt
1	4876701	4877700	1000	0.0190935234553504	-9.23472046452766	ENSMUSG00000025903	Lypla1	26
1	5659001	5660200	1200	0.0107884790148122	7.76949089905488	ENSMUSG00000025905	Oprk1	13
1	6558601	6560000	1400	0.00867216856549975	-9.66216813047874	ENSMUSG00000033740	St18	32
1	7216901	7217900	1000	0.025301098763704	-8.22472848788638	ENSMUSG00000051285	Pcmtd1	34
1	10110401	10111400	1000	0.000301761424044642	-9.41281775868242	ENSMUSG00000056763	Cspp1	17
1	13920701	13922500	1800	0.00799829485240546	8.07108179113335	ENSMUSG00000102166	NA	77
1	19388901	19390200	1300	0.0158405462229308	-14.5619588005186	ENSMUSG00000101117	LOC118567642	13
1	24950901	24952000	1100	0.0377087379946462	-10.0934074417168	ENSMUSG00000100808	NA	20
1	31654901	31656600	1700	0.00470693131293129	-9.08945167972197	ENSMUSG00000070960	Gm19680	10
1	36283501	36284800	1300	0.00347382124587934	-9.01024447948464	ENSMUSG00000037470	Uggt1	31
1	40617001	40618100	1100	0.0269212609232727	-13.0291005291005	ENSMUSG00000104441	Gm35801	12
1	42217201	42218300	1100	0.04690391945674	-7.83201127130256	ENSMUSG00000101877	Gm8176	10
1	44188501	44189600	1100	0.0393162999961487	-9.16814731061217	ENSMUSG00000026048	Ercc5	40
1	46933601	46934700	1100	0.0232742966097345	-8.41554378270726	ENSMUSG00000100160	NA	34
1	53352901	53354100	1200	0.00660839593893684	8.06001537246315	ENSMUSG00000026096	Osgepl1	27
1	57165201	57166800	1600	0.023381963951989	-9.72417833239354	ENSMUSG00000099945	NA	16
1	60744001	60745400	1400	0.0460333779004063	10.3896103896104	ENSMUSG00000101188	NA	11
1	60752201	60753300	1100	0.0196623305230109	8.3417445482866	ENSMUSG00000026012	Cd28	23
1	61014101	61015300	1200	0.00996035793755639	9.131852358497	ENSMUSG00000026009	Icos	18
1	65100001	65101100	1100	0.0101214133324492	-7.72861626924265	ENSMUSG00000067299	Crygd	18
1	65559901	65561000	1100	0.0368113617903792	-10.8113932173197	ENSMUSG00000099819	NA	14
1	66858801	66859800	1000	0.0355818773409036	-8.60461547315314	ENSMUSG00000026004	Kansl1l	27
1	66990801	66992700	1900	0.0271662521980918	-8.32914153889804	ENSMUSG00000082212	Gm15826	19
1	69806801	69808500	1700	0.00270156708024059	7.88854028333046	ENSMUSG00000103402	NA	16
1	69809601	69811200	1600	0.0144611672192553	-9.31459559628017	ENSMUSG00000103402	NA	18
1	83022001	83023100	1100	0.035020395879881	8.43772606577669	ENSMUSG00000113267	NA	26
1	86288301	86289300	1000	0.00624767459397568	-7.86621823617339	ENSMUSG00000073627	NA	11
1	86451601	86452600	1000	0.0272894005832501	7.53977530466339	ENSMUSG00000026238	Ptma	34
1	91727201	91728400	1200	0.00115619262307124	-7.54000683273865	ENSMUSG00000100980	NA	13
1	92567201	92568500	1300	0.00628609428270486	9.1358522955415	ENSMUSG00000073616	Cops9	26
1	93834801	93836500	1700	0.0451535500418172	16.0493827160494	ENSMUSG00000101660	NA	21
1	95181401	95182500	1100	0.0207260984535121	-8.82228431123528	ENSMUSG00000099592	Gm5264	32
1	96948501	96949900	1400	0.0427855072677037	-11.9104579630895	ENSMUSG00000044757	NA	10
1	100571301	100573200	1900	0.0313748615873172	-13.8441950206656	ENSMUSG00000099892	Gm18185	18
1	101809201	101810400	1200	0.0333830589389471	-9.43838973770663	ENSMUSG00000100349	NA	33
1	104694601	104695600	1000	0.0368413936283972	8.05118635030658	ENSMUSG00000050840	Cdh20	17
1	105705401	105706800	1400	0.0109360111520588	-9.96022235778342	ENSMUSG00000026321	Tnfrsf11a	19
1	109761901	109763100	1200	0.0451557937336962	-8.56700159639403	ENSMUSG00000100025	Gm8141	34
1	110529501	110531100	1600	0.017065108538754	-12.7315164588268	ENSMUSG00000099926	Gm6693	28
1	111987401	111988400	1000	0.0170733129435902	-14.7540983606557	ENSMUSG00000099732	NA	21
1	129199401	129200400	1000	0.0256261351050203	7.57424053219934	ENSMUSG00000042581	Thsd7b	36
1	131526001	131527900	1900	0.00565209778354592	-7.5205246655883	ENSMUSG00000026432	Avpr1b	14
1	131674001	131675200	1200	0.00997067883973496	-11.2495582944834	ENSMUSG00000042268	Slc26a9	23
1	131754101	131755300	1200	0.000129489413870986	-10.7683570988587	ENSMUSG00000013275	Slc41a1	10
1	134003601	134005000	1400	0.00233957678734564	9.2400618417069	ENSMUSG00000020423	Btg2	38
1	134261401	134262400	1000	0.0135461456419996	-8.56583822488656	ENSMUSG00000026458	Ppfia4	20
1	136159201	136160200	1000	0.00729549104294472	-9.22118380062306	ENSMUSG00000041605	Inava	23
1	136176301	136177600	1300	0.0268761999154394	-10.5033525904304	ENSMUSG00000103594	NA	16
1	139383501	139384800	1300	0.000861078300124339	-9.81760411057065	ENSMUSG00000033952	Aspm	12
1	146293001	146294000	1000	0.0387423765822589	-8.28495278180524	ENSMUSG00000090323	NA	12
1	151447501	151448900	1400	0.01937674233895	8.52085548728235	ENSMUSG00000026483	Niban1	14
1	152639501	152640600	1100	0.0425873091342114	-8.72811367484721	ENSMUSG00000026482	Rgl1	24
1	153683801	153684800	1000	0.0361926658590648	8.03534072980043	ENSMUSG00000042641	Rgsl1	21
1	154929901	154931400	1500	0.0279580624746849	-8.77644997315705	ENSMUSG00000101880	NA	16
1	155685101	155686800	1700	0.0157885145918522	-7.55897649128746	ENSMUSG00000033684	Qsox1	17
1	155693901	155694900	1000	0.0442357883879997	10.0671140939597	ENSMUSG00000102558	NA	13
1	158960401	158961800	1400	0.00835447611331933	14.3102696761233	ENSMUSG00000104014	4930562F17Rik	24
1	160582601	160583600	1000	0.0328182891943916	19.5402298850575	ENSMUSG00000104053	NA	15
1	160894801	160895800	1000	0.044437800395074	19.047619047619	ENSMUSG00000026709	Dars2	17
1	161551101	161552700	1600	0.00900029278127198	-7.88818842476384	ENSMUSG00000040323	NA	16
1	161720701	161721700	1000	0.0102935003067007	-9.4065576793697	ENSMUSG00000103158	NA	13
1	162459401	162460400	1000	0.0232372632312452	-10.8861267040898	ENSMUSG00000091743	NA	30
1	164508801	164509900	1100	0.0372768609805406	-7.7939196371625	ENSMUSG00000102761	NA	23
1	166080601	166081600	1000	0.0189368602699149	-8.22741697524188	ENSMUSG00000040612	Ildr2	16
1	167828001	167829000	1000	0.039494711067932	-10.2683378558815	ENSMUSG00000093538	NA	24
1	171079001	171080000	1000	0.0323581890324822	-8.58257024476864	ENSMUSG00000006403	Adamts4	37
1	171200201	171201400	1200	0.0138261460908103	-9.81929046057287	ENSMUSG00000006411	Nectin4	12
1	171747501	171748600	1100	0.0238513189146086	8.72981845458285	ENSMUSG00000015314	Slamf6	14
1	171854401	171855600	1200	0.0349215662101919	-9.49284727083445	ENSMUSG00000026556	Vangl2	24
1	171908801	171910000	1200	0.000261323529371523	10.2283652353216	ENSMUSG00000003458	Ncstn	38
1	172329501	172330500	1000	0.0442257422079093	8.65848472851508	ENSMUSG00000026547	Tagln2	26
1	172669001	172670600	1600	0.00848890991496382	14.1014122485524	ENSMUSG00000070182	Gm24817	19
1	173245801	173247000	1200	0.0152159220557935	-11.2335257497621	ENSMUSG00000037860	Aim2	11
1	173919501	173920500	1000	0.0185643854796698	-10.3524436090226	ENSMUSG00000106975	Olfr428-ps1	41
1	173937301	173938500	1200	0.000797743665200574	12.9632147956755	ENSMUSG00000103863	Olfr1566-ps1	22
1	175316201	175317600	1400	0.0443520401279004	9.71164535853252	ENSMUSG00000026527	Rgs7	15
1	181681001	181682200	1200	0.00710561369825355	-9.1089835233052	ENSMUSG00000056699	NA	19
1	183646601	183648000	1400	0.0162243727126655	-8.05964222269456	ENSMUSG00000104007	NA	16
1	186434901	186436100	1200	0.00171349626975	8.42261127305164	ENSMUSG00000039239	Tgfb2	36
1	190214301	190215300	1000	0.000147102119283656	13.9873397441929	ENSMUSG00002075368	NA	11
1	190214401	190216300	1900	0.000133729199348778	13.8442098078566	ENSMUSG00000093064	NA	17
1	192514701	192515700	1000	0.0425337135743615	-11.3659768774896	ENSMUSG00000047384	A730013G03Rik	39
1	194620101	194621100	1000	0.0420685713125451	-8.27563975215813	ENSMUSG00000016494	Cd34	30
10	3123301	3124300	1000	0.0349236518983197	-10.6209380627985	ENSMUSG00000111625	NA	16
10	3184201	3185200	1000	0.0415662409067047	-14.8807948966693	ENSMUSG00000110787	Gm6667	31
10	10344101	10345400	1300	0.00239067943428588	-8.39515308910165	ENSMUSG00000050994	Adgb	35
10	10432301	10433600	1300	0.00682860702933367	-7.58619913479953	ENSMUSG00000019832	Rab32	29
10	16297401	16298500	1100	0.0365143410636074	-7.51594923457582	ENSMUSG00000112123	NA	15
10	17206401	17208000	1600	0.0317299613518876	-9.12264218589322	ENSMUSG00000111922	NA	31
10	20186501	20187700	1200	0.00392066385728564	7.61268930130504	ENSMUSG00000069713	NA	32
10	22290201	22292100	1900	0.0376314095723197	18.2552647993584	ENSMUSG00000097012	NA	32
10	26105201	26106500	1300	0.0176003497988814	8.74676879612679	ENSMUSG00000051354	Samd3	76
10	27809701	27810700	1000	0.018011243914936	-8.75698420362834	ENSMUSG00000064208	NA	27
10	29017501	29019200	1700	0.0370862679397457	-7.67447564845585	ENSMUSG00000038916	Soga3	18
10	33825101	33826100	1000	0.024938140607386	-7.91337915786283	ENSMUSG00000039531	Zup1	31
10	42149101	42150500	1400	0.00470526311431912	-7.68406273457332	ENSMUSG00000048756	Foxo3	43
10	42366201	42367300	1100	0.0183619792581097	-10.2075933380693	ENSMUSG00002076135	NA	26
10	53058201	53059200	1000	0.0340957739167841	8.23025107164728	ENSMUSG00000112376	NA	32
10	58280901	58282100	1200	0.00851337873106028	-7.99675693518564	ENSMUSG00000003226	Ranbp2	10
10	61312401	61313400	1000	0.00558430104155285	-8.36116222540267	ENSMUSG00000043126	D830039M14Rik	14
10	61975301	61976900	1600	0.0226926430685041	10.2787062074134	ENSMUSG00000020083	Fam241b	37
10	68529501	68530900	1400	0.033879118510598	7.71002668034234	ENSMUSG00000112434	Gm7594	28
10	69145201	69146200	1000	0.047974752205892	-9.19446446190099	ENSMUSG00000112798	NA	10
10	71036601	71037600	1000	0.00354313242458126	9.37185781443118	ENSMUSG00000112028	1700113B09Rik	12
10	76559901	76561000	1100	0.0140028382866106	9.56718384753429	ENSMUSG00000001119	Col6a1	19
10	77443001	77444300	1300	0.0147664771218534	-7.74192103643317	ENSMUSG00000020265	Sumo3	34
10	77518701	77519900	1200	0.0255835426731462	-8.33676803582002	ENSMUSG00000112912	Gm48160	25
10	78430301	78431300	1000	0.0113762301266022	11.0096276731703	ENSMUSG00000032714	Syde1	32
10	78933201	78934500	1300	2.75000245925004e-08	-10.3846794451347	ENSMUSG00000060301	2610008E11Rik	18
10	79449901	79450900	1000	0.00517759795794946	9.73571661010645	ENSMUSG00000045912	C2cd4c	24
10	79625701	79627100	1400	0.0196245446813728	-9.38097019982826	ENSMUSG00000020323	Prss57	29
10	79708501	79709800	1300	0.0239536016090201	-7.58452471111897	ENSMUSG00000035835	Plppr3	23
10	79998401	79999500	1100	0.00890191385261551	-7.5615907398326	ENSMUSG00000045193	Cirbp	14
10	80395501	80396900	1400	0.0159052194570764	-7.52125507708797	ENSMUSG00000047417	Rexo1	15
10	80509601	80510600	1000	0.0390472542106647	-8.09793183614973	ENSMUSG00000020190	Mknk2	16
10	80860101	80861200	1100	0.0357569474517908	-10.0034665800266	ENSMUSG00000087114	NA	11
10	80860301	80861300	1000	0.0357569474517908	-10.0034665800266	ENSMUSG00000043670	Diras1	33
10	81179201	81180300	1100	0.0177522779752274	-8.90165846315388	ENSMUSG00000034872	Gipc3	83
10	81359801	81360800	1000	0.00410530711693081	8.74526528263685	ENSMUSG00000034792	Gna15	21
10	82153801	82155400	1600	0.0329680791585276	-12.0062380735899	ENSMUSG00000044581	LOC102635990	35
10	82790901	82792100	1200	0.0297968119981078	-7.69282143613975	ENSMUSG00000071151	Gm4799	22
10	83557001	83558000	1000	0.0304613682277816	-9.76478727084054	ENSMUSG00000087651	1500009L16Rik	18
10	85568101	85569100	1000	0.0442863831542224	-13.7548138639281	ENSMUSG00000112451	NA	17
10	85847001	85848100	1100	0.0309704763173758	-9.96364357482813	ENSMUSG00000050108	Bpifc	14
10	85867901	85869100	1200	0.0162898954859165	8.15379816403405	ENSMUSG00000001786	Fbxo7	30
10	86520201	86521300	1100	0.00162257918698342	-8.74873437615615	ENSMUSG00000097412	1810014B01Rik	20
10	86539201	86540400	1200	0.0131000234464744	-8.20802149421116	ENSMUSG00000020048	Hsp90b1	24
10	86617701	86618800	1100	0.0160879272957675	10.5838950163399	ENSMUSG00000054027	Nt5dc3	23
10	88494001	88495000	1000	0.0375501942281625	9.27152317880795	ENSMUSG00000112428	NA	23
10	95150101	95151200	1100	0.00330449113906715	-7.84714616039917	ENSMUSG00000112744	NA	11
10	100146001	100147000	1000	0.0427639356689204	-8.6547556489753	ENSMUSG00000112069	Gm9476	30
10	105411401	105412400	1000	0.00405816734152936	8.61441325901446	ENSMUSG00000085282	Gm15663	18
10	111921301	111922400	1100	0.0155523550818715	-11.4503816793893	ENSMUSG00000020214	Glipr1l2	15
10	115218301	115219300	1000	0.0444187312569245	-7.90750720867078	ENSMUSG00000020137	Thap2	20
10	126644601	126647000	2400	0.00365942840935607	12.1645412368491	ENSMUSG00000112492	Gm9111	32
10	127480101	127481100	1000	0.0157214893348745	11.7189888300999	ENSMUSG00000002147	Stat6	13
10	127919901	127921000	1100	0.00657079537944693	-8.06479172979069	ENSMUSG00000025393	Atp5b	22
10	128174101	128175100	1000	0.0131650293642008	-7.63753983155886	ENSMUSG00000005683	Cs	39
10	128293401	128294400	1000	5.90942217105688e-05	-8.20750326720517	ENSMUSG00000098957	Mir8105	15
10	128505201	128506200	1000	0.035018171880042	-7.73503529073693	ENSMUSG00000002578	Ikzf4	58
10	128577401	128579100	1700	0.00444241619570029	9.14571245677088	ENSMUSG00000025357	Dgka	15
11	3487401	3488700	1300	0.00927566124960011	-7.68181958547307	ENSMUSG00000020439	Smtn	31
11	3821001	3822900	1900	0.00602209215014978	-7.63269718256264	ENSMUSG00000084077	NA	26
11	5450301	5451300	1000	0.00914367481137988	-7.78017867748335	ENSMUSG00000085189	NA	19
11	5865101	5866100	1000	0.0261771821620247	8.00793988722702	ENSMUSG00000041798	Gck	23
11	19736301	19737300	1000	0.0416416805815711	9.35003486842686	ENSMUSG00000081820	NA	29
11	20197501	20198600	1100	0.0356473941449859	-9.31587909132953	ENSMUSG00000044066	Cep68	40
11	26785501	26786600	1100	0.0289191118595585	-8.1869974180669	ENSMUSG00000082294	NA	28
11	32249101	32250200	1100	0.0226150108960929	-8.01073542337224	ENSMUSG00000020295	Hbq1a	17
11	43274701	43275800	1100	0.0323369723761997	-9.63228569058154	ENSMUSG00000084889	NA	20
11	49214401	49215400	1000	0.023714461048084	-9.41936227872916	ENSMUSG00000101874	Olfr1391	12
11	50104201	50105300	1100	0.0291840214076886	9.22768955683652	ENSMUSG00000036620	Mgat4b	11
11	52169401	52171900	2500	0.00264795178396465	7.61880823646863	ENSMUSG00000000782	Tcf7	15
11	55045001	55046100	1100	0.00630554392478085	-8.86884248824196	ENSMUSG00000049491	Slc36a3	26
11	58061201	58062300	1100	0.031953203066421	-10.7672254588461	ENSMUSG00000020514	Mrpl22	36
11	58311101	58312400	1300	0.019908206212517	11.0608608645462	ENSMUSG00000013653	1810065E05Rik	27
11	59485901	59486900	1000	0.00594177895924305	10.3508906820334	ENSMUSG00000048919	Olfr223	24
11	62950701	62951700	1000	0.0340061490801774	-9.4368021975688	ENSMUSG00000042189	Tekt3	27
11	63738301	63739300	1000	0.0158559568155653	-10.150320536438	ENSMUSG00000081455	NA	17
11	64327901	64328900	1000	0.0325841738647722	-8.28558925007611	ENSMUSG00000047759	Hs3st3a1	11
11	70396401	70397800	1400	0.000420037507033364	-11.5425904526137	ENSMUSG00000018919	Tm4sf5	22
11	70449801	70450800	1000	0.0276454401290259	-7.69339901477832	ENSMUSG00000020827	Mink1	17
11	71833301	71834400	1100	0.011387675867157	-9.01361965803135	ENSMUSG00000085528	4930401O10Rik	24
11	72685101	72686100	1000	0.00369291972678704	8.04420503984592	ENSMUSG00000057778	Cyb5d2	27
11	73371901	73373800	1900	0.0345911034486202	-7.95658042085614	ENSMUSG00000108742	NA	22
11	76561801	76563000	1200	0.0132207536696905	7.53034229445081	ENSMUSG00000044243	Bhlha9	24
11	76738301	76739300	1000	0.0198816606286774	7.58543392399209	ENSMUSG00000020841	Cpd	34
11	77819101	77820100	1000	0.0478319626762275	8.05498183890036	ENSMUSG00000055045	Gm11190	11
11	78872501	78873600	1100	0.0337612429471161	8.77198716694769	ENSMUSG00000001123	Lgals9	10
11	81912901	81913900	1000	0.0137648289428038	-9.35531387155144	ENSMUSG00000109297	NA	36
11	82490001	82491000	1000	0.000579991858264495	-10.3824834601548	ENSMUSG00000119381	Gm24612	17
11	83554101	83555200	1100	0.0132232136677969	-9.98820213672412	ENSMUSG00000018930	Ccl4	23
11	85062701	85063700	1000	0.0121797117116327	7.91662837899926	ENSMUSG00000018479	1700125H20Rik	10
11	86572001	86573000	1000	0.0424727335010696	-7.52281773953601	ENSMUSG00000018171	Vmp1	32
11	87876201	87877600	1400	0.00785294683495408	7.94111716829174	ENSMUSG00000020483	Dynll2	18
11	94172301	94173300	1000	0.00826230606462166	-8.58408501457458	ENSMUSG00000094091	Ankrd40cl	11
11	94284801	94286200	1400	0.0245388190905961	7.60070534902433	ENSMUSG00000020865	Abcc3	28
11	94492301	94494000	1700	0.000132900847578569	-8.39289715616415	ENSMUSG00000076435	Acsf2	13
11	94884701	94885800	1100	0.0141964475177006	-7.92215136750615	ENSMUSG00000038976	Ppp1r9b	41
11	95802501	95803800	1300	0.0263951047239864	-10.2048820914614	ENSMUSG00000013418	B4galnt2	14
11	97492301	97493300	1000	0.0315934503678136	-7.72362555720654	ENSMUSG00000085860	2410003L11Rik	41
11	98174401	98175800	1400	0.00661107809294892	-8.93210041035843	ENSMUSG00000093673	NA	24
11	98816001	98817800	1800	0.0316575168201917	-7.82666148913673	ENSMUSG00000037992	Rara	48
11	99042401	99044700	2300	0.00561039339582394	10.1316344886836	ENSMUSG00000037944	Ccr7	45
11	99196101	99197300	1200	0.0404722977265042	-12.3089602716618	ENSMUSG00000083666	NA	16
11	100214201	100215600	1400	0.00739378303082198	-10.2773219852989	ENSMUSG00000035530	Eif1	15
11	100737801	100739600	1800	0.00556719520713727	7.84271450045028	ENSMUSG00000020919	Stat5b	32
11	102707901	102709000	1100	0.0240626528497127	-8.86273103649402	ENSMUSG00000034520	Gjc1	35
11	102907801	102908900	1100	9.99262918192987e-10	-7.60825342867213	ENSMUSG00000020935	Dcakd	23
11	103024101	103025200	1100	0.0186377288829774	8.76753571462845	ENSMUSG00000043372	Hexim2	25
11	104360201	104361400	1200	0.0107077779248397	-8.34944654136143	ENSMUSG00000018412	Kansl1	16
11	105218901	105220200	1300	0.00493163799843609	8.55518022727638	ENSMUSG00000020695	Mrc2	37
11	109986801	109987900	1100	0.040130374119284	-13.6196911668578	ENSMUSG00000041828	Abca8a	23
11	110056701	110057900	1200	0.0355747025117634	-13.5082794903991	ENSMUSG00000041797	Abca9	13
11	115402101	115403300	1200	0.0210185288542756	-8.9137311743389	ENSMUSG00000020737	Jpt1	10
11	118999601	119000800	1200	0.0195573888837854	-8.95107683309389	ENSMUSG00000086306	NA	29
11	119157501	119158700	1200	0.00111648594832873	-8.21138503923948	ENSMUSG00000025579	Gaa	22
11	120358801	120359900	1100	0.00030482394116955	-8.62239200475871	ENSMUSG00000025793	Hgs	18
11	120487301	120488400	1100	0.00585586667420221	-8.00751306430193	ENSMUSG00000025134	Alyref	18
12	3828801	3830300	1500	0.0244110324493175	-9.80510776650887	ENSMUSG00000071454	Dtnb	20
12	6752001	6753000	1000	0.0123472090438056	-9.47812172928748	ENSMUSG00000112454	NA	15
12	7945601	7947000	1400	0.0289449905456113	8.46999015297021	ENSMUSG00000112465	Gm18387	23
12	9743001	9744600	1600	0.032526119497889	-19.268344979517	ENSMUSG00000112043	NA	30
12	11258901	11259900	1000	0.0256265699795535	-8.12750995055955	ENSMUSG00000047002	Msgn1	28
12	11487201	11489100	1900	5.16568727339608e-08	8.84242353254547	ENSMUSG00000097841	4930511A02Rik	21
12	20499801	20501000	1200	0.00794788975081123	-9.21696197858989	ENSMUSG00000116537	NA	20
12	22794001	22796200	2200	3.34820273867358e-07	-8.54430265052831	ENSMUSG00000113574	NA	14
12	24727801	24728800	1000	0.0346392786503441	-7.85458138173303	ENSMUSG00000062563	Cys1	17
12	26486201	26487600	1400	0.0376026713845018	-10.7776708407973	ENSMUSG00000113033	NA	145
12	31281801	31283000	1200	0.0378847634556269	-8.01422650667857	ENSMUSG00000112518	NA	23
12	33005701	33007200	1500	0.0292924619766233	-9.13248647684513	ENSMUSG00000020570	Sypl	53
12	39514101	39515100	1000	0.0193987647407037	-12.591590966877	ENSMUSG00000077700	Gm24069	32
12	40494301	40495500	1200	9.73621197772209e-05	-10.057415911578	ENSMUSG00000055917	Zfp277	34
12	50165601	50166600	1000	0.0354351697813749	13.3382683109361	ENSMUSG00000112353	Gm40418	21
12	50167601	50168600	1000	0.0117325870974082	7.86463333579499	ENSMUSG00000112353	Gm40418	11
12	51395901	51396900	1000	0.00404540249387236	-8.49115117531127	ENSMUSG00000035293	G2e3	32
12	54705601	54706600	1000	0.0264840433057593	-10.7568060440276	ENSMUSG00000113096	NA	14
12	54842501	54843600	1100	0.00150169868842156	-9.23396207171046	ENSMUSG00000005656	Snx6	20
12	59308901	59310600	1700	0.00618848528159084	8.57534434633592	ENSMUSG00000112385	NA	22
12	59404601	59405700	1100	0.033610576476887	-10.7930531007454	ENSMUSG00000111978	NA	50
12	70570701	70571800	1100	0.0186982517158208	-8.39368363962903	ENSMUSG00000113302	NA	44
12	72128301	72129300	1000	0.0341038046216757	9.20411542100284	ENSMUSG00000019718	L3hypdh	17
12	74332701	74333900	1200	0.0121264367807886	7.76439480700522	ENSMUSG00000071265	1700086L19Rik	57
12	79971001	79973200	2200	0.00624277990933065	-10.2998481105947	ENSMUSG00000112765	9430078K24Rik	13
12	83666601	83668500	1900	0.0124144850510977	8.09626967138515	ENSMUSG00000113431	NA	15
12	84722201	84723400	1200	0.0257529110519785	-10.8136110808158	ENSMUSG00000113317	NA	20
12	85156201	85157200	1000	0.000253826412166748	-9.45237305011617	ENSMUSG00000042320	Prox2	17
12	86351601	86353500	1900	2.34160126614132e-05	8.61884806749526	ENSMUSG00000097488	NA	17
12	87515901	87516900	1000	0.00909246786959599	-7.80568738665741	ENSMUSG00000021039	Snw1	40
12	87567801	87569000	1200	0.0315500027607709	-7.83879777416251	ENSMUSG00000114187	NA	47
12	87834901	87836100	1200	0.0436501681716035	-8.5260576745436	ENSMUSG00000113286	NA	15
12	88690201	88691200	1000	0.0470991135254933	10.4819911271524	ENSMUSG00000066392	Nrxn3	15
12	91816201	91817300	1100	0.0112379786694441	-8.28632172939601	ENSMUSG00000020964	Sel1l	19
12	98867601	98868600	1000	6.92721681175449e-05	9.72028951848646	ENSMUSG00000051166	Eml5	11
12	99295401	99296800	1400	0.00789035644771273	7.72033466511517	ENSMUSG00000033713	Foxn3	28
12	101047101	101048100	1000	0.0136267756125438	12.4723635725566	ENSMUSG00000041846	Ppp4r3a	14
12	101944901	101945900	1000	0.031820741856952	-7.52312215705834	ENSMUSG00000041781	Cpsf2	36
12	104986901	104987900	1000	0.0418579002601291	9.74763927121963	ENSMUSG00000113995	NA	16
12	105420801	105422500	1700	0.0378616340129271	7.66206300515498	ENSMUSG00000094910	D430019H16Rik	17
12	106108401	106110200	1800	0.00849930464504879	-9.31194639164193	ENSMUSG00000114149	NA	28
12	111373401	111374800	1400	0.0435576941749671	7.55738993064227	ENSMUSG00000087075	Lbhd2	17
12	113388301	113389300	1000	0.00708721749773911	10.0850212553138	ENSMUSG00002074884	NA	28
12	113444101	113445300	1200	0.035785312419832	10.3838575442357	ENSMUSG00000095399	Ighd6-1	21
12	113444401	113445400	1000	0.035785312419832	10.3838575442357	ENSMUSG00000076630	Ighd1-1	33
12	113798701	113799800	1100	5.59655383676979e-05	8.73232323232323	ENSMUSG00000094194	NA	31
12	113860301	113861300	1000	0.0071954235142701	11.1702127659574	ENSMUSG00000076665	Ighv7-1	19
12	113894201	113895600	1400	0.0376535407637797	8.43180482069371	ENSMUSG00000094509	NA	14
12	113927201	113928600	1400	0.0165622610416651	-15.1777264808833	ENSMUSG00000093838	NA	17
12	113929301	113930300	1000	4.41540921493487e-05	7.56302521008403	ENSMUSG00000093838	NA	20
12	113935401	113936400	1000	0.00709481754806709	20.7317073170732	ENSMUSG00000104393	NA	17
12	113948001	113949200	1200	1.56283862438573e-09	12.5	ENSMUSG00000094533	NA	15
12	113975401	113977100	1700	0.0261962081633907	-12.5846589269672	ENSMUSG00000103271	NA	26
12	114029601	114030900	1300	0.0152325461854442	8.62323390894819	ENSMUSG00000076661	Ighv16-1	37
12	114113601	114114700	1100	0.0108316559514058	10.7692307692308	ENSMUSG00000076652	Ighv7-3	22
12	114115501	114116800	1300	0.00165465889855908	21.2765957446809	ENSMUSG00000076652	Ighv7-3	10
12	114187201	114188200	1000	0.0194194912236505	10.9677419354839	ENSMUSG00000076668	Ighv7-4	20
12	114280401	114281500	1100	0.000310776218240902	9.32637303138021	ENSMUSG00000102601	NA	35
12	114280601	114281700	1100	0.000310776218240902	9.32637303138021	ENSMUSG00000103989	Ighv5-21	22
12	114324301	114325300	1000	0.038997114720547	9.81244085003872	ENSMUSG00000076671	Ighv13-2	25
12	114326901	114328200	1300	0.029150308560219	7.74478330658106	ENSMUSG00000076676	NA	14
12	114394901	114396300	1400	0.00176595996768679	14.3883705942037	ENSMUSG00000076680	NA	16
12	114424901	114426400	1500	0.0125513895696564	7.51501058758693	ENSMUSG00000102301	NA	16
12	114519701	114520700	1000	0.04359136352786	9.09876919947106	ENSMUSG00000103667	Ighv1-8	18
12	114737801	114740400	2600	0.00601355595849397	14.2138953588088	ENSMUSG00000094241	Ighv1-24	14
12	114744301	114746200	1900	0.0114020057752586	25.2135446488966	ENSMUSG00000102952	NA	17
12	114750601	114751700	1100	0.0296113411829203	30.5555555555556	ENSMUSG00000094546	NA	32
12	114752501	114754400	1900	0.000771132454095652	29.1037493191309	ENSMUSG00000094546	NA	17
12	114876101	114877300	1200	0.000336951611429882	11.7123190460431	ENSMUSG00000095130	NA	14
12	114938201	114939400	1200	0.0159715354167873	17.8812316715543	ENSMUSG00000102928	NA	26
12	114965901	114967400	1500	0.00958266243500335	11.709924415169	ENSMUSG00000103990	Ighv8-3	23
12	115096201	115097400	1200	0.0461056019342679	14.5771292435974	ENSMUSG00000104176	NA	12
12	115184501	115186100	1600	0.0188024573273605	13.6566361237517	ENSMUSG00000103737	Gm7142	12
12	115573001	115575200	2200	0.0115756230981202	14.2987652626111	ENSMUSG00000105582	Ighv1-68	18
13	3854701	3856500	1800	0.0133253749873466	-10.630430044592	ENSMUSG00000063130	Calml3	24
13	4070201	4071600	1400	0.0275076718723978	-8.91362972587917	ENSMUSG00000113667	NA	16
13	4149101	4150300	1200	0.0314700713214408	10.2389688139708	ENSMUSG00000113517	NA	14
13	4571901	4573000	1100	0.0400463897618237	13.9026478653415	ENSMUSG00000054757	Akr1c20	19
13	12603501	12604600	1100	0.013827381324353	-8.40106016335298	ENSMUSG00000119770	Gm25483	33
13	22220501	22221800	1300	0.0119273893151519	-7.7050774213517	ENSMUSG00000062727	H2bc12	41
13	22358401	22359600	1200	0.0144648442044968	-9.46569158643211	ENSMUSG00000083348	Vmn1r-ps99	18
13	22404201	22406000	1800	0.0425109809112777	9.50520735727968	ENSMUSG00000046932	Vmn1r193	23
13	22806701	22808100	1400	0.0236635426608503	-7.58054073346222	ENSMUSG00000101578	Vmn1r206	19
13	23672001	23673000	1000	0.0468135310730714	7.85402408496962	ENSMUSG00000053216	Btn2a2	23
13	23928201	23930300	2100	2.25535656372556e-06	11.051265158239	ENSMUSG00000069310	H3c3	27
13	25013701	25015100	1400	0.00724239790432993	9.74905288993737	ENSMUSG00000006717	Acot13	31
13	28700401	28701500	1100	0.03080216663126	8.9813592807059	ENSMUSG00000085936	NA	22
13	32523101	32524100	1000	0.0205193351074693	-8.05837169914839	ENSMUSG00000113965	NA	28
13	33148401	33149600	1200	0.000404821523529549	-9.14925209145412	ENSMUSG00000042842	Serpinb6b	63
13	33212601	33213600	1000	0.0477846849712244	-7.91961225364182	ENSMUSG00000021403	Serpinb9b	17
13	33262601	33264200	1600	0.0309571166260366	8.77278360889844	ENSMUSG00000051029	Serpinb1b	24
13	34527001	34528100	1100	0.00476086327371835	7.70473732934675	ENSMUSG00000038267	Slc22a23	16
13	34531701	34532900	1200	0.0085682418748412	-9.74947538943408	ENSMUSG00000038267	Slc22a23	11
13	35046601	35047700	1100	0.01886979770231	8.31698680788393	ENSMUSG00000114127	Gm8231	27
13	36914401	36915700	1300	0.00543287144227101	8.04193283759548	ENSMUSG00000039114	Nrn1	42
13	37616201	37618000	1800	0.0236042050954049	-9.0761514668229	ENSMUSG00000100760	NA	26
13	38271601	38272600	1000	0.0244746881720881	-7.95888308024231	ENSMUSG00002075350	NA	31
13	46654401	46655900	1500	0.00163248956833844	-9.52051166667264	ENSMUSG00000021373	Cap2	12
13	49402101	49403500	1400	0.00184791726789446	-12.5129353476545	ENSMUSG00000021384	Susd3	54
13	51355801	51357100	1300	9.34024084363143e-06	13.2160794599219	ENSMUSG00002075045	NA	18
13	51356201	51357900	1700	9.34024084363143e-06	13.2160794599219	ENSMUSG00000091383	NA	19
13	54224801	54226000	1200	0.0112058222371366	-8.40401575555738	ENSMUSG00000021474	Sfxn1	34
13	54644001	54645300	1300	0.0232961607927289	11.6465534387451	ENSMUSG00000086567	NA	16
13	54719701	54721500	1800	0.00779629322633327	-12.0201604137084	ENSMUSG00000025870	Arl10	23
13	55165201	55166500	1300	0.0159990705179319	-8.85027889275995	ENSMUSG00000025877	Hk3	23
13	55677201	55678200	1000	0.0457430204394349	-8.13049573085256	ENSMUSG00000035711	Dok3	18
13	56314501	56315700	1200	0.00434217217250847	9.96467619848612	ENSMUSG00000077799	Gm25148	19
13	56322701	56324000	1300	0.0208034230637583	-8.36149050065981	ENSMUSG00000049625	Tifab	18
13	56571201	56573000	1800	0.00861167550423817	-9.08980540595332	ENSMUSG00000110477	NA	13
13	56698701	56699700	1000	0.0427991321003689	-8.27409709346356	ENSMUSG00000021539	Lect2	39
13	59876001	59877000	1000	0.0157950179098212	8.9878674626226	ENSMUSG00000043986	Spata31d1d	23
13	61104701	61105800	1100	0.0248743044362197	14.7982391782832	ENSMUSG00000114502	NA	14
13	63109201	63110200	1000	2.42937712269574e-05	12.5602835288576	ENSMUSG00000021458	Aopep	32
13	66176801	66178500	1700	0.0112731693858791	-10.5771976990194	ENSMUSG00000113760	NA	23
13	66581801	66582800	1000	0.00542138668079511	-11.6095975756851	ENSMUSG00000074832	Zfp998	63
13	67598501	67599700	1200	0.00311503308568904	-7.81869804907462	ENSMUSG00000069206	Zfp874a	14
13	74710601	74711600	1000	0.0441671885171978	-9.16542913042454	ENSMUSG00000113047	NA	25
13	81085601	81086800	1200	0.0199341072276638	-8.00647855519639	ENSMUSG00000114554	NA	16
13	82236301	82237600	1300	0.0131882599531338	-7.66003467488091	ENSMUSG00000114461	NA	17
13	92712101	92713300	1200	0.00459628003337274	-9.26302474754432	ENSMUSG00000046957	Spz1	16
13	92930201	92932100	1900	0.000711219824049179	-7.86988482148603	ENSMUSG00000021702	Thbs4	12
13	94432101	94433100	1000	0.00508238326709813	8.47315192115898	ENSMUSG00000113494	NA	21
13	97199801	97201400	1600	0.0137925037471163	-10.5235720626695	ENSMUSG00000041817	Fam169a	17
13	97422201	97423200	1000	0.0451372748173765	8.7059910954432	ENSMUSG00000097932	NA	18
13	97650201	97651200	1000	0.0312028033899146	7.81670417719024	ENSMUSG00000114926	NA	25
13	101829101	101830100	1000	0.0403042012913676	-8.63127320637203	ENSMUSG00000041417	Pik3r1	14
13	110412701	110413800	1100	0.0217635721284413	-11.9187868153904	ENSMUSG00000021700	Rab3c	25
13	113128901	113129900	1000	0.0462615395124379	-10.0470035252644	ENSMUSG00000074651	Mcidas	12
13	115067001	115068200	1200	0.00179919107233679	10.3989524526709	ENSMUSG00000015533	Itga2	16
14	3194801	3196100	1300	0.0105070903928196	-8.33788783579134	ENSMUSG00000114304	NA	35
14	7032201	7033200	1000	0.00475156417262049	8.69058771493641	ENSMUSG00000045201	Lrrc3b	22
14	8455301	8456500	1200	0.0233385477955844	10.2340233263234	ENSMUSG00000021738	Atxn7	40
14	9645001	9646000	1000	0.0448439135442889	-7.83864541832669	ENSMUSG00000054423	Cadps	19
14	10564701	10565900	1200	0.0135459599065426	-10.989687567827	ENSMUSG00000114267	NA	20
14	15493801	15494800	1000	0.0463092453922625	-12.1316379955123	ENSMUSG00000091400	NA	18
14	16182701	16183900	1200	0.000737825652032334	-8.96127348797019	ENSMUSG00000079396	Gm3411	10
14	16297601	16299500	1900	0.0113633819965059	-12.3391857470716	ENSMUSG00000097199	NA	16
14	17482601	17483900	1300	0.0412073868711839	-10.7511959761332	ENSMUSG00000090827	NA	12
14	20753401	20754700	1300	0.000252257311908043	-9.47217706171156	ENSMUSG00000063787	Chchd1	14
14	22042701	22044000	1300	0.00228057649863763	-7.62837384106391	ENSMUSG00000103160	NA	21
14	22068701	22069700	1000	0.0076864054888423	-7.74605080404049	ENSMUSG00000063458	Lrmda	59
14	32234401	32235600	1200	4.18511845570366e-09	-8.30573987132991	ENSMUSG00000054051	Ercc6	15
14	35953501	35954600	1100	0.0184652417705883	-11.8585140956844	ENSMUSG00000114494	NA	19
14	40943801	40944800	1000	0.0366801829399741	-11.2921770900494	ENSMUSG00000092055	NA	46
14	41392801	41394100	1300	0.0165935744191071	32.4205919064512	ENSMUSG00000091281	Gm8065	23
14	44314701	44316300	1600	0.0175886801436687	-9.64369830277484	ENSMUSG00000115488	NA	16
14	44351101	44352800	1700	0.0259890827857122	9.06718505202875	ENSMUSG00000115235	NA	22
14	45349201	45350500	1300	0.0195493091783601	-10.1054003668026	ENSMUSG00000115814	NA	11
14	47606701	47608000	1300	0.00567215410721784	10.0829334259172	ENSMUSG00000050335	Lgals3	22
14	48357201	48358200	1000	0.0349421653504355	9.89488772097468	ENSMUSG00000021846	Peli2	11
14	49766201	49767200	1000	0.0462969301194444	-9.50969827586207	ENSMUSG00000021852	Slc35f4	20
14	50633101	50634200	1100	0.0129988414180031	-8.29614299060927	ENSMUSG00000047716	Olfr736	24
14	50965401	50966400	1000	0.0253617512268847	15.4049487682581	ENSMUSG00002076109	Gm24316	10
14	51496401	51497400	1000	0.0241471069758559	-16.2573503977862	ENSMUSG00000047222	Rnase2a	28
14	52563501	52565400	1900	0.0114502436056511	-7.67189326819279	ENSMUSG00000049532	Sall2	12
14	52580101	52581200	1100	0.0169283972777424	-9.14011058640579	ENSMUSG00000064755	Gm26328	14
14	52903501	52904700	1200	0.0270086298091637	9.49367088607595	ENSMUSG00000076764	Trav6-2	33
14	53605901	53607100	1200	0.0136470573523122	-14.4329896907217	ENSMUSG00000076824	Trav14n-3	16
14	53990901	53992300	1400	0.0246159748102607	-7.82608695652174	ENSMUSG00000094562	Trav13-4-dv7	22
14	54416701	54418400	1700	0.00703239476301975	8.28715171201456	ENSMUSG00000076891	Traj39	19
14	54428001	54429400	1400	0.00481101193932969	10.0118372724863	ENSMUSG00000076900	Traj29	11
14	54428501	54430100	1600	0.00481101193932969	10.0118372724863	ENSMUSG00000076901	Traj28	17
14	54429201	54430200	1000	0.00135916503368143	10.201363003203	ENSMUSG00000076902	Traj27	19
14	55716501	55717600	1100	6.76788776016254e-06	7.98448140252416	ENSMUSG00000022210	Dhrs4	13
14	56512701	56514200	1500	0.00838068512609965	7.84742246670963	ENSMUSG00000114820	NA	27
14	65500301	65501300	1000	0.0215801389508554	-7.64776170691325	ENSMUSG00000007989	Fzd3	17
14	66191301	66192300	1000	0.0121991866358182	7.6868859255831	ENSMUSG00000034463	Scara3	25
14	70316101	70318300	2200	2.34229889170601e-06	8.08295036679238	ENSMUSG00000033730	Egr3	16
14	73102901	73104100	1200	0.0287044552810179	-13.9459415050937	ENSMUSG00000115611	Gm4606	30
14	75255001	75257400	2400	0.00872587887738881	-7.85719501609433	ENSMUSG00000034959	Rubcnl	11
14	93106501	93108000	1500	0.024719914885884	9.92490979575698	ENSMUSG00000115720	NA	12
14	93132201	93133200	1000	0.0394510023088311	17.3913043478261	ENSMUSG00000115444	NA	18
14	103585901	103587000	1100	0.00696289873560707	7.64329632663649	ENSMUSG00000033004	Mycbp2	18
14	110401201	110402400	1200	0.0241221473300073	-7.95719983916468	ENSMUSG00002075588	NA	11
14	110792901	110793900	1000	0.0450388209245917	-8.09284027280206	ENSMUSG00000115606	NA	18
14	115111901	115113400	1500	0.0110813191224831	-9.62237356615326	ENSMUSG00000115309	NA	16
15	3612701	3613900	1200	0.000392401399072347	-7.65777960748492	ENSMUSG00000055737	Ghr	17
15	4850501	4852400	1900	0.00896361902689669	-8.90807532678358	ENSMUSG00000115259	NA	19
15	6609801	6611400	1600	3.12057531543306e-07	8.1134937347932	ENSMUSG00000022148	Fyb	16
15	12115301	12116300	1000	0.0236992551980359	-7.9756634967922	ENSMUSG00000022201	Zfr	19
15	20325901	20327500	1600	0.0382366464715488	9.80753048216982	ENSMUSG00000115086	NA	77
15	26307501	26308800	1300	3.09886736587061e-05	-12.1286019591768	ENSMUSG00000022269	Marchf11	72
15	34289901	34290900	1000	0.0311449695558551	-11.6231495127692	ENSMUSG00002076372	NA	39
15	42540501	42542100	1600	0.0228308781258877	-8.98126060406685	ENSMUSG00000097805	NA	11
15	43031701	43033200	1500	0.00353179203771699	-7.78354339998369	ENSMUSG00000051920	Rspo2	24
15	49055101	49056100	1000	0.0336762620099265	8.86021380375973	ENSMUSG00000115775	NA	66
15	53205901	53207700	1800	0.00539731447505714	9.45406637394381	ENSMUSG00000061731	Ext1	45
15	53210101	53211300	1200	0.00920845626192215	-10.0223004606556	ENSMUSG00000061731	Ext1	84
15	53764001	53765400	1400	0.0156206708329658	-8.54160743658532	ENSMUSG00000058656	Samd12	56
15	58741001	58742900	1900	0.000661645574945298	7.50540805670477	ENSMUSG00000037085	Trmt12	55
15	60057201	60059300	2100	0.013268232190699	7.901670093215	ENSMUSG00000115681	NA	52
15	62049601	62050800	1200	0.00558874005612584	-9.49787110360964	ENSMUSG00000097039	Pvt1	20
15	75488801	75489900	1100	0.0302043019513249	-7.7719848510972	ENSMUSG00000047003	Zfp41	44
15	76228401	76229700	1300	0.00297886527201247	7.56116719876381	ENSMUSG00000022551	Cyc1	11
15	78688801	78690100	1300	0.0107389593230383	-8.50766720835001	ENSMUSG00000033170	Card10	47
15	78915301	78916300	1000	0.00543064115709709	9.58971557300203	ENSMUSG00000006378	Gcat	18
15	82094701	82095900	1200	0.0106162548972502	-9.01908324679809	ENSMUSG00000096883	Shisa8	37
15	82794901	82796500	1600	0.00255396695434713	8.04717842134136	ENSMUSG00000041852	Tcf20	17
15	82916301	82917400	1100	0.00254711850656319	-7.52371285477257	ENSMUSG00000058099	Nfam1	31
15	85090301	85091600	1300	0.00118784976470917	-12.0340857874933	ENSMUSG00000006369	Fbln1	28
15	85219501	85220600	1100	0.0332845529182392	-8.63455061764674	ENSMUSG00000016541	Atxn10	76
15	85715101	85716100	1000	0.0216903790893354	-7.59064599419963	ENSMUSG00000035944	Ttc38	45
15	85951401	85952800	1400	0.0188501786929258	-9.86703468970139	ENSMUSG00000035900	Gramd4	10
15	89062401	89064400	2000	0.00337246126875311	-9.34049665238073	ENSMUSG00000036606	Plxnb2	76
15	89096301	89097400	1100	0.0168762200258473	-11.6839628454093	ENSMUSG00000036561	Ppp6r2	26
15	89407201	89408700	1500	0.0226130038140754	8.82447038231608	ENSMUSG00000022623	Shank3	41
15	91951301	91952300	1000	0.035659017839549	8.76215862833696	ENSMUSG00000055022	Cntn1	34
15	97860401	97861500	1100	0.0184543166098366	-10.5614649423947	ENSMUSG00000052369	Tmem106c	10
15	98795001	98796000	1000	6.62916446048941e-05	-7.88232458410608	ENSMUSG00000023000	Dhh	13
15	99135901	99136900	1000	0.0379568571303955	8.1513055899696	ENSMUSG00000037579	Kcnh3	19
15	102628801	102629900	1100	0.030906657855502	-10.7735363737405	ENSMUSG00000023055	Calcoco1	19
16	8488501	8489600	1100	1.44588078261955e-05	7.52483924846821	ENSMUSG00000008393	Carhsp1	22
16	11798101	11799200	1100	0.0201458908994685	-9.87973134024217	ENSMUSG00000022494	Shisa9	18
16	13568501	13569700	1200	0.040073219385633	8.06297150642626	ENSMUSG00000118559	A930007A09Rik	27
16	16647401	16648400	1000	0.0184995534979614	8.01787681098026	ENSMUSG00000022783	Spag6l	18
16	16802601	16803600	1000	0.0335070952052842	-9.57681918637964	ENSMUSG00000063358	Mapk1	18
16	17049901	17051000	1100	0.00461281298413747	7.89510314772507	ENSMUSG00000050240	Hic2	13
16	17907001	17908500	1500	0.0231352601726004	-7.82379819561411	ENSMUSG00000003526	Prodh	14
16	20878001	20879200	1200	0.032359414768664	-7.86330223353124	ENSMUSG00000116710	NA	43
16	26400801	26402300	1500	0.0134063982171509	-7.62850749596261	ENSMUSG00000022514	Il1rap	13
16	29799601	29801500	1900	0.0333462939709237	8.14118180471372	ENSMUSG00000075286	Gm1968	48
16	29857801	29859300	1500	0.00106813240219081	-9.33582707234707	ENSMUSG00000116660	9030404E10Rik	15
16	31997701	31999300	1600	0.00527138203686285	-10.6999250355692	ENSMUSG00000075269	Bex6	13
16	33652401	33653400	1000	0.00173976416308585	-7.87128311484364	ENSMUSG00000022817	Itgb5	21
16	38250601	38251600	1000	0.0365854474454235	-8.04289864419027	ENSMUSG00000002847	Pla1a	24
16	43994301	43995600	1300	0.0109345262782318	-7.76209540923596	ENSMUSG00000068284	Usf3	25
16	44784801	44785800	1000	0.0456895456496768	9.41527529111324	ENSMUSG00000036172	Cd200r3	21
16	44914001	44915200	1200	0.00493954844223607	7.75616102513578	ENSMUSG00000022665	Ccdc80	15
16	50252601	50254400	1800	2.70658177153792e-06	-8.00706916399391	ENSMUSG00000022641	Bbx	24
16	50407501	50408700	1200	0.016105925920231	-8.30485957416011	ENSMUSG00000116848	4930542D17Rik	23
16	56631301	56632400	1100	0.0480909387234276	11.4155361953066	ENSMUSG00000022754	Tmem45a	22
16	58433401	58434400	1000	0.0124190046477454	-9.25329393528386	ENSMUSG00000075002	Ftdc1	17
16	58491201	58492200	1000	0.0459172637050468	-8.45189371792373	ENSMUSG00000022742	Cpox	11
16	60875801	60877700	1900	4.14957264895689e-07	-9.72528181264457	ENSMUSG00000090882	NA	21
16	64594101	64595200	1100	0.0393627608301158	-11.2289101687187	ENSMUSG00000059920	4930453N24Rik	17
16	69983601	69984600	1000	0.00289659491808227	-10.2305930122498	ENSMUSG00000116794	NA	18
16	75388701	75389900	1200	0.000510726029294594	7.7976253541626	ENSMUSG00000032940	Rbm11	15
16	75391201	75392200	1000	0.0279968316696724	-9.41378737329192	ENSMUSG00000032940	Rbm11	17
16	84170201	84171200	1000	0.0461550141162057	8.54787810277424	ENSMUSG00000116907	4930553E22Rik	27
16	84482301	84484300	2000	3.23549785581444e-15	37.2320119367577	ENSMUSG00000116674	NA	16
16	88084901	88086000	1100	0.0340136016937887	-7.93623468644563	ENSMUSG00000022935	Grik1	44
16	89432901	89433900	1000	0.0442632545081667	9.71641874199119	ENSMUSG00000116651	NA	12
16	90531601	90532700	1100	0.0184281133017524	-7.86982676260792	ENSMUSG00000039956	Mrap	23
16	90712101	90713300	1200	0.000875551964656273	-8.3408282568701	ENSMUSG00000083226	NA	35
16	90956901	90958200	1300	0.0319059509439371	8.33409361223687	ENSMUSG00000116763	NA	14
16	91414301	91415600	1300	0.0135490699781808	-8.38439313351339	ENSMUSG00000039763	Dnajc28	39
16	94968401	94969800	1400	9.82317398486308e-06	9.20207029592233	ENSMUSG00000116601	NA	28
16	95993501	95994600	1100	0.0120912461003352	-7.56554508766574	ENSMUSG00000045275	Lca5l	26
16	96158901	96160200	1300	0.0131547236612211	-9.09886917903645	ENSMUSG00000000159	Igsf5	13
17	5533101	5534800	1700	0.0173889560540396	-8.72565390099896	ENSMUSG00000116691	NA	26
17	8363701	8365500	1800	0.000171297679134564	8.7884278761289	ENSMUSG00000095687	Rnaset2a	11
17	12959401	12961200	1800	0.00480460284975316	8.03475816704385	ENSMUSG00000078247	Airn	29
17	19878101	19879800	1700	0.0345970917509855	-11.2639533469985	ENSMUSG00000095961	Vmn2r102	20
17	21133801	21134900	1100	0.0431122207889629	-8.00532588363108	ENSMUSG00000062165	Vmn1r232	28
17	24201701	24202700	1000	0.00834768658158454	-8.79507225775883	ENSMUSG00000024124	Prss30	20
17	26159701	26160800	1100	0.000317198513897879	9.14298267523602	ENSMUSG00000025728	Pigq	25
17	26680801	26681900	1100	0.00647803112212327	-7.89492618146768	ENSMUSG00000118232	NA	59
17	26756501	26758200	1700	0.0147475394203568	-10.4354787027401	ENSMUSG00000118068	NA	13
17	28532501	28534100	1600	0.000685404839552303	-7.86696905014856	ENSMUSG00000007570	Fance	65
17	28733601	28734600	1000	0.0301724936776365	-9.94557213293206	ENSMUSG00000024222	Fkbp5	27
17	28737501	28738600	1100	0.0152131597616664	7.54925062489608	ENSMUSG00000117304	NA	27
17	29223701	29225100	1400	0.00607641226772107	9.56948131297625	ENSMUSG00000024006	Stk38	37
17	30108701	30109800	1100	2.41847952409986e-06	7.61631912522192	ENSMUSG00000043557	Mdga1	19
17	31428701	31430600	1900	0.000251474855523766	10.9457285323375	ENSMUSG00000042345	Ubash3a	68
17	31653701	31654800	1100	0.0167865657577707	8.53674098323334	ENSMUSG00000118157	NA	13
17	32326901	32328100	1200	0.01286308205619	-8.5244215351514	ENSMUSG00000002791	Pdxk-ps	24
17	32460301	32461300	1000	0.0114486842551295	-8.54562439258442	ENSMUSG00000116414	NA	22
17	32670701	32671700	1000	0.00577556214721992	-7.52923976608187	ENSMUSG00000061126	Cyp4f39	28
17	33307301	33308400	1100	0.0127193550640171	-7.57487167342366	ENSMUSG00000067424	Zfp563	13
17	34598201	34599500	1300	0.0106579516192174	-8.01717899861583	ENSMUSG00000062638	Btnl1	37
17	34779401	34780800	1400	0.0101656880211694	-10.9436795023161	ENSMUSG00000015468	Notch4	14
17	34812601	34813900	1300	0.00230887970663545	-8.94256729002333	ENSMUSG00000034673	Pbx2	24
17	35189001	35190000	1000	0.0171501797275598	-8.8218322743913	ENSMUSG00000091971	Hspa1a	23
17	35338501	35339900	1400	0.000865288515631854	7.51079484072555	ENSMUSG00000024387	Csnk2b	24
17	35911701	35913300	1600	0.0363396781700917	8.73653198614074	ENSMUSG00000090509	Sfta2	39
17	36206501	36207500	1000	0.0298518679479669	-9.1660970608339	ENSMUSG00000050705	2310061I04Rik	12
17	36442901	36444000	1100	0.0478748652882396	-8.93345832104918	ENSMUSG00000092243	Gm7030	26
17	37671101	37672500	1400	0.0214439011606416	13.3672316322788	ENSMUSG00000095858	NA	15
17	38612701	38613900	1200	0.0371216573750445	-12.453151441534	ENSMUSG00000054940	Olfr137	12
17	48311101	48312200	1100	0.0340016917355609	12.2009043825701	ENSMUSG00000082492	NA	24
17	52162201	52163300	1100	0.0336113573324503	8.77192982456141	ENSMUSG00000103378	NA	16
17	52653201	52654500	1300	0.00941984044946451	11.4707388037221	ENSMUSG00000117033	NA	32
17	53769301	53770800	1500	0.000144760254029877	8.95660808670019	ENSMUSG00000023931	Efhb	22
17	57393601	57395500	1900	0.00408375630932374	-8.07917759864077	ENSMUSG00000062591	Tubb4a	30
17	71903901	71905200	1300	0.0036987631235918	-8.19164106523304	ENSMUSG00000085492	Trmt61b	14
17	73707001	73708900	1900	0.00596008944130113	-9.30748462359238	ENSMUSG00000043705	Capn13	12
17	74646901	74647900	1000	0.0466020158768883	-7.55922640290949	ENSMUSG00000024068	Spast	18
17	79921501	79922600	1100	0.0129925680422623	7.76049768192724	ENSMUSG00000036368	Rmdn2	20
17	87837701	87838800	1100	0.0417861982491775	-7.99696918473768	ENSMUSG00000117361	NA	13
17	88132901	88133900	1000	0.0377942570260879	-7.91699614564407	ENSMUSG00000117466	NA	18
17	88834901	88836200	1300	0.0416974129427228	-7.51234213547647	ENSMUSG00000034709	Ppp1r21	23
17	91653501	91654500	1000	0.0287397539100278	10.1900584795322	ENSMUSG00000117471	NA	20
18	6731401	6733300	1900	0.0145997159016598	-9.99447190626587	ENSMUSG00000073639	Rab18	15
18	11058101	11059200	1100	0.00950236195248988	-8.26088452816292	ENSMUSG00000005836	Gata6	21
18	21786901	21787900	1000	0.0215369877753438	8.35243036180975	ENSMUSG00000042514	Klhl14	25
18	23281101	23282400	1300	0.0335391375350521	-9.25681911731474	ENSMUSG00000077680	Gm22495	23
18	25974701	25976100	1400	0.0248842323011343	-8.31962054240151	ENSMUSG00000117410	NA	25
18	32425801	32427100	1300	0.0133414288331036	-11.2553545757809	ENSMUSG00002075437	NA	19
18	35996701	35998700	2000	0.0195140124812144	-8.00615787468958	ENSMUSG00000117840	NA	10
18	37632301	37633400	1100	0.0205366313125695	-10.1377593039639	ENSMUSG00000043313	Pcdhb19	131
18	37951601	37952700	1100	0.0397941084076214	7.86573411752239	ENSMUSG00000102543	Pcdhgc5	24
18	41715201	41716300	1100	0.00912215229892092	-9.53853173479342	ENSMUSG00000117677	NA	20
18	43975701	43976900	1200	0.00278095191994614	7.62849438511191	ENSMUSG00000117902	NA	20
18	46659401	46660700	1300	0.000559412563418732	-8.03851166966319	ENSMUSG00000033319	Fem1c	16
18	50113901	50114900	1000	0.0285267907509612	8.36139297878145	ENSMUSG00000062210	Tnfaip8	26
18	50151901	50152900	1000	0.04946975018988	-9.5280894233352	ENSMUSG00000062210	Tnfaip8	16
18	50186801	50187900	1100	0.0135982500340388	-8.93614854022661	ENSMUSG00000086600	NA	10
18	50261701	50262800	1100	0.0227995252214405	7.78071537156664	ENSMUSG00000024507	Hsd17b4	11
18	52235301	52236300	1000	0.0166313146248995	8.93009377664109	ENSMUSG00000118046	NA	27
18	55755001	55756900	1900	4.66753714308661e-46	19.3045941692721	ENSMUSG00000092702	NA	53
18	65559601	65561500	1900	1.21131259037085e-18	13.7940864650179	ENSMUSG00000093283	NA	27
18	66171901	66172900	1000	0.0140920152707794	10.6898114194691	ENSMUSG00000117907	NA	19
18	67742001	67743700	1700	0.0062818483106485	-8.39477532047905	ENSMUSG00000024533	Spire1	17
18	70700201	70701300	1100	0.00352479451365163	-8.48657548016066	ENSMUSG00000024513	Mbd2	55
18	79237301	79238900	1600	0.0147633912904992	-8.10434713749204	ENSMUSG00000117936	NA	18
18	90550201	90551400	1200	0.0431308322444995	-9.02255639097744	ENSMUSG00000024614	Tmx3	23
19	3338001	3339100	1100	0.0135792479044627	8.23441918383936	ENSMUSG00000099261	Mir6984	44
19	5041701	5043000	1300	0.0196242131969857	-9.62690300601768	ENSMUSG00000118364	NA	22
19	5147701	5148700	1000	0.0212632051044862	-11.8482160238049	ENSMUSG00000024873	Cnih2	15
19	5417401	5418600	1200	0.000507729245171817	-8.02212643480863	ENSMUSG00000024841	Eif1ad	16
19	5792101	5793300	1200	0.0025037669979742	-8.29404645066847	ENSMUSG00000024940	Ltbp3	10
19	6108401	6109500	1100	0.0024903152742664	-8.13856953913683	ENSMUSG00000038274	Fau	20
19	6230901	6232100	1200	0.00103592248960073	-9.2362747919682	ENSMUSG00000024786	Majin	19
19	6232601	6233600	1000	0.0167810603595084	-11.5572363480313	ENSMUSG00000024786	Majin	44
19	6903501	6905400	1900	0.00014185897240842	7.66979697246379	ENSMUSG00000024957	Kcnk4	12
19	7955301	7957000	1700	0.0153683463441035	-7.54644713785903	ENSMUSG00000118036	Gm6386	30
19	8108501	8109600	1100	0.0250241218841314	-10.5633802816901	ENSMUSG00000063590	Slc22a28	13
19	8780901	8782500	1600	0.00592122303870874	-7.76354090627957	ENSMUSG00000071661	Zbtb3	25
19	9888001	9889000	1000	0.0455000840438841	-7.71356587216295	ENSMUSG00002075984	NA	15
19	10218101	10219200	1100	1.57590340538246e-05	-10.1906097230585	ENSMUSG00000036098	Myrf	14
19	10819501	10821200	1700	1.18338091098974e-10	-12.0391213894011	ENSMUSG00000024737	Slc15a3	21
19	11145201	11146400	1200	0.0219490958247016	-7.53313169938252	ENSMUSG00000024728	Ms4a19	15
19	11420601	11422500	1900	0.0078329651923956	8.72617236013698	ENSMUSG00000056290	Ms4a4b	19
19	11511001	11512000	1000	0.0238370626839074	10.596478620194	ENSMUSG00000024678	Ms4a4d	15
19	11853201	11854400	1200	0.034061317744024	-9.24308292365823	ENSMUSG00000067545	Olfr1419	25
19	13280501	13281500	1000	0.0458334642615381	-13.7624474090361	ENSMUSG00000119251	Gm22443	36
19	13836701	13838200	1500	0.0179948793821243	-15.4792113995706	ENSMUSG00000056858	Olfr1502	28
19	16414201	16415200	1000	0.000129365363335143	9.39810746873944	ENSMUSG00000024697	Gna14	12
19	20302001	20303100	1100	0.0490059014311255	14.3943266036289	ENSMUSG00000094732	1500015L24Rik	19
19	20578401	20579600	1200	0.0092099333010885	-8.05350343786036	ENSMUSG00000053279	Aldh1a1	32
19	23734601	23735700	1100	0.00883498530670319	-9.23489573097764	ENSMUSG00000024897	Apba1	48
19	24258701	24259800	1100	0.0363057222168057	-8.4830726219819	ENSMUSG00000059363	Fxn	11
19	36530401	36531500	1100	0.000962889785286381	8.23255336612916	ENSMUSG00000041180	Hectd2	25
19	40577701	40579100	1400	0.00467257475570565	-7.82485649018917	ENSMUSG00000097792	NA	22
19	41889001	41890300	1300	0.0188105911781573	-9.68576633662093	ENSMUSG00000117675	Gm46644	35
19	43560501	43561600	1100	0.0319235087423894	-9.73188222026774	ENSMUSG00000117991	NA	40
19	44995301	44996700	1400	0.000123439664348408	-7.72274893108875	ENSMUSG00000025209	Twnk	10
19	45018301	45019300	1000	0.0292724592548719	8.13709405008927	ENSMUSG00000074818	Pdzd7	31
19	45735201	45736200	1000	0.0226690005000611	-8.18392547344481	ENSMUSG00000056209	Npm3	22
19	46063201	46064300	1100	4.86350848733322e-06	-7.90982066599566	ENSMUSG00000015176	Nolc1	17
19	46288801	46289900	1100	0.0188308563857865	-8.69212682954212	ENSMUSG00000025225	Nfkb2	11
19	53878501	53879500	1000	0.00373354774331993	-8.66527669366386	ENSMUSG00000024975	Pdcd4	13
19	60743001	60744000	1000	0.00992553167210889	-8.46442498197272	ENSMUSG00000072437	Nanos1	17
19	60881001	60882100	1100	0.0202715001814126	-8.50307002979949	ENSMUSG00000003228	Grk5	24
2	7397001	7398000	1000	0.0395335627187438	8.61693479217477	ENSMUSG00000002107	Celf2	27
2	11709201	11710400	1200	0.0123192310396823	7.50831952862186	ENSMUSG00000023206	Il15ra	23
2	13795701	13797300	1600	0.0085446268841107	8.55553379730475	ENSMUSG00000003418	St8sia6	17
2	22478701	22480500	1800	0.00430818853221026	7.72642127553843	ENSMUSG00000083563	NA	20
2	24477801	24478800	1000	0.044305988583678	16.4373088685015	ENSMUSG00000102591	NA	13
2	25351001	25352300	1300	0.0148512186314824	7.63118971293939	ENSMUSG00000047617	Paxx	21
2	25356101	25357500	1400	0.000723487505336867	-9.0412284804886	ENSMUSG00000015090	Ptgds	16
2	25546301	25547300	1000	0.00565746214532615	-8.55108238465661	ENSMUSG00000026937	Lcn5	23
2	26031101	26032100	1000	0.0287796005778774	-8.14217117781295	ENSMUSG00000087679	Tmem250-ps	30
2	26240501	26241500	1000	0.00137126345846923	-8.46882375486657	ENSMUSG00000075467	Dnlz	86
2	29134701	29136700	2000	0.00521593461502312	-8.06312658431121	ENSMUSG00000035513	Ntng2	27
2	30685701	30686700	1000	0.0184087076291017	-8.25210462222693	ENSMUSG00000044320	1700001O22Rik	26
2	30725901	30726900	1000	0.0136803817770015	-8.01415075158924	ENSMUSG00000039476	Prrx2	14
2	30792001	30793900	1900	0.0033820806876265	-7.95065096484744	ENSMUSG00000050737	Ptges	21
2	32253501	32254600	1100	0.000474339978595023	-8.00246713625248	ENSMUSG00000039205	Ciz1	17
2	32429301	32430300	1000	0.0101630292108166	7.69846479384256	ENSMUSG00000039157	Fam102a	16
2	32514701	32516400	1700	0.00667383836684049	-9.43710726455168	ENSMUSG00000026817	Ak1	14
2	38225501	38226800	1300	0.0231330290062579	-7.549905549046	ENSMUSG00000000247	Lhx2	30
2	39462101	39463300	1200	0.0287955612490891	-16.1594202898551	ENSMUSG00000082015	Gm13452	13
2	54327501	54328600	1100	0.0164344027891721	8.30565158491406	ENSMUSG00000060988	Galnt13	29
2	59952601	59953900	1300	0.0259114424272799	-8.33950473302693	ENSMUSG00000026987	Baz2b	15
2	69549301	69551100	1800	0.0278346398032143	-8.22753842509081	ENSMUSG00000042133	Ppig	75
2	74409701	74410700	1000	0.0320079081004333	8.74052720734643	ENSMUSG00000009207	Lnpk	20
2	74409801	74410800	1000	0.0320079081004333	8.74052720734643	ENSMUSG00000087205	NA	12
2	76191701	76192800	1100	0.0472180612064708	-10.9331027701488	ENSMUSG00000056436	Cyct	29
2	77111001	77112200	1200	0.000886648808273474	7.66054479778934	ENSMUSG00000042272	Sestd1	24
2	84655801	84656800	1000	0.0152296022535966	-9.75559029819705	ENSMUSG00000027076	Timm10	21
2	86384801	86385800	1000	0.0399690283172333	-9.39886283236125	ENSMUSG00000110912	Olfr1080	21
2	86612801	86613800	1000	0.0438680667466947	-10.3341103341103	ENSMUSG00000047969	Olfr1093	22
2	87455301	87456300	1000	0.0338756683426454	-13.0875077303649	ENSMUSG00000068819	Olfr1131	24
2	89620001	89621000	1000	0.0167167415704233	-14.0853158326497	ENSMUSG00000075074	Olfr1254	13
2	89984601	89985600	1000	0.0299611959986169	-7.56433483334308	ENSMUSG00000075065	Olfr1270	25
2	91806601	91807700	1100	0.000615731357123752	-8.24925083451094	ENSMUSG00000040479	Dgkz	41
2	92314001	92315100	1100	0.0232465533555863	-9.30441999970949	ENSMUSG00000085261	NA	11
2	92431901	92433200	1300	0.0225928563508355	7.61873622609031	ENSMUSG00000027221	Chst1	25
2	108280401	108281400	1000	0.0307044679093639	-14.9742972766051	ENSMUSG00000083590	Gm13916	11
2	109303701	109304900	1200	0.0197118414625409	-7.85777635615522	ENSMUSG00000081746	NA	14
2	112098101	112099700	1600	0.0299711681389086	9.90767814879401	ENSMUSG00000027130	Slc12a6	24
2	117246801	117247800	1000	0.0353112584807171	-7.66194741891781	ENSMUSG00000085681	Gm13982	22
2	120440301	120441400	1100	0.0152718735357399	-9.38860529191795	ENSMUSG00000027285	Haus2	12
2	122299101	122300400	1300	0.00756638814696949	8.08796281409813	ENSMUSG00000081219	NA	20
2	122581201	122582300	1100	0.025807964366944	7.70842635708363	ENSMUSG00000005804	Bloc1s6	32
2	126985401	126986400	1000	0.0384984145784941	-8.49556723363286	ENSMUSG00000074825	Itpripl1	44
2	128972201	128973400	1200	0.00885375770033798	7.66761943466925	ENSMUSG00000037938	Chchd5	23
2	129856801	129857800	1000	0.0309576770401231	11.3314183887869	ENSMUSG00000027401	Tgm3	21
2	130292501	130293600	1100	2.61395019299506e-05	-8.08845408933415	ENSMUSG00000027303	Ptpra	59
2	130906401	130907700	1300	0.00388102683967694	8.42825430845295	ENSMUSG00000027318	Adam33	45
2	131401901	131402900	1000	0.021686459997028	9.06758052342778	ENSMUSG00000027335	Adra1d	16
2	131703001	131704000	1000	0.0426004023523914	9.37606016057899	ENSMUSG00000037482	Erv3	22
2	135490201	135491700	1500	0.0181934596345727	-7.7507357177762	ENSMUSG00000084762	Platr3	34
2	147509201	147510500	1300	0.0122503204593873	9.18918918918919	ENSMUSG00000081741	NA	17
2	148512901	148514500	1600	0.00135161517284696	8.02251729290136	ENSMUSG00000036992	Nxt1	32
2	150342801	150343800	1000	0.0425268625768702	7.90704174115957	ENSMUSG00000083325	Gm14121	10
2	150917801	150919200	1400	0.017570877380894	-12.768297915305	ENSMUSG00000119619	Gm24199	31
2	150962001	150963200	1200	0.0144143428848085	9.15071244319314	ENSMUSG00000119215	Gm22517	18
2	152350401	152352000	1600	0.00583613625520124	-11.7695132496161	ENSMUSG00000074680	Defb26	14
2	152395101	152396600	1500	0.00811350282543981	8.63699782365303	ENSMUSG00000084935	NA	19
2	156232701	156234000	1300	0.0107104591713908	-16.9055631725456	ENSMUSG00000102869	Norad	18
2	162523801	162524900	1100	0.0128895329028706	-9.7179907752984	ENSMUSG00000087536	NA	27
2	164247101	164248200	1100	0.00948985870151195	8.295932802479	ENSMUSG00000017007	Rbpjl	22
2	165344801	165346000	1200	0.00392453040913694	-7.86360245358995	ENSMUSG00000027661	Slc2a10	10
2	165799101	165800200	1100	0.0229478328400064	10.9076885779146	ENSMUSG00000082924	Gm11462	15
2	167958201	167959300	1100	1.01920018123023e-06	-8.30494158507451	ENSMUSG00000118526	NA	29
2	169319201	169321200	2000	0.000433057173650815	-8.01623221582676	ENSMUSG00000087074	Gm14249	62
2	173501901	173503300	1400	0.0018907849101027	8.37383846881355	ENSMUSG00000027519	Rab22a	39
2	174280701	174282000	1300	0.00739400961553669	-8.01983143451405	ENSMUSG00000016256	Ctsz	19
2	177190301	177191400	1100	0.0127466597462742	-9.34015269397199	ENSMUSG00000094786	NA	57
2	177231401	177232600	1200	0.0315621812190871	-12.2393442622951	ENSMUSG00000085513	NA	11
2	177566401	177567600	1200	0.0202359394686035	-11.2883814391636	ENSMUSG00000074529	Zfp972	18
2	180464101	180465400	1300	0.0284058235158078	8.20756371945368	ENSMUSG00000074507	NA	18
2	180859301	180860600	1300	0.0218042830438378	-12.8272134369695	ENSMUSG00000083993	Gm14398	10
2	181163301	181164900	1600	0.0144376451358991	-7.76725110914327	ENSMUSG00000000826	Dnajc5	17
3	3070601	3071700	1100	0.0314112060368289	-8.25362726544252	ENSMUSG00002075012	NA	22
3	5641701	5642800	1100	0.0293005380917921	-11.0092500920396	ENSMUSG00000040374	Pex2	26
3	17842701	17843800	1100	0.0199856638422022	9.33299385039166	ENSMUSG00000100252	Mir124-2hg	45
3	22192901	22193900	1000	0.0494779493750396	-8.24287652645861	ENSMUSG00000027630	Tbl1xr1	13
3	33246801	33247800	1000	0.0382875270174927	-9.3619421230441	ENSMUSG00000103896	NA	25
3	36116201	36117600	1400	0.00123919145476484	-12.8782736266396	ENSMUSG00000027710	Acad9	28
3	37690901	37692600	1700	0.0224090522227277	-7.74845402672043	ENSMUSG00000037211	Spry1	11
3	37814001	37815200	1200	0.0203185361734377	7.84100833121055	ENSMUSG00000106441	NA	22
3	37891701	37893000	1300	0.0234109602468293	-7.92888866119928	ENSMUSG00000106621	NA	22
3	38184501	38185500	1000	0.0466898522004006	-10.187658013745	ENSMUSG00000105219	NA	30
3	46571601	46572600	1000	0.0179630719231566	-7.87370631864684	ENSMUSG00000102589	NA	19
3	49090901	49092300	1400	0.0218173065412418	-7.70132077932999	ENSMUSG00000104186	NA	52
3	72961901	72963000	1100	0.0159143897748297	18.0149718929148	ENSMUSG00000048304	Slitrk3	12
3	79195501	79196500	1000	0.0389799089755333	-7.87328048130855	ENSMUSG00000102545	6430573P05Rik	22
3	79536601	79537800	1200	8.93575943922276e-05	-7.60249240614456	ENSMUSG00000027809	Etfdh	13
3	83948001	83949200	1200	0.00539718541102483	-7.99527325519333	ENSMUSG00000033767	Tmem131l	18
3	86905101	86906500	1400	0.00173120549112842	-7.86241826762623	ENSMUSG00000028076	Cd1d1	44
3	88361601	88362900	1300	0.0433605909310699	-9.46913172879288	ENSMUSG00000028064	Sema4a	12
3	88419101	88420100	1000	0.0401457876417307	-9.10901779730434	ENSMUSG00000028063	Lmna	20
3	88485101	88486300	1200	0.00366402557154383	9.39057701560594	ENSMUSG00000041355	Ssr2	12
3	89043301	89045000	1700	0.00877569276382671	-7.70701295921849	ENSMUSG00000041237	Pklr	10
3	89245301	89246300	1000	5.49471383703007e-09	11.1098244661311	ENSMUSG00000028040	Efna4	29
3	89363801	89365000	1200	0.030882327677089	8.97963035704526	ENSMUSG00000027952	Pmvk	14
3	90137601	90138700	1100	0.0332558302855879	-7.75998393421924	ENSMUSG00000027937	Jtb	29
3	90155801	90157300	1500	0.00456663752977457	-8.17273662433381	ENSMUSG00000052310	Slc39a1	13
3	90397001	90398200	1200	0.014229474203457	-8.85741054048919	ENSMUSG00000001018	Snapin	22
3	90510401	90511400	1000	0.0457747443804418	11.260554150029	ENSMUSG00000001020	S100a4	21
3	92574901	92576400	1500	0.0104528236465639	-9.59935422226615	ENSMUSG00000068890	Lce1a2	27
3	92584701	92586600	1900	0.0225168082151997	-15.294205210553	ENSMUSG00000042092	Lce1c	17
3	93376201	93377200	1000	0.0176916497029437	-7.81532168577707	ENSMUSG00000027908	Tchhl1	15
3	94264301	94265600	1300	0.0407272229009976	-11.3514757493815	ENSMUSG00000105708	NA	40
3	94281901	94283800	1900	0.00591212445990698	-13.0008025054067	ENSMUSG00000028150	Rorc	18
3	94495901	94496900	1000	0.00942651889234035	-19.114969892172	ENSMUSG00000105522	NA	15
3	94859501	94860900	1400	0.00747795908089348	-8.44911906122841	ENSMUSG00000005774	Rfx5	26
3	94880901	94882100	1200	0.00317621716835268	-8.55781863894617	ENSMUSG00000038861	Pi4kb	36
3	94920601	94921600	1000	0.0286061999770584	9.09069251074455	ENSMUSG00000019338	Zfp687	17
3	96169401	96171500	2100	2.36889268365025e-101	20.6009903271681	ENSMUSG00000091405	H4c14	26
3	96315801	96317100	1300	0.000157869388652313	9.62492146744481	ENSMUSG00000097041	NA	19
3	96488001	96489000	1000	0.0227552355164042	-7.57170185732436	ENSMUSG00000028104	Polr3gl	51
3	101138801	101140000	1200	0.0198073238579618	-7.91148502533409	ENSMUSG00000083546	NA	46
3	101742701	101744500	1800	0.0011145399324299	-8.56989721396604	ENSMUSG00000044313	Mab21l3	20
3	103641601	103643200	1600	0.00778450342559158	-8.36433207529633	ENSMUSG00000027848	Olfml3	63
3	103645401	103646400	1000	0.0251303392508826	-7.66953744353344	ENSMUSG00000027848	Olfml3	64
3	103645501	103646500	1000	0.0251303392508826	-7.66953744353344	ENSMUSG00000078620	NA	20
3	104608301	104609400	1100	0.0227842557097918	8.69331731072562	ENSMUSG00000089452	Gm24223	20
3	108130201	108131400	1200	0.0256763392368019	-10.5039744117598	ENSMUSG00000027887	Sypl2	33
3	116356101	116357900	1800	0.00843695695932121	-9.32659936355737	ENSMUSG00000027961	Lrrc39	32
3	122689401	122691100	1700	0.0283174795657621	9.3326862779178	ENSMUSG00000023057	Fabp2	16
3	127201001	127202300	1300	0.0204545073385846	-8.40083579376578	ENSMUSG00000032826	Ank2	48
3	128026201	128027200	1000	0.0203828820231562	9.37483947192685	ENSMUSG00000105816	D030025E07Rik	20
3	130694901	130696200	1300	0.00185404556806099	7.68424420590315	ENSMUSG00000104579	NA	15
3	132652401	132653500	1100	0.0303434179782535	-7.56265943819667	ENSMUSG00000040998	Npnt	26
3	142605101	142606200	1100	0.0361087093213932	8.63426256021486	ENSMUSG00000105671	NA	18
3	144426501	144428000	1500	0.014340054077589	-7.66161444454111	ENSMUSG00000037062	Sh3glb1	33
3	145447601	145448800	1200	0.0193032380336671	-9.40679378171448	ENSMUSG00000105608	NA	21
4	3679001	3680600	1600	0.00418519101175274	-8.02770552267831	ENSMUSG00000042228	Lyn	10
4	11299501	11301400	1900	4.1410425198343e-08	-13.6303526278562	ENSMUSG00000045205	Dpy19l4	33
4	13603801	13604800	1000	0.042084590470141	-7.77978805892995	ENSMUSG00000081063	NA	19
4	14076601	14077700	1100	0.0354084768381868	-8.48231956024325	ENSMUSG00000077701	Gm24068	28
4	15956801	15957900	1100	0.00641012411693352	10.1004127060094	ENSMUSG00000028224	Nbn	17
4	17558501	17559700	1200	0.0420685713125451	18.2396606574761	ENSMUSG00002075852	NA	20
4	19923101	19924300	1200	0.0158109864600899	7.88512948566225	ENSMUSG00000028238	Atp6v0d2	30
4	20007201	20008400	1200	0.00717386967020539	-8.85624375332487	ENSMUSG00000073988	Ttpa	29
4	20010701	20011800	1100	0.033281092053888	-7.9780774447999	ENSMUSG00000073988	Ttpa	35
4	35398401	35399600	1200	0.0126819445249256	11.3789206204274	ENSMUSG00000083934	NA	26
4	40239901	40240900	1000	0.0344648262004358	7.53707020007118	ENSMUSG00000040296	Ddx58	14
4	40468901	40470200	1300	0.00548960461415741	8.04612131458325	ENSMUSG00000046593	Tmem215	41
4	41124801	41125800	1000	0.0355861141155081	7.51990936369114	ENSMUSG00000028430	Nol6	33
4	43500201	43501200	1000	0.00028415309821934	-14.840945144861	ENSMUSG00000051517	Arhgef39	20
4	43959801	43961200	1400	0.000111166864958983	-9.11003751433948	ENSMUSG00000028480	Glipr2	22
4	45527401	45528500	1100	0.0421893494800612	-9.07872388319315	ENSMUSG00000044813	Shb	31
4	55529201	55530300	1100	0.0138904575284735	-8.99288938985566	ENSMUSG00000003032	Klf4	16
4	57914601	57916200	1600	0.0258980839523193	8.51047335358333	ENSMUSG00000052117	D630039A03Rik	29
4	62616901	62617900	1000	0.0216080080639483	-8.0765567329444	ENSMUSG00000059810	Rgs3	47
4	67437101	67438100	1000	0.0240994308022393	-7.86718569473329	ENSMUSG00000080815	NA	21
4	72950401	72951800	1400	0.00578133619426993	-14.3816225423989	ENSMUSG00000084162	NA	25
4	78148301	78149300	1000	0.0330387079091349	-18.1944444444444	ENSMUSG00000082351	Gm11260	16
4	81661101	81662200	1100	0.0263130836765796	17.0367700072098	ENSMUSG00000087540	NA	10
4	86528401	86529500	1100	0.0141312962190047	-8.2137153913893	ENSMUSG00000038047	Haus6	21
4	86586801	86587800	1000	0.0122780146023915	11.0125017910875	ENSMUSG00000028494	Plin2	15
4	95082901	95083900	1000	0.0348748070702787	9.98681898066784	ENSMUSG00000084918	NA	48
4	103405401	103406500	1100	0.0219783051169736	8.49229835277013	ENSMUSG00000087482	NA	39
4	106169501	106171300	1800	0.00925641248161259	8.25945111013976	ENSMUSG00000028514	Usp24	20
4	106473401	106474400	1000	0.0153002096362026	-12.2280732549295	ENSMUSG00000054362	Lexm	21
4	107111701	107112700	1000	0.0161541564712879	-10.2068777079511	ENSMUSG00000063172	Hspb11	24
4	114260101	114261800	1700	0.0373459099276068	-8.02091375541953	ENSMUSG00000070867	Trabd2b	31
4	115749801	115751200	1400	0.0287359340532152	-10.203960190992	ENSMUSG00000034185	6430628N08Rik	24
4	116991401	116992600	1200	7.43391987974402e-05	-10.0467184762352	ENSMUSG00000028680	Plk3	23
4	117772901	117774000	1100	0.042480705650923	-7.51932229285092	ENSMUSG00000033365	Ipo13	26
4	118265101	118266300	1200	0.00278890643631911	7.90678158313765	ENSMUSG00000033253	Szt2	19
4	118565701	118566800	1100	0.0204597936150234	-15.3260819679655	ENSMUSG00000046790	Olfr1341	22
4	119216001	119217800	1800	0.00109341000584407	-9.17952143004944	ENSMUSG00000028637	Ccdc30	15
4	123797501	123798500	1000	0.000449123355364786	-8.14186907973595	ENSMUSG00000054304	NA	31
4	123797601	123798600	1000	0.000449123355364786	-8.14186907973595	ENSMUSG00000028647	Mycbp	25
4	124900301	124901400	1100	0.00867088619576854	-9.14783615994507	ENSMUSG00000028871	Rspo1	13
4	125917301	125919000	1700	0.0123933918823455	-7.73175193328003	ENSMUSG00000028859	Csf3r	22
4	126181901	126183000	1100	0.00832672458655754	8.5661808123755	ENSMUSG00000056174	Col8a2	19
4	128856201	128858200	2000	7.81744944012414e-05	-8.78010363696198	ENSMUSG00000028789	Azin2	32
4	130965201	130966200	1000	0.0250796585187208	-7.86835076039248	ENSMUSG00000088041	Gm25261	61
4	132483001	132484300	1300	0.0124866654909752	-7.89844000285964	ENSMUSG00000028885	Smpdl3b	10
4	132650301	132651300	1000	0.0299733465236997	-7.91657399667155	ENSMUSG00000028878	Fam76a	39
4	133008701	133009800	1100	0.0292446786929317	-7.90721331745037	ENSMUSG00000083241	NA	22
4	133312001	133313200	1200	0.000373036344994198	-7.79629796800034	ENSMUSG00000028848	Gpn2	12
4	133932501	133934100	1600	0.00313184435043347	-10.6688808879935	ENSMUSG00000073747	Zpld2	23
4	135133601	135134600	1000	0.0459275308556122	9.00771248147519	ENSMUSG00000081136	NA	19
4	135617201	135618400	1200	0.00191909341851775	11.7348251576432	ENSMUSG00000083430	NA	47
4	136945801	136946800	1000	0.0348879532466332	9.10931174089069	ENSMUSG00000080806	NA	22
4	138051501	138052600	1100	0.0461491355844761	-7.61904761904761	ENSMUSG00000028756	Pink1	23
4	138503101	138504100	1000	0.0452873738278581	-9.76867219917013	ENSMUSG00000041202	Pla2g2d	14
4	138822501	138823600	1100	0.0429691954370557	-10.2545614772978	ENSMUSG00000041120	Nbl1	17
4	140389701	140391300	1600	0.0166816308077712	-8.33368110234839	ENSMUSG00000040964	Arhgef10l	14
4	140869801	140870900	1100	0.00927819953735154	-7.72764266232732	ENSMUSG00000040842	Szrd1	22
4	142206801	142207800	1000	0.0189914428538802	8.28832571665974	ENSMUSG00000040606	Kazn	29
4	143762001	143763200	1200	0.0487340899730115	-14.0153452685422	ENSMUSG00000083456	Gm13108	17
4	143765501	143766700	1200	0.0472180612064708	-9.31927607665519	ENSMUSG00000095987	Gm13104	14
4	143970501	143971600	1100	0.0422484401533494	-8.65550539969144	ENSMUSG00000083708	NA	24
4	144415101	144416300	1200	0.0034096454825632	-11.8021886509294	ENSMUSG00000078505	Aadacl4fm4	40
4	145174601	145176000	1400	0.0240260238884137	-8.03518645235468	ENSMUSG00000082082	NA	19
4	145283101	145284600	1500	0.0163689431881292	-12.0973769649406	ENSMUSG00000096864	NA	31
4	145289101	145290100	1000	0.0495980563508951	-10.0244216124044	ENSMUSG00000096864	NA	21
4	145308201	145309200	1000	0.0161192644904892	-8.3882625994695	ENSMUSG00000078502	Zfp268	81
4	147173901	147175200	1300	0.0295872106717179	-12.4429102496017	ENSMUSG00000094017	NA	39
4	147578101	147579700	1600	0.00485322540981818	-8.79044827852815	ENSMUSG00000078496	Zfp982	15
4	147602101	147603300	1200	0.0126333152351986	-9.37715583028082	ENSMUSG00000081301	NA	20
4	152170401	152171500	1100	3.17855332680429e-06	-7.56546141796906	ENSMUSG00000039713	Plekhg5	11
4	152377501	152378700	1200	0.0180155334094064	7.81103363644262	ENSMUSG00000028946	Hes3	29
5	6064901	6066100	1200	0.0307058129152143	-8.3137456856301	ENSMUSG00000088692	Gm23838	42
5	8475501	8476600	1100	0.0254435016029591	-8.01544154598201	ENSMUSG00000054099	Slc25a40	25
5	24627101	24628300	1200	0.00031383372211652	10.8987156946582	ENSMUSG00000028969	Cdk5	23
5	30972001	30973100	1100	0.00514262296560473	-10.1418817067688	ENSMUSG00000029166	Mapre3	15
5	31455401	31456400	1000	0.0179158446289709	-11.5172863666014	ENSMUSG00000059434	Gckr	18
5	33894501	33895500	1000	0.036124684684145	-7.75348431705778	ENSMUSG00000054252	Fgfr3	16
5	34400001	34401100	1100	0.00765570793451506	-7.58485894756708	ENSMUSG00000037224	Zfyve28	12
5	40139301	40140600	1300	0.0220920253466663	-7.86636288489743	ENSMUSG00000107070	Gm35191	24
5	44137101	44138100	1000	0.0132324836538537	9.01051926475319	ENSMUSG00000048373	Fgfbp1	25
5	44287901	44289800	1900	0.0190170182295951	-7.83838780260466	ENSMUSG00000105373	NA	36
5	44561601	44562600	1000	0.00206949646494475	16.8831168831169	ENSMUSG00000104923	NA	12
5	45581401	45582600	1200	0.0319914719532167	8.52795522284033	ENSMUSG00000029092	D5Ertd615e	21
5	47792201	47793200	1000	0.00988493257208039	-9.98279754865068	ENSMUSG00000106402	Gm17824	26
5	47857401	47859600	2200	0.0323191313065787	-13.6614275090244	ENSMUSG00000105616	NA	10
5	52628601	52629700	1100	4.60618737668276e-05	-8.28846327630744	ENSMUSG00000045790	Ccdc149	16
5	53703701	53704800	1100	0.0211440670613116	-7.87464816461755	ENSMUSG00000107111	NA	25
5	54811401	54812400	1000	0.0157133141047255	12.8613861386139	ENSMUSG00000105143	NA	41
5	59207001	59208200	1200	0.0263386547315246	-9.59956671293625	ENSMUSG00000094696	Gm6632	24
5	62157701	62159100	1400	0.0222558383717212	10.9425562993907	ENSMUSG00000106530	NA	15
5	66008401	66009500	1100	0.0149437340901084	-9.2703175201304	ENSMUSG00000106713	NA	23
5	66015201	66016500	1300	0.0051007297051196	10.7447600449442	ENSMUSG00000106776	NA	20
5	66015601	66016800	1200	0.0051007297051196	10.7447600449442	ENSMUSG00000106681	NA	26
5	66904301	66905400	1100	0.0123713669233172	7.79384736875621	ENSMUSG00000037736	Limch1	16
5	70085201	70086500	1300	0.0306223176238252	13.6680255444763	ENSMUSG00000106284	NA	22
5	75805401	75807100	1700	0.00390799168979817	8.60998025942185	ENSMUSG00000005672	Kit	11
5	84764201	84765200	1000	0.00930304037635979	19.6078431372549	ENSMUSG00000105658	NA	40
5	87322801	87323900	1100	0.00805766150335473	-14.5140771060346	ENSMUSG00000106111	Gm5717	37
5	91550301	91551700	1400	0.00518117117692994	7.78824320285526	ENSMUSG00000082361	Btc	15
5	91936001	91937300	1300	0.0203496764442924	8.26036014523312	ENSMUSG00000107337	NA	11
5	92481201	92482300	1100	0.0122924226954833	8.52946993670886	ENSMUSG00000034842	Art3	25
5	107848101	107849700	1600	0.021048844796762	-7.75550924305277	ENSMUSG00000106333	4930428O21Rik	23
5	113310801	113312100	1300	0.00215378163950906	9.77511787397048	ENSMUSG00000051339	2900026A02Rik	24
5	115703801	115704900	1100	0.00624969535053902	7.54623704635402	ENSMUSG00000041638	Gcn1	20
5	120427101	120428100	1000	0.0313072016955876	-11.4042974017801	ENSMUSG00002075229	NA	14
5	120648301	120649300	1000	0.000763926489320211	8.43277965919475	ENSMUSG00000032754	Slc8b1	33
5	124619701	124621000	1300	0.00167405485941914	-9.08989881116706	ENSMUSG00000029402	Snrnp35	19
5	126927401	126928700	1300	0.0414062214414014	8.15101923629055	ENSMUSG00000106644	NA	92
5	130056901	130058100	1200	0.00859676424866113	-7.74776882791587	ENSMUSG00000025533	Asl	55
5	130057201	130058200	1000	0.00859676424866113	-7.74776882791587	ENSMUSG00000025532	Crcp	16
5	134255101	134256300	1200	0.0195581333563789	-8.1441528682516	ENSMUSG00000015950	Ncf1	10
5	135069001	135070000	1000	0.000542967208829143	-8.53751263254142	ENSMUSG00000007207	Stx1a	26
5	135927101	135928800	1700	0.0250087930341139	-8.01061493143018	ENSMUSG00000105047	NA	11
5	135963601	135965100	1500	0.000218911147597358	9.50530041473863	ENSMUSG00000051391	Ywhag	55
5	137528201	137529800	1600	0.018065879671269	-7.77498172053874	ENSMUSG00000029713	Gnb2	16
5	139884101	139885100	1000	0.0367768927461812	-12.6491844278122	ENSMUSG00000105335	NA	37
5	141228001	141229000	1000	0.0184814703573911	15.521978021978	ENSMUSG00000039683	Sdk1	60
5	143388301	143389500	1200	0.00615555482041357	-7.80397521929007	ENSMUSG00000093720	NA	10
5	146782401	146783500	1100	0.0126147818727741	-7.7062825439922	ENSMUSG00000029641	Rasl11a	23
5	147341801	147343300	1500	0.000365305531108449	-9.26506359400176	ENSMUSG00000057157	NA	15
5	149183801	149185000	1200	1.76226206747538e-15	20.777684482104	ENSMUSG00000100465	NA	30
5	149184101	149186000	1900	1.62670344690035e-15	21.2956718736116	ENSMUSG00000092674	NA	17
6	29384501	29385500	1000	0.0462298677376268	-7.87605896871456	ENSMUSG00000058831	Opn1sw	21
6	29770301	29771400	1100	0.0382051866282436	-12.0782317048531	ENSMUSG00000029772	Ahcyl2	23
6	39784501	39786300	1800	0.0170366016094538	8.22712299305301	ENSMUSG00000029918	Mrps33	31
6	42011401	42012700	1300	0.0323901641716772	-9.37497687670837	ENSMUSG00000023289	Sva	23
6	42299901	42300900	1000	0.0271561055925252	-8.3598850292997	ENSMUSG00000029861	Fam131b	22
6	43081101	43082200	1100	0.0412558264766382	-8.70862265362973	ENSMUSG00000094669	Olfr441	46
6	50089901	50090900	1000	0.017478445484046	-8.41159080039998	ENSMUSG00000038388	Pals2	15
6	56687901	56688900	1000	0.0252908194269507	-11.8137050118365	ENSMUSG00000029787	Avl9	19
6	56692701	56693800	1100	0.0160600057898975	7.58175421763812	ENSMUSG00000029787	Avl9	16
6	59683601	59684700	1100	0.0291317978369463	-8.87825937381431	ENSMUSG00001118660	Gm22622	22
6	60924001	60925400	1400	0.0176513312029041	-11.0640044353324	ENSMUSG00000054641	Mmrn1	24
6	67544701	67545700	1000	0.0442422094116478	-7.60517424908594	ENSMUSG00000104819	NA	19
6	68449201	68450200	1000	0.0370147311366645	-17.4528301886792	ENSMUSG00000106403	NA	47
6	68889601	68890600	1000	0.0453711587208063	-11.6550279329609	ENSMUSG00000076536	Igkv4-86	14
6	69492401	69494300	1900	4.43252738957194e-48	30.7042096210891	ENSMUSG00000092746	NA	19
6	69493401	69494400	1000	4.87578012852913e-48	30.9129280728889	ENSMUSG00002075625	NA	70
6	70548801	70549800	1000	0.0138246261664593	-17.0029433093034	ENSMUSG00000076596	Igkv3-10	57
6	72284201	72285200	1000	0.0405643903297778	-9.58608273989707	ENSMUSG00000056370	Sftpb	30
6	72391501	72392700	1200	0.00053960083961438	-9.12327620562633	ENSMUSG00000053460	Ggcx	39
6	73290301	73291500	1200	0.0349621882604729	-7.53739814301171	ENSMUSG00000107931	NA	13
6	73860701	73862100	1400	0.0245346886268462	7.79301816764476	ENSMUSG00000107646	NA	21
6	82740301	82741800	1500	0.00851038323257827	-9.7401610860361	ENSMUSG00000090293	NA	20
6	82915501	82916600	1100	0.024772589858725	-7.83461576687876	ENSMUSG00000000627	Sema4f	31
6	83418701	83419700	1000	0.000331849905757417	7.6213537760752	ENSMUSG00000051844	B230319C09Rik	29
6	83737901	83738900	1000	0.000506515433046806	-10.6171024439528	ENSMUSG00000099354	1700124L16Rik	13
6	84402001	84403200	1200	0.0256048883828708	-8.62253035093138	ENSMUSG00000107797	Gm10445	36
6	85767201	85768200	1000	0.00813541098428861	-19.2644185848976	ENSMUSG00000119306	Mir6375	10
6	87813501	87814700	1200	0.0218984124738988	7.9871996314047	ENSMUSG00000030056	Isy1	47
6	116607701	116608900	1200	0.030321579729202	7.96217651104469	ENSMUSG00000107428	NA	10
6	120467401	120468500	1100	0.011395738758778	-8.26265341216542	ENSMUSG00000094626	Tmem121b	31
6	121527701	121528700	1000	0.0468003194929448	-12.1801051709027	ENSMUSG00000108223	NA	20
6	123100101	123101100	1000	0.0317080221107452	-9.89510845581996	ENSMUSG00000030148	Clec4a2	12
6	124613601	124615300	1700	0.00879724542023307	9.19603557959743	ENSMUSG00000079343	C1s2	21
6	124861201	124862200	1000	0.0391293867368724	7.50091015594005	ENSMUSG00000023274	Cd4	15
6	126966101	126967100	1000	0.0321560800481306	-10.6618338031951	ENSMUSG00000107389	NA	13
6	130206701	130207800	1100	0.0467545205781213	-9.08586908586908	ENSMUSG00000067599	Klra7	12
6	130915101	130916300	1200	0.0312230065246521	-9.39848338050356	ENSMUSG00000107522	NA	17
6	131245101	131246200	1100	0.0292743806200645	-9.72758463150917	ENSMUSG00000108284	NA	28
6	131563601	131564700	1100	0.0435063833914473	17.9775280898876	ENSMUSG00000089792	NA	29
6	132446801	132447800	1000	0.0292651308393578	19.4444444444444	ENSMUSG00000107731	NA	10
6	132684901	132686600	1700	0.00913978297289753	9.65909090909091	ENSMUSG00000078280	Tas2r122	18
6	136462701	136464000	1300	0.0337084110756689	8.33418825384283	ENSMUSG00000091408	Gm6728	22
6	139999401	140000500	1100	0.00311944317520694	12.2409695704984	ENSMUSG00000107936	NA	14
6	143410401	143411700	1300	0.0359515718493679	-8.60582675715871	ENSMUSG00000077241	Gm23272	21
6	146558501	146560100	1600	0.014931834767233	-9.519616178084	ENSMUSG00000085238	4930479D17Rik	32
6	146990101	146991200	1100	0.0234922132295427	-9.45525118646184	ENSMUSG00000072662	Mansc4	16
6	148508401	148510200	1800	0.0284461745292022	15.0596205130874	ENSMUSG00000070995	Gm6313	17
6	149033601	149034800	1200	0.0269251399455141	-9.90025763614285	ENSMUSG00000067292	NA	33
7	4502901	4504200	1300	0.00115205456420727	9.97433910409935	ENSMUSG00000019254	Ppp1r12c	18
7	4519201	4520300	1100	0.00648452237839266	-13.3157986914695	ENSMUSG00000064179	Tnnt1	15
7	4666701	4667900	1200	0.0103700926132374	7.87299010163992	ENSMUSG00000063802	Hspbp1	11
7	5546601	5547900	1300	0.0218517559339873	8.14155121459908	ENSMUSG00000118298	Vmn1r60	17
7	6489201	6490400	1200	0.0492393202357549	10.7630245573151	ENSMUSG00000096228	Olfr5	25
7	11771001	11772800	1800	0.0154154881385588	-12.836274530545	ENSMUSG00000095864	Vmn1r77	27
7	12030901	12032200	1300	0.0289677443230022	11.3512360353104	ENSMUSG00000058132	Vmn1r82	19
7	12468701	12470100	1400	0.0117975329776586	18.9307480139396	ENSMUSG00000090762	Vmn2r56	17
7	12630701	12631800	1100	0.00153044804885872	-8.8957513576098	ENSMUSG00000054715	Zscan22	24
7	14430201	14431600	1400	0.0238877546397771	14.1985068072025	ENSMUSG00000093665	Obox3-ps1	17
7	14739501	14740600	1100	0.0191811280176567	-7.83003709641156	ENSMUSG00000093567	Obox4-ps8	10
7	14819701	14821400	1700	0.0365127725534193	-8.33550021668834	ENSMUSG00000098382	NA	16
7	15055501	15056500	1000	0.0286482510543586	-7.6328153441747	ENSMUSG00000098561	NA	17
7	15967401	15968400	1000	0.0454737764299327	-7.57571565589494	ENSMUSG00000080413	Gm26473	17
7	16551201	16552300	1100	0.0264612037815322	-9.00169078551292	ENSMUSG00000030374	Strn4	14
7	18426701	18427700	1000	0.0311406430705774	-10.8940758940759	ENSMUSG00000109571	NA	34
7	18445801	18447700	1900	0.0355464659235764	-8.27859527462973	ENSMUSG00000108882	NA	65
7	18829301	18830900	1600	1.1339865744261e-06	-11.7575092147999	ENSMUSG00000040841	Six5	30
7	18949301	18950300	1000	0.0285923290872976	9.60690504168765	ENSMUSG00000044317	Gpr4	51
7	19305701	19306700	1000	0.0346954049727427	8.55410661175933	ENSMUSG00000044709	Gemin7	11
7	19312301	19313300	1000	0.0221546847664428	-8.7807956248521	ENSMUSG00000011267	Zfp296	26
7	19369801	19370800	1000	0.0396811021238775	-7.53326141675656	ENSMUSG00000002981	Clptm1	43
7	19555501	19556900	1400	2.52195855026889e-05	8.67172885986306	ENSMUSG00000053175	Bcl3	20
7	19582701	19583900	1200	0.00287106481698648	-8.93293064740484	ENSMUSG00000109424	NA	11
7	19805801	19806800	1000	0.0375872776487315	19.3305845258307	ENSMUSG00000109103	NA	15
7	21096201	21097400	1200	0.0359140460213246	-11.3451086956522	ENSMUSG00000094879	Vmn1r129	20
7	24205101	24206200	1100	0.000582038363788603	-7.60841807598616	ENSMUSG00000064264	Zfp428	32
7	24828701	24830100	1400	0.0210819214829802	-11.3592087455228	ENSMUSG00000008496	Pou2f2	54
7	24853501	24854900	1400	0.0042403054798019	9.3270967010074	ENSMUSG00000074274	D930028M14Rik	43
7	25377401	25378500	1100	0.0125585392881336	8.11593841521226	ENSMUSG00000063439	B9d2	14
7	25598901	25599900	1000	0.0328231893346319	12.2262492828256	ENSMUSG00000030483	Cyp2b10	14
7	25646401	25647600	1200	0.0223014497732885	-7.93390398308033	ENSMUSG00000108552	NA	11
7	28141701	28142800	1100	0.0217079209007844	-7.52171002021263	ENSMUSG00000060791	Gmfg	19
7	28539501	28541300	1800	0.00370680963486554	-7.78814612748275	ENSMUSG00000053964	Lgals4	43
7	29976901	29978300	1400	0.00401857674078135	8.27918962633989	ENSMUSG00000037020	Wdr62	10
7	30250301	30251600	1300	9.39538269898886e-05	-8.83495131000686	ENSMUSG00000036864	Proser3	28
7	30520301	30521300	1000	0.0150511697203442	-10.3496503496504	ENSMUSG00000051314	Ffar2	22
7	30863901	30865200	1300	0.0311767922361155	-10.069346175001	ENSMUSG00000100985	Gm10640	38
7	31410601	31411600	1000	0.0316057259799214	-20.2118592475344	ENSMUSG00000078759	Scgb1b7	17
7	31668701	31669800	1100	0.0153705413038498	12.9611720932003	ENSMUSG00000100926	Gm5329	17
7	34509301	34510900	1600	0.000168227784926159	8.55169849842994	ENSMUSG00000060402	Chst8	15
7	35078501	35079600	1100	0.0327174121700307	-7.59902799649028	ENSMUSG00000030494	Rhpn2	14
7	38064601	38066500	1900	0.000600345977338652	29.7872340425532	ENSMUSG00000100374	Gm4451	24
7	39190901	39191900	1000	0.0238607520741986	-9.31332423829013	ENSMUSG00000108621	Gm33989	25
7	39732901	39734100	1200	0.0482589877828861	-14.1949907015392	ENSMUSG00000102464	NA	16
7	41245901	41247100	1200	0.0210354488251606	8.65476352732725	ENSMUSG00000108482	NA	17
7	41246201	41247200	1000	0.0210354488251606	8.65476352732725	ENSMUSG00000091474	NA	10
7	43087601	43088700	1100	0.0315240741895346	9.27670112875765	ENSMUSG00000004612	Nkg7	14
7	43443701	43445300	1600	0.0165954679586341	10.2202938326688	ENSMUSG00000047884	Klk9	20
7	45200701	45201800	1100	0.027170006931599	-8.07573786285966	ENSMUSG00000110144	NA	35
7	46047401	46048700	1300	6.88214314495363e-06	-7.8195597241331	ENSMUSG00000058975	Kcnc1	13
7	46762501	46763600	1100	0.00754066143241243	-9.70573149634631	ENSMUSG00000030854	Ptpn5	28
7	47251901	47253800	1900	0.000909010325770582	-12.0795170870169	ENSMUSG00000078698	Mrgpra3	12
7	47399301	47400800	1500	0.0120907856911258	-9.15166709671406	ENSMUSG00002076926	NA	24
7	47630001	47632500	2500	0.00188040341250515	-10.0197868829017	ENSMUSG00000067173	Mrgpra4	16
7	47767301	47768900	1600	0.00787891666369532	-9.24592024316243	ENSMUSG00000101352	NA	20
7	48333501	48334900	1400	0.0288637585924391	10.681126639572	ENSMUSG00000099889	Mrgprb11-ps	14
7	51679401	51680500	1100	8.26330351207608e-05	17.7102144006304	ENSMUSG00000109526	Gm9357	34
7	59137001	59138000	1000	0.0385624704030171	-19.1663175534143	ENSMUSG00000119105	Gm26366	20
7	59137101	59138900	1800	0.0385624704030171	-19.1663175534143	ENSMUSG00000119316	Gm26336	17
7	78225501	78226600	1100	0.043476705467175	-8.84495317377731	ENSMUSG00000059146	Ntrk3	29
7	78927101	78928200	1100	0.0455384479292116	7.57170102697886	ENSMUSG00000108521	NA	17
7	79238601	79239600	1000	0.00650093175466071	-10.1624382707781	ENSMUSG00000108776	NA	10
7	79507701	79508800	1100	0.0366920416682864	7.51275017367349	ENSMUSG00000039062	Anpep	106
7	79991801	79992800	1000	4.16732673915628e-06	-7.57917134866866	ENSMUSG00000030533	Unc45a	22
7	81221801	81223100	1300	0.00286099044712023	-8.98214703809708	ENSMUSG00000045795	Whamm	16
7	84734601	84735600	1000	0.0364749847092115	-13.3572932881604	ENSMUSG00000092211	Vmn2r-ps67	25
7	85402101	85403200	1100	0.0383749558656811	-9.48561558108905	ENSMUSG00000051877	Vmn2r72	17
7	85404801	85405800	1000	0.0330637249530387	-18.7543890449438	ENSMUSG00000051877	Vmn2r72	30
7	86424801	86426000	1200	0.0116994618682465	-8.26838355301592	ENSMUSG00000001773	Folh1	11
7	89627501	89628500	1000	0.037142017707598	-9.3291438177961	ENSMUSG00000030619	Eed	28
7	92626501	92627900	1400	0.00721932196445945	-8.47404917453231	ENSMUSG00000108994	Gm31663	24
7	97956701	97958300	1600	0.00418374923141951	-7.92747587951625	ENSMUSG00000030760	Acer3	25
7	99149701	99150900	1200	0.0313812083155495	-10.0110279693657	ENSMUSG00002076757	NA	23
7	101466001	101467200	1200	0.0256962644028157	-7.58928538425426	ENSMUSG00000007946	Phox2a	11
7	103890801	103891900	1100	0.0384845417024142	-8.8914261312257	ENSMUSG00000056144	Trim34a	29
7	108741301	108742500	1200	0.0225382966344016	-8.21399411285377	ENSMUSG00000109107	NA	28
7	112966901	112968200	1300	0.0214070036769059	7.71495373432905	ENSMUSG00000038187	Btbd10	105
7	119696601	119697700	1100	0.016155212346648	-8.15802646719436	ENSMUSG00000052273	Dnah3	18
7	120989601	120990600	1000	0.025479190604617	-8.0503144654088	ENSMUSG00000108351	NA	19
7	126323901	126325000	1100	0.0164131164466716	8.83729542912557	ENSMUSG00000108357	NA	15
7	126487501	126488500	1000	0.0393965057634854	-8.51043353839673	ENSMUSG00000060538	Tmem219	22
7	126738901	126740900	2000	0.0136090075302413	9.45660038348907	ENSMUSG00000051457	Spn	15
7	126896801	126898600	1800	0.0060039404583366	7.51751724565943	ENSMUSG00000030830	Itgal	46
7	127171001	127172000	1000	0.0433246422339185	-7.93511189289554	ENSMUSG00000101845	NA	57
7	127804001	127805000	1000	0.0024519624538206	-8.83033436446893	ENSMUSG00000030785	Cox6a2	29
7	138622701	138623700	1000	0.00107033467436948	10.3703703703704	ENSMUSG00000109855	NA	48
7	139614501	139616100	1600	0.00781093267919718	-7.75730375887265	ENSMUSG00000025474	Tubgcp2	17
7	140462301	140463500	1200	0.000867478279373747	-7.96946277855704	ENSMUSG00000025487	Psmd13	17
7	141831301	141832400	1100	0.0498616531953333	8.01356872978818	ENSMUSG00000089731	NA	21
7	141833801	141835000	1200	0.00164684127642414	-20.4894876563365	ENSMUSG00000089731	NA	28
7	141937801	141939100	1300	0.00751493748227378	-8.46863352256628	ENSMUSG00000007891	Ctsd	33
7	142041801	142042900	1100	0.0249107167896054	-8.78597638309138	ENSMUSG00000018819	Lsp1	19
7	143327401	143328400	1000	0.00741298195872978	-7.76806526806526	ENSMUSG00000109421	NA	27
7	144023301	144024400	1100	0.0102731882163013	-7.58839280942605	ENSMUSG00000085228	NA	22
7	144023501	144024500	1000	0.0102731882163013	-7.58839280942605	ENSMUSG00000031078	Cttn	10
7	144300601	144301600	1000	0.0467281501783492	8.35388639760838	ENSMUSG00000108851	NA	27
8	4831801	4832900	1100	0.0448079049838691	-8.58238513610832	ENSMUSG00000022322	Shcbp1	24
8	5170301	5171300	1000	0.0477096388101247	-11.6229838709677	ENSMUSG00000109181	Gm5605	20
8	6086801	6087800	1000	0.0338936246354875	-11.0057819013043	ENSMUSG00000109518	NA	18
8	11529801	11530800	1000	0.0142429699774622	-8.28119832969716	ENSMUSG00000096957	E230013L22Rik	50
8	15155201	15156400	1200	0.0236927992442578	-7.50646992871846	ENSMUSG00000031461	Myom2	13
8	26337601	26338600	1000	0.00389103741498966	-10.1230829491699	ENSMUSG00000031575	Ash2l	11
8	27468901	27470000	1100	1.79752002643125e-06	-7.73696320831173	ENSMUSG00000085795	Zfp703	13
8	32439201	32440600	1400	0.0150289910590257	8.29677359945823	ENSMUSG00000062991	Nrg1	12
8	34006401	34007700	1300	6.61989956280987e-07	-8.76077081808127	ENSMUSG00000009628	Tex15	20
8	34625201	34626600	1400	0.00749511862670043	-8.21688294866957	ENSMUSG00000031532	Saraf	15
8	41243501	41245000	1500	0.0332106504818161	-15.4590234464283	ENSMUSG00000110032	Gm8436	20
8	41274101	41275600	1500	0.0315776512679077	-7.51915684684095	ENSMUSG00000054033	Adam39	21
8	56936301	56937600	1300	0.0211766743414477	-10.3883951784307	ENSMUSG00000110310	4930518J21Rik	10
8	58154901	58156100	1200	0.0350923224102804	-8.15196678627239	ENSMUSG00000110162	NA	23
8	67043601	67045400	1800	0.0382601291267977	-8.22864025201137	ENSMUSG00000085082	NA	13
8	71996001	71997100	1100	0.00181070346977098	-8.82857009084179	ENSMUSG00000031813	Mvb12a	18
8	75761101	75762200	1100	0.0072853741851299	-7.63870500866584	ENSMUSG00000042870	Tom1	13
8	84444401	84445500	1100	0.0221205380038183	-11.2703690963065	ENSMUSG00000005481	Ddx39a	15
8	85434201	85435800	1600	0.0237900186904303	-8.73705336794637	ENSMUSG00000001911	Nfix	23
8	85724701	85725800	1100	0.00312895334990479	-11.2687086758973	ENSMUSG00000052566	Hook2	16
8	91075001	91076100	1100	0.0388958025387764	8.72066022121005	ENSMUSG00000043668	Tox3	23
8	94862701	94863700	1000	0.0349780251435165	-7.64706076338698	ENSMUSG00000031757	Mt4	15
8	105122301	105123600	1300	0.0407570097485111	-9.13490288144227	ENSMUSG00000096188	Cmtm4	11
8	107225701	107226700	1000	0.0404325751591211	10.3247072983915	ENSMUSG00000054069	NA	18
8	110686001	110688000	2000	0.00401277981470291	7.81175391794527	ENSMUSG00000001672	Marveld3	14
8	112788701	112790200	1500	0.0250643233353199	9.68939427249359	ENSMUSG00000065700	Gm22827	34
8	116429901	116430900	1000	0.0218849641226086	-10.425999866486	ENSMUSG00000055435	Maf	55
8	118400001	118401400	1400	0.000645063762207845	-7.74766869225384	ENSMUSG00000034308	Sdr42e1	10
8	121322701	121323800	1100	0.0104932124925492	-8.57612388645577	ENSMUSG00000110601	NA	10
8	121412201	121413600	1400	0.00143601723477933	-7.84241564890149	ENSMUSG00000104484	NA	12
8	124347901	124349800	1900	1.17393659426419e-05	8.02407638024076	ENSMUSG00000119808	n-R5s149	18
8	124583201	124584600	1400	0.0161011730543049	7.74409905441222	ENSMUSG00000031971	Ccsap	10
9	13999301	14000400	1100	0.0197444673664501	-10.2890040590954	ENSMUSG00000111489	1700019J19Rik	13
9	14188801	14190200	1400	0.0332582974789761	8.89605082332505	ENSMUSG00000032009	Sesn3	14
9	14813101	14814300	1200	0.0252807527877038	8.16603892324264	ENSMUSG00000031933	Izumo1r	12
9	19165301	19166500	1200	0.0446216559719436	9.01837703123181	ENSMUSG00000048391	Olfr843	12
9	22098401	22100800	2400	0.000108058360830304	-15.2882768000885	ENSMUSG00000074472	Zfp872	72
9	22169701	22171100	1400	0.000797599927302916	-8.33252886578912	ENSMUSG00000062794	Zfp599	23
9	26459401	26460400	1000	0.0469127428201254	-13.216679076694	ENSMUSG00000111066	NA	31
9	27467601	27468700	1100	0.00172103880648277	-15.6590071583786	ENSMUSG00000111694	NA	10
9	32524301	32525500	1200	0.0230306922327365	9.10425617192364	ENSMUSG00000110844	NA	20
9	37331101	37332100	1000	0.0209927416051301	8.35636440588297	ENSMUSG00000032128	Robo3	23
9	41105901	41107800	1900	0.0191856541002937	-7.62886973527628	ENSMUSG00000100837	1700063D05Rik	13
9	44023101	44024400	1300	0.000270220163129539	-8.81416954284413	ENSMUSG00000053128	Rnf26	16
9	44023301	44024300	1000	0.000270220163129539	-8.81416954284413	ENSMUSG00000097467	NA	12
9	44892001	44893100	1100	0.010165448127264	7.85130752162453	ENSMUSG00000032094	Cd3d	24
9	45738301	45739600	1300	0.00586982725308348	-7.59671933660007	ENSMUSG00000043987	Cep164	12
9	48359101	48360300	1200	0.00636916153952254	-9.2792290352292	ENSMUSG00000063543	NA	13
9	50656801	50658700	1900	5.38910078964174e-05	-7.77326648665783	ENSMUSG00000032062	2310030G06Rik	12
9	53159301	53160800	1500	2.32098029656888e-05	-9.28405191279557	ENSMUSG00000053289	Ddx10	17
9	55003901	55004900	1000	0.0370792222714931	-7.58054513582507	ENSMUSG00000110793	Gm7395	16
9	55424301	55425400	1100	0.0448856738050871	-9.86682808716707	ENSMUSG00000110926	Gm5917	10
9	55428601	55429600	1000	0.0333741588694468	-9.7189580885233	ENSMUSG00000110926	Gm5917	40
9	59260801	59261900	1100	0.00798076653551684	-7.70520508280417	ENSMUSG00000025235	Bbs4	20
9	69350701	69351700	1000	0.0472428819433446	-8.15865889284356	ENSMUSG00000111484	Gm18587	16
9	85351601	85353500	1900	0.0075729945448443	-7.63831235187693	ENSMUSG00000065274	Gm25125	10
9	88318701	88319700	1000	0.0130334480892422	-9.5207583844749	ENSMUSG00000032422	Snx14	13
9	88434301	88436200	1900	3.04352088636194e-246	24.5948232189924	ENSMUSG00000092805	NA	31
9	92339801	92340800	1000	0.047778430308653	9.28278928278928	ENSMUSG00000032377	Plscr4	12
9	100273001	100274800	1800	0.0130797184114081	-8.79118385585232	ENSMUSG00000111258	NA	24
9	106437301	106438500	1200	0.0340558264163835	11.0570809540902	ENSMUSG00000118396	Iqcf3	12
9	110422401	110424100	1700	0.0409251833319847	7.54483784677475	ENSMUSG00000044791	Setd2	12
9	110538201	110539300	1100	0.0191533583600639	-12.7858916592203	ENSMUSG00000019659	Ccdc12	17
9	111519301	111520600	1300	0.0387176622066392	-8.26955892685932	ENSMUSG00000032502	Stac	24
9	114607201	114608500	1300	0.00134333503266941	-10.5126096619289	ENSMUSG00000032436	Cmtm7	23
9	119264301	119265500	1200	0.0263273875909228	-8.35769162902511	ENSMUSG00000061393	Acvr2b	17
9	120367801	120369100	1300	0.00266833601638049	9.6060532984685	ENSMUSG00000041608	Entpd3	30
9	120537401	120539200	1800	0.00747131328706496	7.89756996276219	ENSMUSG00000111679	NA	29
9	121822801	121824000	1200	0.0369429270944323	-8.53832282317501	ENSMUSG00000066235	Pomgnt2	12
9	122227901	122228900	1000	0.0281666073744651	8.66529067767458	ENSMUSG00000093598	NA	19
X	6310801	6313500	2700	0.00161687165885918	9.69743907020461	ENSMUSG00000068270	Shroom4	25
X	7439801	7440800	1000	0.0199028663656587	7.65498235508733	ENSMUSG00000039521	Foxp3	13
X	7439901	7441400	1500	0.0199028663656587	7.65498235508733	ENSMUSG00000039545	Flicr	12
X	7451601	7453100	1500	0.00841081647237798	11.5841757342288	ENSMUSG00000039521	Foxp3	32
X	7627601	7630700	3100	0.00798722654282979	10.4275808846758	ENSMUSG00000000134	Tfe3	18
X	7631101	7632700	1600	0.000488929542971899	-8.9759376983976	ENSMUSG00000000134	Tfe3	18
X	9982801	9984700	1900	0.00283334113163095	8.56106733130624	ENSMUSG00000090084	Srpx	33
X	10586001	10587700	1700	0.0205840153298905	-7.97357129252422	ENSMUSG00000085587	NA	13
X	12937401	12940200	2800	0.00215675558337789	9.02048367514573	ENSMUSG00000031010	Usp9x	14
X	20154701	20155700	1000	0.042745026111375	7.68351865812288	ENSMUSG00000037341	Slc9a7	11
X	21226101	21228100	2000	0.00304388050283535	8.26249329233844	ENSMUSG00000051537	Gm5124	11
X	35151601	35153700	2100	7.42808927749916e-06	10.9144432626571	ENSMUSG00000031093	Dock11	18
X	35155101	35156400	1300	0.0350354359743768	9.36279876813766	ENSMUSG00000031093	Dock11	15
X	35592901	35594200	1300	0.0222002097624806	10.3316479772234	ENSMUSG00000016239	Lonrf3	21
X	35669401	35670400	1000	0.00167584600253779	24.234034699151	ENSMUSG00000065031	Gm22364	23
X	36168801	36169800	1000	0.0435841947837532	-9.68032282744034	ENSMUSG00000044149	Nkrf	14
X	36431801	36432900	1100	0.0336772076885181	-7.66811482328577	ENSMUSG00000036551	Akap14	18
X	36821601	36822600	1000	0.0304230490197602	-11.4285714285714	ENSMUSG00000079629	Rhox2g	15
X	36968301	36969300	1000	0.0175064370205292	8.6876048354445	ENSMUSG00000064137	Rhox8	12
X	37267801	37269000	1200	0.0038166664319588	8.82900723700929	ENSMUSG00000080942	NA	54
X	37726501	37727500	1000	0.0423496774815734	-7.69244027121402	ENSMUSG00000048970	C1galt1c1	10
X	37863901	37864900	1000	0.030931532839945	-12.3011513603744	ENSMUSG00000051361	6030498E09Rik	20
X	38551101	38552200	1100	0.0162883866069864	-16.9313270135551	ENSMUSG00000081324	NA	10
X	40488801	40491900	3100	0.00288738953131002	7.76006513641369	ENSMUSG00000001986	Gria3	11
X	41432401	41433500	1100	0.0117197974694703	8.19693935591484	ENSMUSG00000083450	NA	25
X	41591201	41593800	2600	0.000684413742185447	14.5440789079873	ENSMUSG00000005696	Sh2d1a	11
X	43616001	43617000	1000	0.0326506109566055	-12.5856164383562	ENSMUSG00000080714	NA	10
X	46476001	46477000	1000	0.0414186694193368	-8.66125323368784	ENSMUSG00000082426	Gm14610	14
X	47001001	47002700	1700	0.0136591673738251	7.55609081551234	ENSMUSG00000001173	Ocrl	12
X	47429501	47431000	1500	0.0219367363931821	13.6326676211386	ENSMUSG00000036959	Bcorl1	14
X	47431701	47432700	1000	0.0329687771791568	8.851497195623	ENSMUSG00000036959	Bcorl1	14
X	47712601	47713800	1200	0.0261586811226991	7.74992252211618	ENSMUSG00000031105	Slc25a14	17
X	48375901	48377000	1100	0.0238834954964176	8.58640119670408	ENSMUSG00000031109	Enox2	39
X	48553801	48555000	1200	0.0441197769712898	-7.95221585770275	ENSMUSG00000036198	Arhgap36	23
X	48581801	48583300	1500	9.01196081963385e-09	7.87394970130398	ENSMUSG00000036198	Arhgap36	12
X	49628601	49629700	1100	0.0221962671525216	-11.6205659263297	ENSMUSG00000083112	Gm14620	16
X	50302501	50303600	1100	0.012785526082143	-8.10175650292352	ENSMUSG00000082950	Btf3-ps10	36
X	50329901	50331600	1700	0.032529642089485	-10.714464328919	ENSMUSG00000081188	NA	31
X	51862801	51863800	1000	0.0228817338829403	-8.63965991497875	ENSMUSG00000083621	Gm14586	19
X	52145201	52146500	1300	0.0227630580568892	10.7864670528813	ENSMUSG00000087365	NA	11
X	52644801	52646100	1300	0.00531554804310754	10.4687357091804	ENSMUSG00000067925	Rtl8a	25
X	54903801	54905300	1500	0.027991529743621	16.2688958469411	ENSMUSG00000083249	NA	34
X	54947001	54948100	1100	0.00678755017768051	28.7946428571429	ENSMUSG00000081089	NA	14
X	55655601	55657100	1500	0.00658257446174856	10.2587030067312	ENSMUSG00000060681	Slc9a6	58
X	55776001	55778300	2300	0.0025856043213117	9.59279977002721	ENSMUSG00000023092	Fhl1	11
X	56259001	56260100	1100	0.0253394525168559	7.89305066094637	ENSMUSG00000031132	Cd40lg	45
X	56371301	56372500	1200	0.0146538833093604	9.84894283482323	ENSMUSG00000031133	Arhgef6	16
X	56548001	56549900	1900	0.00293457873678918	8.67982509810803	ENSMUSG00000036357	Gpr101	16
X	57230701	57231800	1100	0.0259853495002017	-11.8665400977393	ENSMUSG00000081837	NA	28
X	59448201	59450000	1800	0.0202964949822387	8.51045127627397	ENSMUSG00000062949	Atp11c	10
X	59590701	59591900	1200	6.0434089391918e-06	9.26106113866671	ENSMUSG00000082226	Gm715	26
X	60084201	60085600	1400	0.011863316322926	-10.2255958404757	ENSMUSG00000087401	NA	18
X	69407601	69409600	2000	1.39905655830527e-06	10.2026877081548	ENSMUSG00000035847	Ids	11
X	69519101	69521000	1900	0.00835903237803025	7.80845682114942	ENSMUSG00000073139	Tmem185a	21
X	70598101	70599300	1200	0.0032631384151262	8.01282030612105	ENSMUSG00000015217	Hmgb3	40
X	71318401	71319500	1100	0.0217947249529238	12.5712050078247	ENSMUSG00000031340	Gabre	14
X	72029901	72031000	1100	0.0375043947289936	9.3069256194112	ENSMUSG00000031351	Zfp185	33
X	72545901	72548200	2300	0.00169455145926554	13.1246061916382	ENSMUSG00000031376	Atp2b3	22
X	73066101	73068000	1900	9.87443782375781e-05	8.16564508985919	ENSMUSG00000031392	Irak1	12
X	73312801	73315800	3000	0.00291970764708896	7.71967527473817	ENSMUSG00000008682	Rpl10	20
X	73369401	73370600	1200	0.0274831286881658	-12.8349094626663	ENSMUSG00000031398	Plxna3	22
X	73986401	73988700	2300	0.000560754623732912	13.4238191242812	ENSMUSG00000081357	Xlr4e-ps	14
X	74185901	74187800	1900	0.0032427259952345	10.3455957035165	ENSMUSG00000080254	NA	15
X	74754101	74755200	1100	0.0422144015346366	11.8176019415965	ENSMUSG00000087396	4933407K13Rik	12
X	84818601	84820900	2300	0.000314515399809412	8.49479922344972	ENSMUSG00000025059	Gk	17
X	84822201	84823500	1300	0.0165948015082956	-8.31847959571166	ENSMUSG00000025059	Gk	12
X	92209501	92210500	1000	0.0232931123847823	-8.19425194425195	ENSMUSG00000077294	Gm24123	16
X	92329101	92332100	3000	0.00353564799076017	9.76524858412632	ENSMUSG00000035277	Arx	20
X	92717801	92719700	1900	0.0011171380425708	11.1207410633669	ENSMUSG00000035246	Pcyt1b	17
X	94702101	94703400	1300	0.0110116451315033	12.183554684348	ENSMUSG00000035062	Zc4h2	30
X	95758801	95759800	1000	0.0466484955671665	-21.5388007054674	ENSMUSG00000031210	Gpr165	13
X	98045601	98046700	1100	0.0187459821801748	-9.08235148479723	ENSMUSG00000031216	Stard8	29
X	99018501	99020400	1900	1.58938483342848e-06	8.3778847928536	ENSMUSG00000059327	Eda	25
X	100309701	100311000	1300	0.0122901164248096	10.3100777449789	ENSMUSG00000031304	Il2rg	22
X	100310101	100311500	1400	0.0122901164248096	10.3100777449789	ENSMUSG00000031304	Il2rg	43
X	101230001	101233400	3400	0.00492143286572647	8.16737156179411	ENSMUSG00000031320	Rps4x	19
X	101703601	101705500	1900	0.0265232112586373	14.6722471840955	ENSMUSG00000083414	NA	13
X	102229301	102231200	1900	0.00334430787183227	8.50286254352129	ENSMUSG00000082229	Nap1l2	16
X	102534101	102535600	1500	0.0374794539758591	9.24343159525858	ENSMUSG00000082746	Rps12-ps1	23
X	102865201	102866300	1100	0.0030224540779061	9.07385828044285	ENSMUSG00000033965	Slc16a2	16
X	103244401	103245600	1200	0.000492103798667154	-7.94068112236203	ENSMUSG00000046449	Nexmif	21
X	104162701	104163800	1100	0.0286061999770584	10.0094535829079	ENSMUSG00000031227	Magee1	27
X	105058501	105060500	2000	0.00117840375250011	10.9294115844273	ENSMUSG00000031231	Cox7b	15
X	106131801	106133700	1900	0.000878413082282496	12.3235755771042	ENSMUSG00000050921	P2ry10	24
X	106858501	106860900	2400	0.0059341550088729	8.13900498407697	ENSMUSG00000031242	2610002M06Rik	11
X	106860001	106861000	1000	0.000100358478851822	8.97728314837725	ENSMUSG00000073007	Tent5d	12
X	111698001	111699200	1200	0.0154353632952801	-11.5825452815559	ENSMUSG00000081555	Gm6427	20
X	112965701	112966900	1200	0.0128998689295938	-14.9088109586132	ENSMUSG00000084031	Gm7416	12
X	125207701	125208700	1000	0.0470991135254933	9.62708526277535	ENSMUSG00000081736	NA	11
X	125878001	125879000	1000	0.0483462748883687	17.1031746031746	ENSMUSG00000082690	NA	14
X	132589601	132590700	1100	0.0158669711258039	8.20626099524705	ENSMUSG00000051323	Pcdh19	31
X	132882401	132883400	1000	0.0437591808069088	7.97128141344559	ENSMUSG00000031255	Sytl4	49
X	133195101	133196200	1100	0.0212932141411163	7.50679944676915	ENSMUSG00000033578	Tmem35a	16
X	133485101	133487700	2600	0.00350693676214728	7.65107250100307	ENSMUSG00000079435	Rpl36a	10
X	133908101	133910100	2000	0.0202832747576184	8.06404542985262	ENSMUSG00000052676	Zmat1	21
X	134622101	134623100	1000	0.046756722340032	19.4660014781966	ENSMUSG00000060726	Tmsb15a	26
X	134739101	134740700	1600	0.0280000338829546	8.5042708007039	ENSMUSG00000072966	Gprasp2	22
X	135243501	135244500	1000	0.0194510444881574	-7.56827640919074	ENSMUSG00000084216	NA	15
X	135492501	135493500	1000	0.0444475890339823	-10.6117353308364	ENSMUSG00000044550	Tceal3	42
X	135935501	135936900	1400	0.0258739316840871	11.8337636146441	ENSMUSG00000044348	Slc25a53	12
X	136008801	136010000	1200	0.0125452184361176	8.18992802605234	ENSMUSG00000095988	NA	12
X	136018001	136020600	2600	0.0016332951485499	7.61720136306524	ENSMUSG00000023443	Esx1	12
X	137813001	137814000	1000	0.022748969930895	10.4715107693874	ENSMUSG00000052854	Nrk	20
X	138109901	138111900	2000	0.00528221532379824	8.89271857924353	ENSMUSG00000042515	Pwwp3b	16
X	138577701	138578900	1200	0.00792568213249287	9.78098639969144	ENSMUSG00000082018	NA	29
X	139177401	139180000	2600	0.00934312727205819	7.76741792304287	ENSMUSG00000086441	NA	18
X	139242101	139244400	2300	0.00261833731723431	9.56602154735886	ENSMUSG00000042425	Frmpd3	13
X	139498101	139500100	2000	0.0029911351030347	9.46392205234297	ENSMUSG00000031431	Tsc22d3	13
X	140256101	140258000	1900	0.0095772195047334	7.8042223339216	ENSMUSG00000031273	Col4a6	20
X	140509401	140510400	1000	0.0256259918141656	9.30772610305655	ENSMUSG00000054667	Irs4	14
X	140998701	141000300	1600	0.0147974520409516	-7.90463521765757	ENSMUSG00000082890	NA	10
X	141748801	141750900	2100	0.00110114882966065	11.5724518330109	ENSMUSG00000042225	Ammecr1	17
X	144534301	144535300	1000	0.0454921291933594	-14.1711229946524	ENSMUSG00000082773	NA	19
X	146336301	146337500	1200	0.0306327405197803	7.73387775955917	ENSMUSG00000031290	Lrch2	10
X	146338401	146339400	1000	0.0263046650257499	-11.0780028004508	ENSMUSG00000031290	Lrch2	49
X	149240201	149241200	1000	0.0190726118093663	-30.3645705896746	ENSMUSG00000041353	Tmem29	19
X	149439001	149441300	2300	0.0109331568943923	9.49663915710173	ENSMUSG00000025272	Tro	25
X	149594901	149596700	1800	0.0034506635469917	9.87287883884314	ENSMUSG00000025268	Maged2	20
X	149610101	149611200	1100	0.0489229727559986	-10.332742507251	ENSMUSG00000087149	Itih5l-ps	29
X	149799001	149801800	2800	0.00165320486290712	9.73230041474552	ENSMUSG00000025266	Gnl3l	14
X	150126401	150127400	1000	5.27086509220292e-05	10.5825847551295	ENSMUSG00000025262	Fam120c	17
X	150798201	150799300	1100	0.00472424915768842	8.31994232754868	ENSMUSG00000025257	Ribc1	12
X	152279801	152281700	1900	0.0025050303418875	7.52360768019294	ENSMUSG00000050148	Ubqln2	12
X	153496101	153498000	1900	0.000466955811901796	9.72596896040587	ENSMUSG00000064818	Gm22359	36
X	156379201	156381400	2200	0.00307755582304652	8.45948042779112	ENSMUSG00000046873	Mbtps2	31
X	156599801	156602100	2300	0.00019757556516547	7.64358555553026	ENSMUSG00000047485	Klhl34	12
X	158491401	158492500	1100	0.00116180013555452	8.82827950851025	ENSMUSG00000040990	Sh3kbp1	35
X	158770801	158772600	1800	0.0163887290268798	12.5208504734519	ENSMUSG00000031303	Map3k15	26
X	160690401	160692200	1800	0.00065512535975713	7.6773607084436	ENSMUSG00000087571	NA	10
X	160941201	160943300	2100	1.65704283674726e-06	8.1840158678518	ENSMUSG00000059493	Nhs	17
X	161518301	161519800	1500	0.00520476246459474	7.88409529573313	ENSMUSG00000086034	Gm15201	52
X	164956001	164957100	1100	0.0136600697864756	13.0062618486816	ENSMUSG00000040621	Gemin8	27
X	165021801	165022800	1000	0.00457763883892698	-7.71514908869061	ENSMUSG00000031342	Gpm6b	15
X	165261101	165263200	2100	0.000321414720339708	8.69484550167346	ENSMUSG00000079316	Rab9	14

## Sheet: DMPRs.Anaphylaxis.Vs.Tolerant.2
chr	start	end	width	qvalue	meth.diff	geneId	geneSymbol	nCyt
1	4758501	4760400	1900	1.28989877087594e-05	-7.51495089565381	ENSMUSG00000098104	NA	46
1	9818601	9819600	1000	0.00081740518787856	-8.64673589416986	ENSMUSG00000045210	Vcpip1	24
1	9818701	9819800	1100	0.00081740518787856	-8.64673589416986	ENSMUSG00000097893	NA	52
1	10989301	10990300	1000	0.0492639417169482	8.04300489929232	ENSMUSG00002076499	NA	15
1	13854001	13855800	1800	0.0262517287799456	-7.80834739840506	ENSMUSG00000097711	Gm5523	24
1	17796601	17797600	1000	0.0496151231757804	10.6209150326797	ENSMUSG00000025776	Crispld1	39
1	21371201	21372400	1200	0.0271321979565524	8.80877005744695	ENSMUSG00000025936	Gm4956	12
1	22304701	22306200	1500	0.031448623637572	-8.82985344876366	ENSMUSG00000100418	NA	11
1	26033101	26035000	1900	7.47663992133511e-06	8.77186587781072	ENSMUSG00000101618	Gm18443	17
1	36484801	36485900	1100	0.000837156488754128	-11.038624094975	ENSMUSG00000001143	Lman2l	23
1	37041401	37042400	1000	0.0489784377304807	-10.7228275312251	ENSMUSG00000119706	n-R5s210	22
1	37580401	37581500	1100	0.00964201847736573	7.51856164318434	ENSMUSG00000026110	Mgat4a	16
1	37663401	37664400	1000	0.00908760882047037	7.92643923240939	ENSMUSG00000026090	Cracdl	31
1	37905101	37906400	1300	0.0125765037515114	8.03178400275577	ENSMUSG00000060771	Tsga10	18
1	38808201	38810000	1800	0.0342386056631203	8.38054745580532	ENSMUSG00000103531	NA	20
1	39759001	39760900	1900	0.00283076143127628	8.62433176153321	ENSMUSG00000057173	Rfx8	23
1	40046201	40047500	1300	2.57684079552507e-05	-7.51001431316481	ENSMUSG00000026074	Map4k4	24
1	40553501	40554500	1000	0.0357733210476093	-7.84464992877667	ENSMUSG00000026068	Il18rap	17
1	43941501	43943300	1800	0.0386175138879719	9.13764925961779	ENSMUSG00000088848	Gm26352	18
1	45787401	45789100	1700	0.0168094987140841	8.32697563801604	ENSMUSG00000065255	Gm23974	13
1	45863001	45864000	1000	0.0171912648671474	12.2604529616725	ENSMUSG00000025995	Wdr75	27
1	46105001	46106000	1000	0.012598598520806	8.63523128324935	ENSMUSG00000041144	Dnah7b	20
1	46464801	46465800	1000	0.00231264452337346	8.49240280714081	ENSMUSG00000101337	Dnah7c	64
1	48498401	48499400	1000	0.0485173057710772	9.61836009239657	ENSMUSG00000064943	Gm23240	56
1	51978301	51979500	1200	0.00219485799869796	-7.69230769230769	ENSMUSG00002075355	NA	26
1	51981101	51982100	1000	0.0171633468596941	-17.5345622119816	ENSMUSG00000072324	Gm8420	12
1	52026801	52027900	1100	1.25618150937362e-07	-31.5151515151515	ENSMUSG00000062939	Stat4	43
1	57815201	57817000	1800	0.0155131835452888	9.37763601747328	ENSMUSG00000038305	Spats2l	28
1	58151201	58152400	1200	0.0168857169826805	-8.30492921328316	ENSMUSG00000064294	Aox3	20
1	59800501	59801500	1000	0.0163542414151186	8.32693064482882	ENSMUSG00000067336	Bmpr2	11
1	60925801	60927200	1400	0.0415686844526761	7.73554554132007	ENSMUSG00000026011	Ctla4	34
1	65508301	65510300	2000	0.0143438817426616	7.95846352516086	ENSMUSG00000100439	NA	13
1	66070401	66071400	1000	0.0375162694016839	10.3215983363042	ENSMUSG00000081623	NA	31
1	66862901	66864400	1500	0.0339764596606715	7.70477691322984	ENSMUSG00000103553	NA	15
1	66894801	66896500	1700	0.00105809868904795	7.59078476169236	ENSMUSG00000089420	Gm27934	23
1	69412801	69414400	1600	0.0129811168034754	8.83785933837829	ENSMUSG00000101387	NA	38
1	71957701	71959500	1800	0.00739191072273823	9.05936945899155	ENSMUSG00000101211	NA	40
1	72283601	72284700	1100	0.0135380611734509	7.69001520943807	ENSMUSG00000119873	Gm24497	12
1	72576301	72577600	1300	0.021898086351435	7.68735613406922	ENSMUSG00000039372	Marchf4	21
1	74324801	74325800	1000	0.00647278618722508	8.99645604899562	ENSMUSG00000026179	Pnkd	19
1	75359501	75360500	1000	0.0386551697129579	-9.19515850401458	ENSMUSG00000026207	Speg	12
1	77494801	77495900	1100	0.00626948255341507	14.9782823440542	ENSMUSG00000101849	NA	10
1	78488501	78489500	1000	0.00283054199205068	9.04569155453821	ENSMUSG00000012187	Mogat1	25
1	78488601	78489600	1000	0.00283054199205068	9.04569155453821	ENSMUSG00000090486	NA	12
1	79486101	79487700	1600	0.00925886569411462	11.4234880972471	ENSMUSG00000099562	Gm19027	16
1	80733701	80735200	1500	0.0213812473542189	-9.34450690909845	ENSMUSG00000038608	Dock10	17
1	80877201	80878400	1200	0.0428788995205863	7.84131085681473	ENSMUSG00000099949	NA	28
1	82294401	82295800	1400	0.00236526463184572	8.17917084672455	ENSMUSG00000026142	Rhbdd1	23
1	82797101	82799200	2100	0.010896175125259	7.52972846810894	ENSMUSG00000100170	NA	58
1	82815801	82817100	1300	0.0138174326512951	8.18418494700736	ENSMUSG00002074851	NA	39
1	83385901	83386900	1000	0.0469536006935502	7.7115905136783	ENSMUSG00000026163	Sphkap	19
1	84674601	84675700	1100	0.016810621643065	11.3048029308748	ENSMUSG00000036766	Dner	25
1	84818001	84819200	1200	0.00426895071469552	-8.72623355366012	ENSMUSG00000026219	Trip12	28
1	87682401	87683500	1100	0.0274286611747542	-8.22131638139818	ENSMUSG00000026289	Atg16l1	13
1	87988401	87989500	1100	0.0414153319015322	9.98672718292502	ENSMUSG00000118583	NA	20
1	88477701	88478800	1100	0.0116905289812336	11.1607476832684	ENSMUSG00000100798	Gm19589	13
1	88479801	88481100	1300	0.0211797266498841	7.6502327362219	ENSMUSG00000100798	Gm19589	26
1	88625601	88626600	1000	0.0131499558187355	-8.23264629234778	ENSMUSG00000049866	Arl4c	16
1	90604601	90605800	1200	0.0309454899019811	16.9638577317611	ENSMUSG00000056128	NA	42
1	90770001	90771300	1300	0.0257919630815167	-8.0747835497689	ENSMUSG00000048126	Col6a3	23
1	92777101	92778300	1200	0.0108219047497756	-8.0337130332411	ENSMUSG00000065470	Mir149	30
1	92839601	92840600	1000	0.0435766700611085	8.00388066941547	ENSMUSG00000026269	Rnpepl1	24
1	92883601	92884800	1200	0.00105902761132544	8.76267897548533	ENSMUSG00000026271	Gpr35	26
1	93834801	93836500	1700	0.00380979169857221	-27.822919585318	ENSMUSG00000101660	NA	12
1	93980001	93981400	1400	0.0205489759583585	8.54073089473178	ENSMUSG00000026285	Pdcd1	16
1	99699101	99701100	2000	0.00307036615838937	9.34923140727133	ENSMUSG00000067028	Cntnap5b	42
1	100180401	100181500	1100	0.00458917342151775	17.6226471024159	ENSMUSG00000087883	Gm23602	20
1	100526501	100527600	1100	0.0391017384752322	-9.4208211143695	ENSMUSG00000099427	Gm18700	18
1	100582101	100583300	1200	0.0116519952532184	10.579411568825	ENSMUSG00000100977	NA	20
1	106644101	106645400	1300	0.0025084685771935	8.01081418425984	ENSMUSG00000057329	Bcl2	12
1	107841201	107842400	1200	0.0182130149410351	8.00889427936122	ENSMUSG00000100457	D830032E09Rik	12
1	110525301	110526600	1300	0.00556024832347837	-25.7142857142857	ENSMUSG00000099926	Gm6693	42
1	111310101	111311800	1700	0.00660580236755078	13.3613387130275	ENSMUSG00000101846	NA	20
1	111372401	111373500	1100	0.00307474946611271	-11.0924069363393	ENSMUSG00000101253	NA	39
1	111759301	111762200	2900	0.0123289020749552	10.2726402351508	ENSMUSG00000102728	NA	81
1	111763001	111765500	2500	0.0224630564280902	8.38608909281432	ENSMUSG00000102728	NA	25
1	111805101	111806100	1000	0.0129237971463549	-14.8936170212766	ENSMUSG00000101875	Gm6028	31
1	119923801	119925000	1200	0.00263368214412159	7.61602101495724	ENSMUSG00000036962	Cfap221	29
1	121284701	121286600	1900	0.0315244432814431	-8.04572444328907	ENSMUSG00000101791	NA	30
1	121359501	121360700	1200	0.00427207887467449	-7.91790800238389	ENSMUSG00000026339	Ccdc93	29
1	121575501	121576900	1400	1.61054516773617e-06	-32.7272727272727	ENSMUSG00000102006	NA	15
1	122135301	122136300	1000	0.0495907840376677	14.6975831186358	ENSMUSG00000099960	Gm28590	23
1	123215701	123216900	1200	0.00117866699571042	-16.5840220385675	ENSMUSG00000101495	NA	31
1	125488801	125490100	1300	1.38564415796777e-05	7.92779692537669	ENSMUSG00000026342	Slc35f5	22
1	126805501	126806500	1000	0.00690859667668864	-9.87654320987654	ENSMUSG00000101600	NA	20
1	127602501	127603800	1300	0.0332573740372924	-12.9680806723184	ENSMUSG00000026347	Tmem163	17
1	127792601	127793600	1000	0.0479730414882643	-14.5454545454545	ENSMUSG00000036104	Rab3gap1	16
1	128253701	128255500	1800	0.0225985999792217	-12.2712822798245	ENSMUSG00000026354	Lct	17
1	128698201	128699800	1600	0.00449586689700925	12.13398042655	ENSMUSG00000097283	NA	19
1	130206501	130207800	1300	0.00686224431771237	8.66415531729933	ENSMUSG00000086633	NA	16
1	131670601	131672200	1600	0.0286118886724729	8.28869852906925	ENSMUSG00000042268	Slc26a9	27
1	131992501	131993500	1000	0.00925288774364241	-10.4409905753466	ENSMUSG00000059149	Mfsd4a	32
1	132119301	132120400	1100	0.0180497237508413	-7.84091486697151	ENSMUSG00000079330	Lemd1	12
1	132245501	132246600	1100	0.0185136201660646	-15.9865565046912	ENSMUSG00000009772	Nuak2	23
1	132956001	132957000	1000	0.0444942203774873	-8.43559745786973	ENSMUSG00000054387	Mdm4	19
1	133218501	133219600	1100	0.0312017527294809	11.5319671502034	ENSMUSG00000041757	Plekha6	18
1	133276101	133282200	6100	0.00901942018494359	7.92638546674937	ENSMUSG00000070645	Ren1	42
1	133292101	133294800	2700	0.000406135696231537	7.67312240258226	ENSMUSG00000070644	Etnk2	22
1	134007301	134008300	1000	0.0109348165159958	-9.71499040833105	ENSMUSG00000020423	Btg2	49
1	134489201	134490600	1400	0.0317362550557865	-8.92805021610892	ENSMUSG00000042207	Kdm5b	17
1	135616101	135617600	1500	0.00262385320382938	9.19458966029681	ENSMUSG00000009418	Nav1	10
1	135692601	135693800	1200	0.010198887539626	8.67078426209227	ENSMUSG00000041801	Phlda3	15
1	136000301	136001300	1000	0.00240133762413883	10.9235854559596	ENSMUSG00000026407	Cacna1s	12
1	136554201	136556000	1800	0.0198852558610511	-7.5182540891291	ENSMUSG00000041483	Zfp281	21
1	136610401	136611400	1000	0.0292447501307943	9.92049736125105	ENSMUSG00000097113	Gm19705	24
1	136888901	136890500	1600	0.0241369751855242	-8.27898698533612	ENSMUSG00000026398	Nr5a2	12
1	136914701	136916200	1500	0.00730033329996575	8.20690348326402	ENSMUSG00000088970	Rnu7-ps3	20
1	138544301	138545300	1000	0.0157833989447702	8.67875647668393	ENSMUSG00000026393	Nek7	11
1	139383501	139384800	1300	0.0190595071982901	8.22987192570198	ENSMUSG00000033952	Aspm	17
1	140582701	140583700	1000	0.041854445250018	10.3998622860515	ENSMUSG00000102368	4930590L20Rik	30
1	144053101	144054300	1200	0.0276629901048505	10.854016773809	ENSMUSG00000051079	Rgs13	16
1	144444101	144445100	1000	0.0445008784849656	9.10650815050864	ENSMUSG00000098509	Rgs21	17
1	148816601	148818500	1900	0.0200940197563716	12.9690032678764	ENSMUSG00000101074	NA	17
1	152809701	152811500	1800	0.010887883911468	8.37690357220422	ENSMUSG00000103840	NA	28
1	153286001	153287000	1000	0.0468066046470945	8.28903958944282	ENSMUSG00000073538	NA	11
1	153292001	153293200	1200	0.0475173265711644	7.82030214262466	ENSMUSG00000073538	NA	19
1	153623301	153624800	1500	0.00844006705132593	-7.93941353188202	ENSMUSG00000099568	NA	19
1	153812101	153813500	1400	0.00904931741841543	7.9794727655339	ENSMUSG00000100014	NA	41
1	153955201	153956200	1000	0.000552445823718002	11.0473408170777	ENSMUSG00000088669	Gm25336	11
1	154129001	154130400	1400	0.014030469690365	8.10170993227727	ENSMUSG00000099933	4930452N14Rik	39
1	154756401	154757700	1300	0.014220716076886	9.48711077828481	ENSMUSG00000004110	Cacna1e	31
1	154758501	154760100	1600	0.00897300945451863	8.06261902760307	ENSMUSG00000004110	Cacna1e	11
1	155019401	155021600	2200	0.0103941770721882	8.95166556066369	ENSMUSG00000026471	Mr1	14
1	155107001	155108000	1000	1.87812912399297e-05	7.65147598962672	ENSMUSG00000033722	BC034090	21
1	156546901	156548100	1200	0.0264722708319258	-8.19971972413405	ENSMUSG00000033557	Fam20b	19
1	156768401	156769600	1200	0.0270607415631568	-11.1463273983396	ENSMUSG00000101905	NA	17
1	157285101	157287400	2300	0.00282655904926108	8.78413327673453	ENSMUSG00000033488	Cryzl2	16
1	157447801	157449100	1300	0.0108306918677508	7.63370791485913	ENSMUSG00000102245	Gm34423	15
1	158786901	158788900	2000	0.0261182453806363	-16.3163245797424	ENSMUSG00000073530	Pappa2	23
1	158807101	158808200	1100	0.0141809418077358	-13.3399209486166	ENSMUSG00000047661	1600012P17Rik	21
1	158960401	158961800	1400	6.28138323198342e-08	-24.6046880937392	ENSMUSG00000104014	4930562F17Rik	12
1	160178901	160180000	1100	0.0113051443833207	-8.14073146989293	ENSMUSG00000026721	Rabgap1l	29
1	160401101	160402100	1000	0.0400658944763969	-9.778074530466	ENSMUSG00000104026	NA	21
1	160894801	160895800	1000	6.14020209807845e-05	-28.0701754385965	ENSMUSG00000026709	Dars2	22
1	161318301	161319400	1100	0.000166945431918127	-36.9365928189458	ENSMUSG00000066755	Tnfsf18	18
1	161574901	161575900	1000	0.0256318157321468	-8.08835054895378	ENSMUSG00000102399	Gm5049	88
1	161706101	161707100	1000	0.0157026899643176	-16.3934426229508	ENSMUSG00000040297	Suco	21
1	161720701	161722000	1300	0.0391323998244065	7.59239786705832	ENSMUSG00000103158	NA	53
1	162934601	162935900	1300	0.0257393425077563	10.5337185724186	ENSMUSG00000103102	NA	117
1	165537001	165538100	1100	0.0117955610693821	8.14712933753943	ENSMUSG00000040723	Rcsd1	18
1	168846301	168847600	1300	0.0327941042490377	9.18349406300732	ENSMUSG00000098829	Mir6354	22
1	169360301	169361300	1000	0.0496451937371235	9.23995953741422	ENSMUSG00000026683	Nuf2	18
1	170461301	170462400	1100	0.0274297464026127	7.59323492242746	ENSMUSG00000102193	Gm7299	18
1	170711301	170712500	1200	0.000259642549977912	8.51127568427009	ENSMUSG00000026659	Dusp12	12
1	170811201	170813500	2300	0.00613964663979143	9.1728412753868	ENSMUSG00000104340	NA	19
1	172167201	172168400	1200	0.0217118623021204	-8.14383086691512	ENSMUSG00000044708	Kcnj10	13
1	172320801	172321900	1100	0.00191994753653288	8.04900012946405	ENSMUSG00000037995	Igsf9	24
1	172329301	172330800	1500	0.0219456412649078	-9.4762046645033	ENSMUSG00000026547	Tagln2	14
1	172375101	172376300	1200	0.0181092820616156	-9.10352179985563	ENSMUSG00000085184	4933439K11Rik	17
1	172669001	172670900	1900	0.0022578998333036	-13.6443657715075	ENSMUSG00000070182	Gm24817	19
1	172719001	172720100	1100	0.0144753408222801	-24.2521367521367	ENSMUSG00000026542	Apcs	20
1	172924201	172925600	1400	0.00519761202297222	-25.5903614457831	ENSMUSG00000103338	NA	23
1	173919501	173920500	1000	0.0110906285562325	12.0885818772857	ENSMUSG00000106975	Olfr428-ps1	21
1	173937301	173938500	1200	1.539695298606e-09	-23.6363636363636	ENSMUSG00000103863	Olfr1566-ps1	22
1	175526601	175527700	1100	0.0421275128504946	8.39190151406131	ENSMUSG00000026523	Wdr64	23
1	176354401	176355700	1300	0.0237807044267821	15.6475142667271	ENSMUSG00000104021	Gm36536	16
1	176524901	176526300	1400	0.0154351465539035	9.08009546311311	ENSMUSG00000087875	Gm26104	28
1	180658301	180660200	1900	0.0375132765380539	-7.69519176773185	ENSMUSG00000084558	Gm24836	34
1	180844601	180846000	1400	1.51529165863837e-05	8.42960414123854	ENSMUSG00000038776	Ephx1	14
1	181681001	181682200	1200	0.00413006256903365	10.1071431105558	ENSMUSG00000056699	NA	23
1	181816801	181818000	1200	0.030330101650929	8.39165705893645	ENSMUSG00000102950	NA	11
1	182735401	182736400	1000	0.0281929233253659	-8.23869437752669	ENSMUSG00000102291	NA	15
1	183483701	183485100	1400	0.0232970998237957	14.1595341797577	ENSMUSG00000103305	Gm34068	35
1	184732301	184733400	1100	0.022690031456474	-8.28772670956655	ENSMUSG00000026620	Mark1	36
1	186080901	186081900	1000	0.0244988760435986	10.1322433764353	ENSMUSG00000102217	NA	13
10	4661701	4663600	1900	5.60818199780294e-10	9.19865738766997	ENSMUSG00000019768	Esr1	82
10	7708001	7709500	1500	0.0020619059001652	7.62460236786853	ENSMUSG00000039981	Zc3h12d	18
10	8828001	8829300	1300	0.0244285964500268	10.858362314164	ENSMUSG00000111674	NA	20
10	10347201	10349300	2100	0.00611852308614855	7.59084594477387	ENSMUSG00000050994	Adgb	11
10	11715201	11716300	1100	0.0402929913236155	9.34906072520752	ENSMUSG00000111995	NA	12
10	13082201	13083200	1000	0.0342194366539733	-11.6938472942921	ENSMUSG00000112042	NA	21
10	14070901	14071900	1000	0.0378211817190112	9.96986194827921	ENSMUSG00000112266	NA	16
10	19655201	19656200	1000	0.0325263404564541	7.76635820569146	ENSMUSG00000119791	Gm25256	14
10	20599201	20600300	1100	0.0170138877346461	-9.70014339585004	ENSMUSG00000019990	Pde7b	28
10	22048501	22049600	1100	0.0135459536745431	-8.22328931572629	ENSMUSG00000053219	Raet1e	15
10	25238001	25239600	1600	0.00605290646542115	-8.36786865763412	ENSMUSG00000019978	Epb41l2	18
10	26260501	26261600	1100	0.0480506054110611	-9.89187875842799	ENSMUSG00000112045	NA	20
10	26570401	26571600	1200	0.00138906849825027	8.34016970776298	ENSMUSG00000111950	NA	65
10	36849101	36850200	1100	0.00235839052057572	7.64469231841626	ENSMUSG00000019777	Hdac2	29
10	37214401	37215700	1300	0.0432977946298964	-10.5921173559642	ENSMUSG00000097742	NA	15
10	41326601	41327800	1200	2.92450767491892e-07	9.1382441246707	ENSMUSG00000019826	Zbtb24	99
10	43351001	43352500	1500	0.00807352613523742	11.2913889933236	ENSMUSG00000038214	Bend3	23
10	43618701	43619800	1100	0.0212112365925408	13.8198884713427	ENSMUSG00000111377	NA	10
10	59785301	59786300	1000	0.0305014606406658	10.0617519735167	ENSMUSG00000020108	Ddit4	37
10	60925101	60926100	1000	0.00691041021840727	8.31987977672821	ENSMUSG00000020098	Pcbd1	20
10	63216401	63217400	1000	0.0278841478427482	7.6611374407583	ENSMUSG00000020063	Sirt1	16
10	71075201	71076500	1300	0.0341443327254837	-7.88813643435091	ENSMUSG00000003923	Tfam	23
10	75774101	75775300	1200	0.00331786707353844	8.92261911889518	ENSMUSG00000050157	Gm867	20
10	77520001	77521000	1000	0.0329760152798046	-9.15558058968412	ENSMUSG00000069581	Tspear	75
10	77906101	77907100	1000	0.0327147996413075	-8.10540685485838	ENSMUSG00000000732	Icosl	11
10	78745701	78747200	1500	0.00343840120274284	-15.9314628625572	ENSMUSG00000094673	Olfr1354	56
10	79518701	79520000	1300	0.0313006373197468	7.63540433611883	ENSMUSG00000020307	Cdc34	21
10	79539201	79540300	1100	0.00128382259406432	7.72159874906917	ENSMUSG00000065220	Gm25794	27
10	79750601	79751600	1000	0.0280528230846725	7.6152600864693	ENSMUSG00000035781	R3hdm4	10
10	79825301	79826300	1000	0.0387261518020696	8.21041395358766	ENSMUSG00000004665	Cnn2	12
10	79972001	79973200	1200	0.00249518921009452	-9.02557041659987	ENSMUSG00000035640	Cbarp	16
10	80240901	80242000	1100	0.00206640702615266	-8.2313880299576	ENSMUSG00000020163	Uqcr11	18
10	80860501	80862100	1600	0.0219592113163976	8.64845359035591	ENSMUSG00000043670	Diras1	12
10	81093701	81094800	1100	0.0126388673172386	-7.74322495585677	ENSMUSG00000004933	Matk	11
10	81296001	81297100	1100	0.0296409177552524	7.61618865318958	ENSMUSG00000084849	NA	61
10	86137501	86139300	1800	0.0217114760509459	-10.5995593202911	ENSMUSG00000020044	Timp3	14
10	86394601	86395600	1000	0.0125140151187886	-7.51633986928105	ENSMUSG00000112115	NA	13
10	86441001	86442300	1300	0.0207022910278923	-14.6052327600654	ENSMUSG00000112078	NA	13
10	86473001	86474200	1200	0.00964090045604603	-7.72522542182024	ENSMUSG00000112282	Gm19989	23
10	88036001	88037000	1000	0.00327903509155365	7.82059494289371	ENSMUSG00000020056	Washc3	11
10	88474701	88475700	1000	0.00195709429207742	-16.6666666666667	ENSMUSG00000112231	Gm8435	21
10	88494001	88495000	1000	0.000223280544609429	-16.2790697674419	ENSMUSG00000112428	NA	13
10	89582701	89584100	1400	0.0391713711602683	9.80296545901956	ENSMUSG00000019951	Uhrf1bp1l	20
10	92232901	92233900	1000	0.0193444150117749	-12.7119877132002	ENSMUSG00000110794	NA	12
10	93984801	93986100	1300	0.0291831002795789	7.73303201226465	ENSMUSG00000005897	Nr2c1	20
10	95150001	95151200	1200	0.000577555113433298	10.1956511886883	ENSMUSG00000112744	NA	12
10	96245201	96246500	1300	0.0133956512754907	7.61590912364781	ENSMUSG00000094249	NA	20
10	97801901	97802900	1000	0.028251153640578	9.56751824817519	ENSMUSG00000074776	Gm10754	23
10	100043101	100044200	1100	0.00980297172972257	14.7188116200367	ENSMUSG00000112633	NA	41
10	101516401	101517500	1100	0.0268662012223515	11.8181073322459	ENSMUSG00000019888	Mgat4c	19
10	105344001	105345000	1000	0.0425321850186515	9.12850559815675	ENSMUSG00000084399	NA	14
10	111003501	111004600	1100	0.0205828889775657	-10.1848102083289	ENSMUSG00000020189	Osbpl8	25
10	111558801	111559800	1000	0.0469005585070197	18.2238442822384	ENSMUSG00000112430	NA	14
10	111830001	111831500	1500	0.00790071240768641	-7.51528965458416	ENSMUSG00000056888	Glipr1	16
10	115197101	115198200	1100	5.8919451414303e-06	-7.75146426972387	ENSMUSG00000069520	Tmem19	48
10	117266001	117267300	1300	0.00533109621920062	-8.57702104039325	ENSMUSG00000095826	Gm9002	17
10	117680901	117682200	1300	1.11684626056048e-33	-9.46060331658088	ENSMUSG00000052681	Rap1b	22
10	117757801	117759000	1200	0.0367429462031965	-9.23251669848622	ENSMUSG00000112500	4933411E08Rik	29
10	117945501	117946800	1300	0.00912651535638475	9.39736994498349	ENSMUSG00000112470	NA	23
10	118039401	118040700	1300	0.0029062858972021	7.9268198252507	ENSMUSG00000074695	Il22	24
10	121201501	121202900	1400	0.000331235907907129	9.7544101906146	ENSMUSG00000034707	Gns	11
10	122627501	122629300	1800	0.00712191549531805	8.96324092408795	ENSMUSG00000112220	NA	16
10	126644701	126646900	2200	0.000639117722262039	-8.58170923027949	ENSMUSG00000112492	Gm9111	12
10	126648101	126650000	1900	0.000283804588693845	7.90727112443644	ENSMUSG00000112492	Gm9111	60
10	128759801	128760900	1100	0.0227155095869014	-7.99736357542687	ENSMUSG00000090247	Bloc1s1	11
10	129170101	129171400	1300	0.0207083199336593	-8.31108806083864	ENSMUSG00000095138	Olfr781	14
10	129417901	129419700	1800	0.0170297473806451	7.91447150868264	ENSMUSG00002076168	NA	16
10	129849101	129850700	1600	0.0409882845022583	15.5575905575906	ENSMUSG00000048745	Olfr820	19
11	3489601	3490600	1000	0.000952427878869303	8.08959280565795	ENSMUSG00000020439	Smtn	21
11	5898801	5899900	1100	0.03852293953837	-7.83142780941823	ENSMUSG00000041798	Gck	15
11	9064801	9065900	1100	0.0447194365814163	8.62043705930169	ENSMUSG00000020407	Upp1	53
11	11984901	11986300	1400	0.00532836156247676	7.64118685473761	ENSMUSG00000020176	Grb10	33
11	18704501	18706200	1700	0.0064575803385967	-8.76756553710315	ENSMUSG00000099449	NA	29
11	19331101	19332100	1000	0.040100505052589	9.82670744138634	ENSMUSG00000082737	Gm12026	11
11	20150301	20151300	1000	0.0273428555403677	8.13258636788049	ENSMUSG00000020149	Rab1a	20
11	21191001	21192500	1500	0.0201146468734264	16.8853373429694	ENSMUSG00000020128	Vps54	31
11	23880001	23881400	1400	0.017878191321828	-13.3343338596184	ENSMUSG00000084206	NA	47
11	27037101	27038300	1200	0.0248057805402758	10.5789516475648	ENSMUSG00000088654	Gm24850	38
11	29500801	29501900	1100	0.0466391743495978	9.12684365781711	ENSMUSG00000020461	Clhc1	18
11	31070001	31071100	1100	0.00512551479162534	10.5091743119266	ENSMUSG00000082049	NA	26
11	31918101	31919500	1400	0.0178472348955183	-10.2350055219765	ENSMUSG00000020299	4930524B15Rik	17
11	43276401	43277700	1300	0.0113369469427988	7.92126468038042	ENSMUSG00000084889	NA	17
11	46287201	46288200	1000	0.026534992692931	-7.6671917002152	ENSMUSG00000020401	Garin3	22
11	48883201	48884300	1100	0.0236350226054566	-16.7589131346379	ENSMUSG00000078922	Tgtp1	17
11	49411201	49412500	1300	0.0347514218007803	-12.0438921205711	ENSMUSG00000107417	Olfr1383	17
11	49686801	49688300	1500	0.00227338097424026	-8.74291600860296	ENSMUSG00000020363	Gfpt2	19
11	50103401	50105100	1700	0.0163385098550805	-8.10067285490538	ENSMUSG00000036620	Mgat4b	32
11	51577901	51579000	1100	0.0437769293427788	8.14101028510841	ENSMUSG00000007777	0610009B22Rik	22
11	53215701	53217100	1400	0.0126495712924704	-8.0530803643734	ENSMUSG00000018239	Zcchc10	21
11	53652801	53654000	1200	0.00101536186969016	-8.28018743090418	ENSMUSG00000099153	Mir7671	13
11	53662701	53664400	1700	0.0394609364309469	7.96067003064469	ENSMUSG00000018899	Irf1	10
11	54740401	54741400	1000	0.0341093739408367	-8.15324846094077	ENSMUSG00000020268	Lyrm7	27
11	54851601	54853400	1800	0.0390909562220112	8.91776959380445	ENSMUSG00000020400	Tnip1	33
11	57983601	57985000	1400	0.00852769355137999	8.23845684585094	ENSMUSG00000086962	Gm12248	15
11	57987001	57989500	2500	0.00347686492237861	8.23042412196328	ENSMUSG00000081223	NA	14
11	58522801	58524000	1200	0.011174712891682	10.647832606325	ENSMUSG00000043880	Olfr323	21
11	58844701	58846500	1800	1.07101273015082e-94	-11.1072221489372	ENSMUSG00000036964	Trim17	17
11	58845601	58846700	1100	1.07101273015082e-94	-11.1072221489372	ENSMUSG00002075890	NA	22
11	59339201	59340200	1000	0.0490469612447545	-9.68049594659036	ENSMUSG00000009894	Snap47	23
11	59989701	59991400	1700	0.00729275643766634	-9.08185621262502	ENSMUSG00002076193	NA	17
11	60722001	60723000	1000	0.0292468104659605	8.35177331249973	ENSMUSG00000042569	Dhrs7b	16
11	61468401	61469500	1100	0.0263396692576983	7.82473371594421	ENSMUSG00000001036	Epn2	36
11	62349601	62350800	1200	0.00759383847196123	7.63928966236126	ENSMUSG00000014245	Pigl	12
11	62643401	62644700	1300	0.00482346209100717	8.15901875541418	ENSMUSG00000096083	NA	16
11	62737401	62738900	1500	0.00941346751211425	7.79866143161144	ENSMUSG00000090173	Fbxw10	17
11	66893301	66894300	1000	0.0220109370096516	8.17669382993085	ENSMUSG00000085926	NA	22
11	68391001	68392900	1900	0.00620303129823299	7.88944028378918	ENSMUSG00000046207	Pik3r6	10
11	68443601	68445400	1800	1.53194810810145e-45	21.0172075243393	ENSMUSG00000046207	Pik3r6	18
11	68444501	68445500	1000	1.53194810810145e-45	21.0172075243393	ENSMUSG00000048329	Mfsd6l	39
11	68816001	68817000	1000	0.0395007673140841	13.2296895333705	ENSMUSG00000032921	Odf4	43
11	69494901	69496100	1200	0.0153665245803935	-8.98425754683439	ENSMUSG00000041329	Atp1b2	27
11	69618301	69619700	1400	0.0119663096365114	-7.60065065388324	ENSMUSG00000081333	NA	28
11	69920501	69921800	1300	0.00210410420213488	11.2073119237035	ENSMUSG00000020886	Dlg4	32
11	69981701	69983900	2200	0.0215518373894091	-8.05848541007356	ENSMUSG00000040963	Asgr2	39
11	70515601	70516800	1200	0.0382893708861216	-9.48173686084465	ENSMUSG00000085952	Gm12315	21
11	70528701	70530100	1400	0.00292827254743055	13.7696764051054	ENSMUSG00000050675	Gp1ba	25
11	72441801	72443000	1200	0.0148488968832821	-9.45407444203896	ENSMUSG00000020798	Spns3	10
11	73995201	73996200	1000	0.0155626422036508	-11.9827726312368	ENSMUSG00000081162	Olfr400-ps1	17
11	75310201	75311700	1500	0.0496577669499928	7.98568627959918	ENSMUSG00000000753	Serpinf1	13
11	75815901	75817100	1200	0.019989743100129	7.83015031011043	ENSMUSG00000020847	Rph3al	11
11	75824601	75825700	1100	0.00629724276185496	-7.93169212186987	ENSMUSG00000020847	Rph3al	26
11	77408101	77409200	1100	0.0308618817298028	7.75786195036017	ENSMUSG00000000686	Abhd15	37
11	77870101	77871100	1000	0.0274887404753459	-7.57474754345716	ENSMUSG00000037791	Phf12	17
11	78084701	78085900	1200	0.000278533767482458	7.9863443226339	ENSMUSG00000044122	Proca1	15
11	81913201	81914700	1500	0.00992931664293792	10.5879521532351	ENSMUSG00000109297	NA	16
11	82069901	82071600	1700	0.0151432993275203	-8.16057102785792	ENSMUSG00000020702	Ccl1	32
11	83299301	83300800	1500	0.0264065137448515	7.89228609224729	ENSMUSG00000020684	Rasl10b	26
11	85786601	85788300	1700	0.0142018501493031	13.5566894248553	ENSMUSG00000000094	Tbx4	27
11	86885101	86886800	1700	0.0108998723919436	7.51366420985525	ENSMUSG00000018427	Ypel2	37
11	86885901	86887000	1100	0.0108998723919436	7.51366420985525	ENSMUSG00000088816	Gm22387	22
11	87592801	87593800	1000	0.024165060638495	7.50521790757316	ENSMUSG00000085972	NA	10
11	87960901	87962400	1500	0.0390341213444041	8.02362062079891	ENSMUSG00000018377	Vezf1	10
11	89917201	89918300	1100	0.0173877845032567	-8.44675341461806	ENSMUSG00000069763	Tmem100	24
11	93588301	93589900	1600	0.00513839432274492	-9.41077507143563	ENSMUSG00000080872	LOC118567951	19
11	94131301	94132300	1000	0.00957863760422105	10.7972811610177	ENSMUSG00000044177	Wfikkn2	17
11	94389201	94390300	1100	0.0369029282456027	11.7743649183811	ENSMUSG00000010080	Epn3	17
11	97576701	97578000	1300	0.00185397477843444	-8.32324718844907	ENSMUSG00000078695	Cisd3	11
11	98084401	98085600	1200	0.0157015401854829	-8.87369154982166	ENSMUSG00000018160	Med1	14
11	98476501	98477700	1200	0.00344249918138645	-7.68005909523291	ENSMUSG00000038150	Ormdl3	16
11	99822001	99823900	1900	9.19159087322141e-09	-9.79277084201032	ENSMUSG00000086688	NA	17
11	104360301	104361600	1300	0.00799086702136522	7.91931584680025	ENSMUSG00000018412	Kansl1	20
11	104384201	104386100	1900	0.000872512945687261	7.68494627848808	ENSMUSG00000083782	NA	11
11	104499401	104500800	1400	0.0174734728738999	-8.18376503963084	ENSMUSG00000020689	Itgb3	25
11	106089001	106090100	1100	0.0421171144007976	10.598544973545	ENSMUSG00000069631	Strada	28
11	106093201	106094200	1000	0.00738780253514513	11.4414496448734	ENSMUSG00000078622	Ccdc47	28
11	106192801	106193800	1000	0.0362619131835105	9.71878017239877	ENSMUSG00000020713	Gh	19
11	107717001	107718000	1000	0.0412540655821863	17.5567856461157	ENSMUSG00002076694	NA	27
11	110288601	110289800	1200	0.0169001954706341	7.85932904236884	ENSMUSG00000020623	Map2k6	25
11	113643101	113644200	1100	0.000622555753315866	-9.25559830196447	ENSMUSG00000041598	Cdc42ep4	17
11	114075501	114076900	1400	0.0295546011882439	-7.55064481949605	ENSMUSG00000086135	1700001J04Rik	14
11	115306901	115308400	1500	0.00609174702570251	-7.58456046513271	ENSMUSG00000034566	Atp5h	54
11	116325801	116326800	1000	0.0323991700222752	-9.75135728922407	ENSMUSG00000050628	Ubald2	29
11	118333801	118335200	1400	0.00333612435318673	7.97424711451895	ENSMUSG00000017446	C1qtnf1	40
11	119148801	119151000	2200	4.25909838398307e-05	10.8297739471429	ENSMUSG00000039963	Ccdc40	28
11	119157401	119158700	1300	0.00942736718014068	8.80393359609605	ENSMUSG00000025579	Gaa	19
11	119242401	119244000	1600	0.00931138727106356	-8.89575748629737	ENSMUSG00000005043	Sgsh	16
11	119937801	119938800	1000	0.000998185485559655	9.18018166029056	ENSMUSG00000025375	Aatk	30
11	119976101	119977300	1200	0.0137903329378599	8.63172998017899	ENSMUSG00000039781	Cep131	52
11	120487101	120488100	1000	0.0317462218551752	8.21668178569024	ENSMUSG00000025134	Alyref	32
12	4641401	4642500	1100	0.022228602807315	7.64488592410901	ENSMUSG00000118449	Gm3625	28
12	4893901	4895100	1200	0.0147566660205609	-7.50965757931449	ENSMUSG00000051721	Wdcp	20
12	8345701	8346900	1200	0.026556694824076	8.10448656137735	ENSMUSG00000112441	NA	32
12	12071001	12072100	1100	0.0428887457602124	-14.6282520249811	ENSMUSG00000078377	Gm4294	47
12	23248301	23249300	1000	0.0311116465231169	8.25026740401902	ENSMUSG00002076987	NA	19
12	28686101	28687200	1100	0.0197928059919119	-7.75304027301892	ENSMUSG00000061477	Rps7	23
12	36866001	36867100	1100	0.0224221802334931	-7.8640059127864	ENSMUSG00000092998	Mir5099	15
12	37063401	37064500	1100	0.0289671436858598	9.18525688298918	ENSMUSG00000114052	NA	17
12	37870201	37871200	1000	0.0395258449908868	9.22310869688224	ENSMUSG00000036095	Dgkb	37
12	40494301	40495500	1200	0.0100049004872032	7.72470341070114	ENSMUSG00000055917	Zfp277	22
12	45486401	45487400	1000	0.0333280453747458	-7.64628321225992	ENSMUSG00000092404	NA	16
12	46325801	46326800	1000	0.0151460705314657	-7.82608695652174	ENSMUSG00000112088	NA	31
12	54247101	54249100	2000	0.0135057339086289	-8.90262327254777	ENSMUSG00000035105	Egln3	10
12	54689501	54690600	1100	0.00240017936715892	9.58319019809917	ENSMUSG00000106344	Mir1892	10
12	54842501	54843600	1100	0.00301861178626111	9.29360422580062	ENSMUSG00000005656	Snx6	11
12	55062601	55063900	1300	0.0360153827159526	8.9028439529455	ENSMUSG00000035021	Baz1a	38
12	61571901	61572900	1000	0.0450615814647488	-8.19204920789519	ENSMUSG00000035653	Lrfn5	27
12	69287601	69288800	1200	1.09433617807953e-06	8.62886684926602	ENSMUSG00000051890	Klhdc1	20
12	69627701	69628800	1100	0.0197757067784328	-8.82172584628485	ENSMUSG00000049882	Vcpkmt	14
12	70009401	70011100	1700	0.0308294376775894	8.6707271132914	ENSMUSG00000079076	Gm3086	18
12	70986801	70988200	1400	0.00440785993713582	-8.9116359444915	ENSMUSG00000021076	Actr10	28
12	73088501	73089500	1000	0.0155324195428949	8.24916505971565	ENSMUSG00000051367	Six1	22
12	79026501	79027600	1100	0.00383085639397481	12.5334472283516	ENSMUSG00000046157	Tmem229b	11
12	79971501	79972500	1000	0.0470605779933673	8.00750537324297	ENSMUSG00000112765	9430078K24Rik	19
12	80155801	80158000	2200	0.00239543651723436	8.55240941430245	ENSMUSG00000021127	Zfp36l1	19
12	80180801	80182300	1500	0.00627897553944292	8.40481209462301	ENSMUSG00000097729	NA	27
12	83666701	83668900	2200	1.64945640419993e-07	-18.0038616311326	ENSMUSG00000113431	NA	43
12	84745401	84746700	1300	0.00620525124032804	-7.78624523576666	ENSMUSG00000071234	Syndig1l	11
12	85648301	85649500	1200	0.00942092210714585	8.53280150012531	ENSMUSG00000034271	Jdp2	29
12	86351501	86353500	2000	8.75463732721548e-05	-15.2677453369385	ENSMUSG00000097488	NA	18
12	86410001	86411200	1200	0.00792037983143917	-9.3200469737729	ENSMUSG00000021255	Esrrb	53
12	91351501	91352500	1000	0.025309715309427	11.3735766929862	ENSMUSG00000020963	Tshr	29
12	97276001	97277100	1100	0.0297915716671556	-10.782664575025	ENSMUSG00000112598	NA	20
12	99610401	99612800	2400	5.61149369226793e-12	7.89871074902027	ENSMUSG00000113136	Gm19951	48
12	101047101	101048100	1000	0.0306158445192455	-11.7002025923959	ENSMUSG00000041846	Ppp4r3a	10
12	103408901	103410500	1600	0.00799509977890812	10.6122734824383	ENSMUSG00000079017	Ifi27l2a	36
12	103642901	103644000	1100	0.0178767563010584	-7.58078178770802	ENSMUSG00000071179	Serpina16	25
12	104078201	104079300	1100	0.0364265755534228	9.75789931526108	ENSMUSG00000041536	Serpina3a	26
12	107447501	107450200	2700	0.0241820324987383	7.56986092510695	ENSMUSG00000113415	NA	25
12	108275501	108276500	1000	0.0234852345568934	12.3306233062331	ENSMUSG00000021260	Hhipl1	31
12	108298301	108299400	1100	0.000157840473723163	9.44196624679923	ENSMUSG00000021259	Cyp46a1	27
12	108523501	108524900	1400	0.000709691468238971	13.1332891345041	ENSMUSG00000021262	Evl	26
12	108730201	108731600	1400	0.00239613993788752	-8.53313396308345	ENSMUSG00000112971	NA	12
12	111634801	111635800	1000	0.00320924996789281	13.5072857561469	ENSMUSG00000001270	Ckb	21
12	112554001	112555200	1200	4.61602408893597e-05	-10.4272738699409	ENSMUSG00000037679	Inf2	24
12	112605201	112606800	1600	0.000604241826075041	9.61399023631534	ENSMUSG00000011148	Adssl1	27
12	112912901	112914000	1100	0.000130113874795026	7.88652504228482	ENSMUSG00000097476	NA	13
12	113226001	113227000	1000	0.00111351637264175	-19.9404761904762	ENSMUSG00000095079	Igha	26
12	113410101	113411100	1000	0.0183470158899415	-16.9811320754717	ENSMUSG00000094552	Ighd3-2	18
12	113596401	113598000	1600	0.020511912321449	-10.2608403916414	ENSMUSG00000102848	NA	24
12	113615001	113616100	1100	0.0332876819974321	-11.0537696066134	ENSMUSG00000095866	NA	12
12	113689401	113690400	1000	0.0285413708784563	-13.3299103922935	ENSMUSG00000103860	NA	19
12	113728701	113730600	1900	0.0018391834278632	-17.6470588235294	ENSMUSG00000103604	NA	27
12	113737001	113739300	2300	0.00235429966123072	-23.0319925327597	ENSMUSG00000102910	NA	21
12	113756001	113757300	1300	0.000982333790575383	-19.6428571428571	ENSMUSG00000103184	NA	14
12	113760301	113762400	2100	0.0036581079612461	-12.1249449935116	ENSMUSG00000076646	NA	10
12	113764601	113766600	2000	0.00823541915360295	-17.2633546868333	ENSMUSG00000104355	NA	17
12	113792901	113794700	1800	0.018237532011689	-14.7078047177943	ENSMUSG00000094134	NA	27
12	113798701	113799800	1100	1.6645235169286e-08	-12.18941578023	ENSMUSG00000094194	NA	38
12	113859901	113861300	1400	0.00500308335871081	-16.7202593157972	ENSMUSG00000076665	Ighv7-1	11
12	113926701	113928100	1400	0.0405931879538624	-11.1111111111111	ENSMUSG00000093838	NA	61
12	113935401	113936400	1000	0.00553975375120716	-26.4934434191355	ENSMUSG00000104393	NA	23
12	113948001	113949900	1900	0.000125235477256782	-17.3782092626627	ENSMUSG00000094533	NA	45
12	114025901	114027300	1400	0.0179766796253844	-15.5555555555556	ENSMUSG00000095642	Ighv14-3	11
12	114029601	114031000	1400	0.000511886559524158	-14.2495395515263	ENSMUSG00000076661	Ighv16-1	27
12	114049501	114050500	1000	0.00401336569874057	-9.32920062755903	ENSMUSG00000104129	Ighv6-2	34
12	114054001	114055500	1500	0.0116061119556131	-8.63109309917821	ENSMUSG00000104129	Ighv6-2	14
12	114057801	114060100	2300	0.00765695770095868	-9.48182403440373	ENSMUSG00000096805	Ighv9-1	14
12	114068001	114069000	1000	0.0112295431964358	-8.80047155909225	ENSMUSG00000103918	Ighv12-1	39
12	114107001	114108100	1100	0.0222110417527959	-18.9189189189189	ENSMUSG00000096459	Ighv9-3	121
12	114113601	114114700	1100	3.74404088536262e-06	-18.0632374631268	ENSMUSG00000076652	Ighv7-3	45
12	114115501	114116800	1300	0.00135577003006024	-27.3601398601399	ENSMUSG00000076652	Ighv7-3	64
12	114139701	114140700	1000	0.00141770541342959	-8.92116776822221	ENSMUSG00000076666	Ighv14-4	98
12	114141101	114142200	1100	0.0382257957128998	-8	ENSMUSG00000076666	Ighv14-4	19
12	114154901	114156000	1100	0.0026670050698702	-12.231649190881	ENSMUSG00000103537	NA	43
12	114187201	114188200	1000	0.00241970784262924	-13.1237183868763	ENSMUSG00000076668	Ighv7-4	27
12	114215901	114217400	1500	0.00314312122682257	-11.7643093759644	ENSMUSG00000103939	NA	31
12	114224901	114226000	1100	0.00101821757072158	-12.514377731769	ENSMUSG00000076670	Ighv3-5	23
12	114253601	114254700	1100	0.00123309661063965	-18.8679245283019	ENSMUSG00000076672	NA	35
12	114274801	114275800	1000	0.0414444024579016	-20.2130733116649	ENSMUSG00000102601	NA	14
12	114280401	114281500	1100	0.00152911047453321	-12.7510335872788	ENSMUSG00000102601	NA	15
12	114280601	114282000	1400	0.00152911047453321	-12.7510335872788	ENSMUSG00000103989	Ighv5-21	15
12	114283101	114285000	1900	7.04188247043505e-05	-21.7869803807304	ENSMUSG00000103989	Ighv5-21	11
12	114318801	114320100	1300	0.0314795664398033	-9.49311623653729	ENSMUSG00000076671	Ighv13-2	27
12	114324301	114325300	1000	0.00644563438547947	-14.9903288201161	ENSMUSG00000076671	Ighv13-2	18
12	114326901	114328200	1300	0.00133452404748148	-15.8978318213987	ENSMUSG00000076676	NA	16
12	114331501	114332900	1400	0.029401620354442	-7.65429767412583	ENSMUSG00000076676	NA	16
12	114370901	114372500	1600	0.0134165182295182	-11.0257082485956	ENSMUSG00000094174	Ighv6-4	14
12	114376601	114378200	1600	0.00378678254523164	15.8181818181818	ENSMUSG00000096407	Ighv6-5	42
12	114415801	114417600	1800	0.0238892129472948	-16.0574191000669	ENSMUSG00000087582	NA	18
12	114494901	114496100	1200	0.0175881577297623	-15.9933884297521	ENSMUSG00000103915	Ighv1-6	14
12	114519701	114520700	1000	0.00369758316383997	-12.0130618517096	ENSMUSG00000103667	Ighv1-8	13
12	114521601	114522800	1200	0.0279366024074258	-7.69230769230769	ENSMUSG00000103667	Ighv1-8	16
12	114548901	114550700	1800	0.0469761048196885	-15.0291262135922	ENSMUSG00000094694	NA	13
12	114573601	114574800	1200	0.0440856542387758	-8.2896604394195	ENSMUSG00000102888	NA	30
12	114609501	114611100	1600	0.0285779913410062	7.55564932161339	ENSMUSG00000104422	NA	26
12	114675701	114676700	1000	0.00914128005535142	-29.2102928127773	ENSMUSG00000096410	NA	18
12	114742301	114744200	1900	0.00131478835726679	-20.5978822910322	ENSMUSG00000102952	NA	34
12	114744301	114746300	2000	0.000149535993365375	-32.735378285934	ENSMUSG00000102952	NA	15
12	114750601	114751700	1100	0.0372852897771047	-22.1768165055318	ENSMUSG00000094546	NA	25
12	114752101	114754400	2300	0.00234595409925497	-34.5582901627984	ENSMUSG00000094546	NA	11
12	114766201	114767800	1600	0.0245104879956829	-11.7647058823529	ENSMUSG00000103395	NA	13
12	114777901	114778900	1000	2.10220578728234e-05	-8.86294901045259	ENSMUSG00000102512	NA	33
12	114876001	114877300	1300	6.86086198046536e-05	-14.8648262552884	ENSMUSG00000095130	NA	35
12	114891601	114892600	1000	0.0427411910155892	-12.69853867073	ENSMUSG00000102991	NA	29
12	114896001	114897000	1000	0.0311556050869787	-15.7894736842105	ENSMUSG00000102535	NA	15
12	114900001	114902400	2400	0.0125347751919791	-11.6010138154404	ENSMUSG00000094652	Ighv1-42	16
12	114930101	114931200	1100	0.0489891108979038	-8.8712745719721	ENSMUSG00000103300	NA	18
12	114933301	114934400	1100	0.0253010984741225	-13.6986301369863	ENSMUSG00000102528	NA	10
12	114938201	114939400	1200	1.11622129563421e-07	-27.6688453159041	ENSMUSG00000102928	NA	15
12	114951601	114952700	1100	0.002406128681342	-25.8021390374332	ENSMUSG00000076709	Ighv1-47	30
12	114965901	114967400	1500	0.00947071159213626	-15.2502094016033	ENSMUSG00000103990	Ighv8-3	10
12	114988701	114990300	1600	0.0115185730669831	-16.3777252429735	ENSMUSG00000096355	Ighv8-4	31
12	115032201	115033500	1300	0.00339310266617222	-29.0322580645161	ENSMUSG00000102364	NA	14
12	115185201	115186300	1100	0.0104504791564462	-8.09716599190283	ENSMUSG00000103737	Gm7142	17
12	115224801	115226500	1700	0.0322262242088091	-10.4333881323461	ENSMUSG00000103168	Gm30948	21
12	115274001	115275500	1500	4.33790065852974e-05	-42.8571428571429	ENSMUSG00000095889	Ighv1-58	17
12	115326001	115327100	1100	0.0096675029900532	-10.9111558399208	ENSMUSG00000094087	NA	45
12	115369501	115371400	1900	0.000616502869915047	-12.264457439896	ENSMUSG00000104373	NA	18
12	115372801	115374000	1200	0.0200986302360264	-30.3991446899501	ENSMUSG00000103470	NA	13
12	115421201	115422900	1700	0.0419818239423162	-10.2457127051448	ENSMUSG00000096767	Ighv1-62-3	21
12	115482501	115484000	1500	0.00775497369844033	-13.9240506329114	ENSMUSG00000106325	NA	32
12	115492301	115493500	1200	0.00916020128345793	-8.88888888888889	ENSMUSG00000105680	Gm18340	10
12	115492601	115494200	1600	0.00916020128345793	-8.88888888888889	ENSMUSG00000104593	NA	21
12	115763101	115764200	1100	1.65074070764619e-06	-7.62558411214953	ENSMUSG00000094124	Ighv1-74	33
12	115769001	115770000	1000	0.000392652440423006	-14.9217975884792	ENSMUSG00000094124	Ighv1-74	25
12	115769101	115770200	1100	0.000392652440423006	-14.9217975884792	ENSMUSG00000091087	NA	15
12	115793801	115795900	2100	0.03147287987939	-10.681390681816	ENSMUSG00000104780	NA	42
12	115799601	115800700	1100	0.0197869951776558	-10	ENSMUSG00000096020	NA	13
12	115804901	115806800	1900	0.0317639554284054	-15.3846153846154	ENSMUSG00000104542	Ighv8-15	23
12	115814801	115815900	1100	0.000153045850465722	-13.5576517111171	ENSMUSG00000093896	Ighv1-76	12
12	115820301	115821300	1000	0.000143153396541433	-7.94701986754967	ENSMUSG00000106482	Ighv8-16	31
12	115826701	115828600	1900	0.00554086579162133	-15.1923076923077	ENSMUSG00000096452	Ighv1-77	15
12	115940901	115942200	1300	0.01961956384459	-9.5632285489611	ENSMUSG00000094940	Ighv1-84	11
12	117296701	117297800	1100	0.0172150226203017	-10.6556953088776	ENSMUSG00000101930	Gm5441	12
13	3527301	3529500	2200	0.000376936220632717	-10.5486671450375	ENSMUSG00000097709	NA	21
13	5938401	5939500	1100	0.0472447882923893	8.98167449914862	ENSMUSG00000113757	NA	36
13	6700801	6702000	1200	0.0337620394832333	8.07665930636533	ENSMUSG00000021196	Pfkp	33
13	12358601	12359600	1000	0.0369530908849742	-7.88346121122464	ENSMUSG00000052374	Actn2	12
13	13176001	13177200	1200	0.0295440707198228	13.9567400020215	ENSMUSG00000079092	Prl2c2	30
13	13461301	13462400	1100	0.0408637090531077	15.5673145415691	ENSMUSG00000112938	NA	33
13	18133701	18134900	1200	0.0381073194619464	-11.8062695225387	ENSMUSG00000114077	NA	46
13	21763301	21764400	1100	0.0161644622372184	9.77461096851575	ENSMUSG00000046016	Olfr1364	23
13	22080201	22081600	1400	5.70175908253289e-06	7.60904288211671	ENSMUSG00000088148	Mir1983	10
13	22564601	22565600	1000	0.00481684435720534	8.81662005947121	ENSMUSG00000069292	Vmn1r199	14
13	23716801	23717800	1000	0.0236416680475526	7.86074897102654	ENSMUSG00000061991	H2ac10	16
13	23727701	23729900	2200	7.53649914471874e-41	-16.3808936781092	ENSMUSG00000100210	H3c7	16
13	23745401	23747400	2000	2.11373657574795e-56	-10.2022428245627	ENSMUSG00000069273	H3c6	11
13	23756001	23757100	1100	0.0118026930019969	-8.24032064481732	ENSMUSG00000058385	H2bc8	31
13	23764701	23766800	2100	3.36891649522259e-16	-13.9110068471881	ENSMUSG00000061482	H4c4	16
13	23928201	23930300	2100	1.88282620882269e-10	-17.5764325711552	ENSMUSG00000069310	H3c3	23
13	30916101	30917700	1600	0.0136695003445723	8.05373487795975	ENSMUSG00000081905	NA	23
13	31259101	31260300	1200	0.0270401269060301	8.0359612724758	ENSMUSG00000114161	NA	11
13	38272601	38273700	1100	0.0356075180085472	8.2710856716016	ENSMUSG00002075350	NA	12
13	38819301	38820300	1000	0.0438141413652785	7.80544227639303	ENSMUSG00000114830	NA	10
13	38840801	38842100	1300	0.00895936820276064	8.27263340127186	ENSMUSG00000001707	Eef1e1	22
13	39716901	39718000	1100	0.0426464604720337	14.8295454545455	ENSMUSG00000114221	NA	16
13	40009901	40011600	1700	0.00450216438169964	-9.02066434337343	ENSMUSG00000065256	Gm23972	16
13	41266701	41268600	1900	0.000965072201320777	-8.74392694856283	ENSMUSG00000038651	Sycp2l	27
13	43454301	43456200	1900	0.00734889442826298	7.92001660573366	ENSMUSG00000051335	Gfod1	12
13	43551001	43552000	1000	0.00180458048716957	7.60025255862443	ENSMUSG00000063200	Nol7	18
13	46654301	46655300	1000	0.00435188740443971	11.591915691025	ENSMUSG00000114752	NA	11
13	46654401	46656000	1600	0.00435188740443971	11.591915691025	ENSMUSG00000021373	Cap2	34
13	47132401	47133500	1100	0.0406895012264231	9.72375292536117	ENSMUSG00000051606	NA	12
13	49402101	49403500	1400	0.00833338250188565	12.9659513599592	ENSMUSG00000021384	Susd3	25
13	51355901	51357100	1200	4.01990322337363e-10	-22.9722035610942	ENSMUSG00002075045	NA	18
13	51356201	51358000	1800	4.01990322337363e-10	-22.9722035610942	ENSMUSG00000091383	NA	17
13	54719701	54721500	1800	0.00656308284743884	11.4843688657077	ENSMUSG00000025870	Arl10	25
13	54987101	54988200	1100	0.0173015436955711	-9.74504071456757	ENSMUSG00000086097	NA	22
13	55247801	55249300	1500	0.0141649255458819	-8.10371031117835	ENSMUSG00000025878	Uimc1	14
13	55719801	55721400	1600	0.00617287419356562	8.81184104763629	ENSMUSG00000058569	Tmed9	20
13	58590801	58592000	1200	0.00131979872614385	-7.70894348157863	ENSMUSG00000114654	NA	12
13	59338701	59339700	1000	0.039586375557524	-9.76478648093172	ENSMUSG00000114854	Gm34354	23
13	59835401	59837100	1700	0.0100016892361543	-7.62520432937561	ENSMUSG00000114727	NA	19
13	61658401	61659800	1400	0.0339541791460932	-10.3034051191156	ENSMUSG00000114928	NA	22
13	62909101	62910200	1100	0.0155737211029708	9.28273427471117	ENSMUSG00000119111	Mir713	17
13	62933801	62934800	1000	0.0183879778077392	-9.35267736043547	ENSMUSG00000091183	Gm5141	23
13	63039001	63040000	1000	0.00441493369299597	-28.9473684210526	ENSMUSG00000069805	Fbp1	21
13	63108801	63110400	1600	0.0169997486993357	-14.5449290194042	ENSMUSG00000021458	Aopep	12
13	64659001	64660200	1200	0.0154194277250959	9.55669224211424	ENSMUSG00000094597	Gm4810	34
13	64852601	64854200	1600	0.0251550671329009	10.8464597842899	ENSMUSG00000113469	Gm7065	13
13	66581801	66582800	1000	4.63612286292775e-07	17.5145716890268	ENSMUSG00000074832	Zfp998	13
13	67207501	67208500	1000	0.0142360724851581	10.2834443757669	ENSMUSG00000090641	Zfp712	25
13	67207601	67208600	1000	0.0142360724851581	10.2834443757669	ENSMUSG00000114516	NA	12
13	79588501	79589900	1400	0.0219737267367026	7.8107196118502	ENSMUSG00000114874	NA	22
13	84209001	84210200	1200	0.0277254644309511	10.7929497403182	ENSMUSG00000098087	Gm17750	26
13	92489601	92490800	1200	0.00770708587622442	9.36615933058207	ENSMUSG00000014850	Msh3	17
13	96807801	96809600	1800	0.0350330141907723	7.99164893060126	ENSMUSG00000021670	Hmgcr	27
13	97746301	97747500	1200	0.0127101706864167	13.1625605765607	ENSMUSG00000114599	NA	16
13	100262001	100263100	1100	0.0223781623319507	-8.24146897884678	ENSMUSG00000021645	Smn1	11
13	100453301	100455000	1700	0.0243968021570388	-12.0383588429413	ENSMUSG00000078942	Naip6	20
13	107156101	107157100	1000	0.0199552390100931	-8.37760513010235	ENSMUSG00000021693	Kif2a	25
13	109252901	109254100	1200	0.016771770447764	-8.71941071522797	ENSMUSG00000021699	Pde4d	53
13	110495101	110496100	1000	0.001126843043302	-28.9473684210526	ENSMUSG00000046006	Gapt	24
13	110766001	110767500	1500	0.00776848706057347	8.11666411672785	ENSMUSG00000109853	Gm33045	23
13	112427401	112428600	1200	0.00124252677191321	8.0072107082936	ENSMUSG00002075386	NA	16
13	112427701	112428900	1200	0.00124252677191321	8.0072107082936	ENSMUSG00000049985	Ankrd55	39
13	113170101	113171100	1000	0.0333201638804813	8.40326665921705	ENSMUSG00000078926	Cdc20b	18
13	113624501	113625700	1200	0.00198609125317043	8.99896082526863	ENSMUSG00000114364	NA	22
13	114953101	114954300	1200	0.00545009213328115	9.44258189373735	ENSMUSG00000015536	Mocs2	10
13	115239101	115241500	2400	0.0281887438705927	9.45078389678786	ENSMUSG00000042284	Itga1	20
13	115667301	115670300	3000	0.00829802464516858	12.3075653561498	ENSMUSG00000114551	Gm6035	27
13	115904001	115905500	1500	0.0112279061408569	11.4283096008125	ENSMUSG00000114324	Gm18135	40
14	3179801	3181700	1900	0.00532291872950629	-22.7428728070175	ENSMUSG00000114919	Gm6122	26
14	4137701	4138800	1100	0.00872480112864817	-8.0473205646187	ENSMUSG00000021774	Ube2e1	23
14	5366401	5368100	1700	0.0176944645994185	-22.7925371883357	ENSMUSG00000114296	NA	12
14	7239601	7240800	1200	0.00229468588572332	-12.7625772597234	ENSMUSG00000114711	NA	27
14	7243601	7244900	1300	0.0165620409829282	-25.0672227394782	ENSMUSG00000114711	NA	16
14	10091501	10092500	1000	0.00354207739985945	-8.26952502642247	ENSMUSG00000054423	Cadps	17
14	14391301	14392300	1000	0.0358509367948395	7.78082886697986	ENSMUSG00000023156	Rpp14	10
14	15395401	15397300	1900	0.0262781784672392	26.3565891472868	ENSMUSG00000114657	NA	30
14	17614301	17615600	1300	0.0488766270661914	17.3012173012173	ENSMUSG00000094132	Gm3264	29
14	20758301	20759500	1200	0.00298901490368371	7.59547515490765	ENSMUSG00000021819	Zswim8	44
14	24356801	24357800	1000	0.00891969365523607	-10.3085878763186	ENSMUSG00000118624	NA	33
14	24537201	24538300	1100	8.86951842364937e-05	-7.56632910624636	ENSMUSG00000025290	Rps24	17
14	26109601	26110800	1200	0.0456395096452771	-7.68626604464749	ENSMUSG00000090104	NA	25
14	31059501	31060800	1300	0.0184013485935292	-7.7514084272514	ENSMUSG00000021893	Capn7	18
14	33921901	33923500	1600	0.0016178050736248	7.76020208345016	ENSMUSG00000071531	Gprin2	29
14	34096101	34097100	1000	0.0184220600634246	-11.548172036648	ENSMUSG00000023064	Sncg	22
14	40470901	40472000	1100	0.0292184931412974	8.70163723521926	ENSMUSG00000114933	NA	22
14	44314701	44316100	1400	0.0440797370605107	8.68137792146191	ENSMUSG00000115488	NA	24
14	44372301	44373300	1000	0.0251727578624332	12.0872371550771	ENSMUSG00000091048	NA	13
14	45243201	45244600	1400	0.00288211071818379	-13.3984912534482	ENSMUSG00000090709	NA	18
14	45246301	45247900	1600	0.0252021735584953	9.66059189447113	ENSMUSG00000090709	NA	15
14	46617701	46619200	1500	0.00121857500002971	8.69243028353779	ENSMUSG00000079261	Gm15217	11
14	47055301	47056700	1400	0.0169269853499067	7.99712094381878	ENSMUSG00000062014	Gmfb	42
14	47900501	47901600	1100	0.0100170713499584	7.67621704156348	ENSMUSG00000021843	Ktn1	13
14	49408001	49409100	1100	0.0322520367729064	8.0361897634426	ENSMUSG00000036282	Naa30	22
14	49808001	49809300	1300	0.00701335226251573	-22.0332577475435	ENSMUSG00002075370	NA	19
14	50359301	50360300	1000	0.0220509315242525	13.44359651988	ENSMUSG00000059488	Olfr727	43
14	52038401	52039600	1200	0.0189495061798228	9.4726266845423	ENSMUSG00000050961	AY358078	13
14	52129401	52130800	1400	0.0188599493818823	8.71302839867192	ENSMUSG00000072572	Slc39a2	22
14	52152201	52153300	1100	0.0281132672808967	7.81786237540051	ENSMUSG00000004558	Ndrg2	23
14	52335001	52336000	1000	0.0298261813312199	10.319484373551	ENSMUSG00000060373	Hnrnpc	11
14	52515301	52516400	1100	0.00580325144132187	-7.73981937037988	ENSMUSG00000022159	Rab2b	17
14	52844201	52845300	1100	0.0271784769027751	-7.86267995570321	ENSMUSG00000106382	Trav4-1	24
14	52903501	52904700	1200	0.00094863265400839	-14.0632633121641	ENSMUSG00000076764	Trav6-2	13
14	52963701	52964800	1100	0.00533512072429158	-18.5185185185185	ENSMUSG00000096600	Trav6d-3	15
14	53030001	53031000	1000	0.0327623307573111	-11.6555718081137	ENSMUSG00000096478	Trav9d-1	18
14	53876501	53877800	1300	0.0161575516413508	8.13953488372093	ENSMUSG00000095711	NA	31
14	54439801	54440800	1000	0.0470991750643557	-7.90017264767542	ENSMUSG00000076913	Traj16	18
14	54568201	54569400	1200	2.42514551941794e-07	-12.0169946332737	ENSMUSG00000105667	Gm3945	47
14	55054501	55055500	1000	1.87125549729404e-05	25.9748456718853	ENSMUSG00000112858	Rnf212b	22
14	55361001	55362000	1000	0.0334410169456991	11.5686938333596	ENSMUSG00000115250	NA	11
14	55950701	55951900	1200	0.0140908508959542	8.08373987139212	ENSMUSG00000022218	Tgm1	69
14	55958201	55959600	1400	0.000268484060358307	7.50991869572887	ENSMUSG00000040472	Rabggta	10
14	56002501	56003600	1100	0.00355447538838446	10.9471951545467	ENSMUSG00000046908	Ltb4r1	19
14	56067701	56068700	1000	0.0173576117903799	7.50791640592691	ENSMUSG00000023411	Nfatc4	58
14	56092901	56094300	1400	0.0165634871455219	11.0859185624029	ENSMUSG00000075592	Nynrin	16
14	56174501	56175800	1300	0.0384091256597516	-12.5259806887842	ENSMUSG00000114978	NA	18
14	56355301	56356300	1000	0.0440878678364041	13.8528138528138	ENSMUSG00000022156	Gzme	27
14	56513201	56514300	1100	0.0155675554279108	-8.54924591324037	ENSMUSG00000114820	NA	13
14	58305801	58306800	1000	0.049718156751154	10.35669248784	ENSMUSG00000021974	Fgf9	22
14	62529101	62530200	1100	0.0005400285817551	7.89829638988593	ENSMUSG00000021932	Rnaseh2b	16
14	65832101	65833100	1000	0.0309381549474204	-11.5794797370099	ENSMUSG00000022031	Elp3	29
14	66075401	66076500	1100	0.0219723197906638	-8.40213075090716	ENSMUSG00000022035	Ccdc25	31
14	67019901	67021400	1500	0.0362841328998132	-7.68385072287812	ENSMUSG00000057913	NA	58
14	67675501	67676800	1300	0.026558100116156	19.6978072599963	ENSMUSG00000093634	NA	48
14	69268201	69269200	1000	0.044244953716975	7.69854191803923	ENSMUSG00000014813	Stc1	16
14	70664201	70665300	1100	0.0346458710391548	8.00600109110747	ENSMUSG00000033644	Piwil2	16
14	70668301	70669500	1200	0.0433976404299984	10.3422907273881	ENSMUSG00000033644	Piwil2	47
14	70835501	70836500	1000	0.00481686370892714	9.64108438335242	ENSMUSG00000022095	Fhip2b	16
14	70865501	70867000	1500	0.019192274703415	-9.69907634765317	ENSMUSG00000022099	Dmtn	34
14	71127901	71129100	1200	0.0347490288590569	-8.39759319021992	ENSMUSG00000022103	Gfra2	31
14	73762701	73763700	1000	0.00377152842108477	-8.96629464861935	ENSMUSG00000022110	Sucla2	29
14	74534001	74535300	1300	0.0127016092407647	8.84146145866226	ENSMUSG00000115411	Gm6986	25
14	74968501	74969700	1200	0.020001678359188	9.42164048535999	ENSMUSG00000021996	Esd	17
14	75426901	75428700	1800	0.00515235709646221	8.32424863246541	ENSMUSG00000021998	Lcp1	25
14	76075001	76076000	1000	0.0155709440038977	7.63743113363092	ENSMUSG00000115458	NA	24
14	76650501	76651700	1200	0.00104816614457988	9.26471047857975	ENSMUSG00000022010	Tsc22d1	20
14	76909501	76910700	1200	0.0135212851114228	8.39670366812268	ENSMUSG00000101009	1700108F19Rik	20
14	77350401	77351400	1000	0.00747993452332982	8.76669322519651	ENSMUSG00000034795	Ccdc122	53
14	77809301	77810500	1200	0.00393132278127355	-14.7245332810446	ENSMUSG00000022012	Enox1	14
14	78142301	78143600	1300	0.00499423844949311	7.99981774148062	ENSMUSG00000022014	Epsti1	10
14	79822601	79824600	2000	0.011944684798123	8.28201440762269	ENSMUSG00000022024	Sugt1	17
14	83644001	83645000	1000	0.038246950758891	-8.88190335305721	ENSMUSG00000088009	Gm24774	16
14	91434801	91436000	1200	0.0399907442391457	-16.1254771248858	ENSMUSG00000115225	NA	17
14	92604801	92606000	1200	0.0461506060943092	-9.54316702482016	ENSMUSG00000077298	Gm24127	13
14	93106301	93108000	1700	2.9257627659462e-05	-17.7604225865424	ENSMUSG00000115720	NA	15
14	93132201	93133200	1000	0.0137450477232602	-22.5915492957746	ENSMUSG00000115444	NA	10
14	94220601	94221700	1100	0.0244666226495303	-8.06314091485194	ENSMUSG00000115797	NA	19
14	96468401	96469700	1300	0.0118461449518415	-8.63833612110024	ENSMUSG00000083933	NA	14
14	98509801	98511200	1400	0.0122462553922031	17.1607081530774	ENSMUSG00000115218	Gm46477	14
14	98753201	98754300	1100	0.00281923250901947	8.26758547221945	ENSMUSG00000115486	NA	25
14	99858501	99859700	1200	0.0126285060207505	9.75604720073394	ENSMUSG00000115550	NA	21
14	104263501	104265200	1700	0.0221113763592943	8.77389826203498	ENSMUSG00000115727	4930432J09Rik	19
14	113192901	113193900	1000	0.0189568362111634	10.0243792904343	ENSMUSG00000115786	NA	38
14	115059201	115060300	1100	0.0215773416722188	12.3675124582584	ENSMUSG00000103140	NA	11
15	7022301	7023700	1400	0.0110642938055425	7.83810408993433	ENSMUSG00000104334	NA	28
15	8740501	8741500	1000	0.0363007111685668	-8.09346911642301	ENSMUSG00000005360	Slc1a3	14
15	10600001	10601100	1100	0.0278922181600673	7.96581465431731	ENSMUSG00000022246	Rai14	21
15	10600201	10601300	1100	0.0278922181600673	7.96581465431731	ENSMUSG00000115667	Gm10389	22
15	15876101	15877400	1300	0.0342603423933095	10.2646633883602	ENSMUSG00000115524	NA	19
15	19452501	19453500	1000	0.0279145056946675	-10.3823409082456	ENSMUSG00000115516	Gm8341	22
15	24726501	24727900	1400	0.0323836635609194	-9.13490058097265	ENSMUSG00000115607	NA	17
15	25591101	25592900	1800	0.000352704958429391	9.16070115214403	ENSMUSG00000115204	NA	42
15	25986001	25987100	1100	0.0260113328592762	10.0614714479428	ENSMUSG00000052253	Zfp622	14
15	28190201	28191200	1000	0.018113795929926	7.68139756118654	ENSMUSG00000115806	NA	47
15	31599301	31600500	1200	0.0392461313541364	8.09033253221931	ENSMUSG00000022234	Cct5	12
15	34034401	34035500	1100	0.0396158085372301	-13.2991535120715	ENSMUSG00000115428	Gm41290	18
15	34495701	34496900	1200	0.000815496566776787	7.7083152678804	ENSMUSG00000022325	Pop1	21
15	36140701	36141700	1000	0.0425871258278586	9.61172161172161	ENSMUSG00000037627	Rgs22	18
15	41311301	41312500	1200	0.0122096019151264	-8.81004171354572	ENSMUSG00000022307	Oxr1	17
15	43031701	43033100	1400	0.0075698178095669	8.30486679697437	ENSMUSG00000051920	Rspo2	23
15	51852601	51853600	1000	0.0474057245277249	8.48808596201623	ENSMUSG00000022314	Rad21	41
15	52338801	52340000	1200	0.0396128714443517	8.2235453150739	ENSMUSG00000057262	NA	25
15	58758301	58760100	1800	0.0336549088066383	-9.04789871978612	ENSMUSG00000037075	Rnf139	21
15	60572201	60573500	1300	0.0337611798985179	22.3971394074487	ENSMUSG00000077627	Gm23835	19
15	61908801	61909900	1100	2.20335575994102e-05	7.72114759857878	ENSMUSG00000097039	Pvt1	10
15	64080101	64081200	1100	0.0169308480848268	8.38179961778398	ENSMUSG00000022377	Asap1	16
15	64885501	64887000	1500	0.000720758575478573	11.4595974852068	ENSMUSG00000079024	NA	49
15	64886101	64887400	1300	0.000720758575478573	11.4595974852068	ENSMUSG00000072541	NA	23
15	66762401	66764200	1800	0.00163003822796498	8.55542429403396	ENSMUSG00000005124	Ccn4	13
15	73592101	73593400	1300	0.0248661805449575	7.69216089363941	ENSMUSG00000059895	Ptp4a3	57
15	73710001	73711400	1400	0.0212154023640693	8.48710755283195	ENSMUSG00000072487	Mroh5	20
15	75905301	75907200	1900	0.0058127054075062	-8.16282694494955	ENSMUSG00000102018	Iqank1	33
15	76417401	76418600	1200	0.00192727203094806	8.20354952625562	ENSMUSG00000116376	Tmem249	16
15	76523901	76525200	1300	9.90355153903968e-06	-9.17128890829082	ENSMUSG00000059323	Tonsl	13
15	77285801	77287100	1300	0.0126316786632049	7.67373121992659	ENSMUSG00000010601	Apol7a	32
15	78313201	78314200	1000	0.000607231365240754	-9.76019705861045	ENSMUSG00000033287	Kctd17	51
15	78885701	78887300	1600	2.24249969694427e-06	8.69677470733136	ENSMUSG00000033088	Triobp	24
15	78886401	78887400	1000	2.24249969694427e-06	8.69677470733136	ENSMUSG00000099180	Mir6956	37
15	78951401	78952800	1400	0.00979284260571952	8.05886272103118	ENSMUSG00000115887	NA	28
15	79023201	79024500	1300	0.00922453404966172	7.69229628578522	ENSMUSG00000033029	1700088E04Rik	38
15	79389901	79391200	1300	0.0048642706106364	8.3686077994526	ENSMUSG00000044216	Kcnj4	15
15	79393801	79395500	1700	0.00854103661896838	-9.4279044776036	ENSMUSG00000116243	NA	13
15	79715601	79716700	1100	0.0111055694315366	-7.8823818361779	ENSMUSG00000089715	Cbx6	16
15	82593401	82594400	1000	0.0205404511490062	-7.74366610213801	ENSMUSG00000116354	NA	30
15	82913801	82915000	1200	0.00860353473383641	10.9719950075827	ENSMUSG00000058099	Nfam1	36
15	83251201	83252700	1500	0.00159685145982889	9.88698501433005	ENSMUSG00000075511	NA	13
15	84897301	84898400	1100	0.0443539525299725	7.56464912092559	ENSMUSG00000116464	NA	14
15	85468001	85469000	1000	0.0293006858363435	7.83415127020786	ENSMUSG00000097209	AU022754	15
15	89336701	89337800	1100	0.0020579253808371	7.71012475199233	ENSMUSG00000022619	Mapk8ip2	18
15	96952001	96954400	2400	0.000236866276438141	8.31918003371319	ENSMUSG00000022464	Slc38a4	33
15	97741601	97743500	1900	0.00746363567548176	-8.34981161468481	ENSMUSG00000022475	Hdac7	42
15	99372501	99373700	1200	0.000572414008333921	7.58414020055911	ENSMUSG00000037525	Bcdin3d	39
15	101311101	101312300	1200	0.00710535088810196	10.5180569584223	ENSMUSG00000023039	Krt7	26
15	101670101	101671500	1400	0.0326675655354288	-7.525201948364	ENSMUSG00000067596	Krt74	41
15	102140401	102141400	1000	0.0137893830165856	7.63906217508838	ENSMUSG00000001281	Itgb7	22
15	102275501	102276500	1000	0.0424226674369335	9.13298027932887	ENSMUSG00000060284	Sp7	43
15	103411401	103412700	1300	2.93617309661028e-06	9.76988494312943	ENSMUSG00000022489	Pde1b	10
16	3805401	3806400	1000	0.0010889439414036	-7.61915887471383	ENSMUSG00000039738	Slx4	46
16	4050301	4051400	1100	0.0184779587501197	8.61941703008317	ENSMUSG00000089645	Gm5766	31
16	13635301	13636300	1000	0.0477923893253234	7.64437707895916	ENSMUSG00000022681	Ntan1	17
16	17022801	17023900	1100	0.0270916432701693	-9.38343110421952	ENSMUSG00000119426	Gm22129	12
16	18448401	18449800	1400	0.0150991417506375	8.91560571124029	ENSMUSG00000072214	Septin5	20
16	19388801	19389900	1100	0.030816452092563	-9.35926773455378	ENSMUSG00000068535	Olfr169	15
16	20356301	20357400	1100	0.0229127555386977	9.34680421331798	ENSMUSG00000022841	Ap2m1	17
16	24034901	24036200	1300	0.0270646580153689	8.34216189099086	ENSMUSG00000115869	Gm31814	29
16	27208901	27210800	1900	0.0158489549125453	7.85714040370658	ENSMUSG00000038127	Ccdc50	14
16	30900301	30901300	1000	0.00134692590400837	7.80036719017156	ENSMUSG00000047434	Xxylt1	32
16	32461501	32462500	1000	0.000641872876744149	-13.9743371660544	ENSMUSG00000022791	Tnk2	17
16	34750501	34751600	1100	0.00193336756704132	9.29294346239971	ENSMUSG00000022836	Mylk	14
16	36417801	36419000	1200	0.0153708609433869	8.6448538914638	ENSMUSG00000116961	NA	38
16	36750801	36751900	1100	0.000856814156332919	9.93843178372088	ENSMUSG00000034243	Golgb1	20
16	37356501	37357500	1000	0.0178852002375435	10.4460647794269	ENSMUSG00000022828	Gtf2e1	15
16	38341301	38342400	1100	0.0261065577671011	-9.25801109087168	ENSMUSG00000002846	Timmdc1	29
16	38570301	38571300	1000	0.0417446625286749	9.25726348536192	ENSMUSG00000083183	NA	39
16	43483701	43485300	1600	0.0157231311780177	7.96685058406804	ENSMUSG00000071552	Tigit	17
16	45545801	45547200	1400	0.0293545163595494	7.85686203947015	ENSMUSG00000022658	Tagln3	40
16	45661801	45663100	1300	0.0220753539612472	7.64042412774999	ENSMUSG00000033149	Phldb2	32
16	47580801	47582000	1200	0.0233332924473805	15.4102233676976	ENSMUSG00002076255	NA	19
16	48591801	48593100	1300	0.0180279553747404	8.29478215430015	ENSMUSG00000030775	Trat1	27
16	51852501	51853900	1400	0.000914102765782736	8.5363051139809	ENSMUSG00000022637	Cblb	34
16	55847401	55848400	1000	0.0163387634900857	10.8457350272232	ENSMUSG00000071533	Pcnp	17
16	56940501	56941700	1200	0.00770099546853044	-8.9328730780791	ENSMUSG00000022752	Tomm70a	20
16	58534701	58535700	1000	0.0264092481119431	8.01138590151087	ENSMUSG00000022742	Cpox	10
16	58621101	58622100	1000	0.0293513891583249	7.78693056169836	ENSMUSG00000049362	Olfr173	20
16	58696301	58697300	1000	0.0398934642779991	10.1228312098001	ENSMUSG00000063137	Olfr176	33
16	58870601	58871600	1000	0.00916551811032111	8.88399669777099	ENSMUSG00000108662	NA	18
16	60875801	60877800	2000	0.00063129530835966	14.2705890808612	ENSMUSG00000090882	NA	34
16	60891301	60892300	1000	0.044827780393412	8.55083568794598	ENSMUSG00000089001	Gm23852	12
16	65742301	65743300	1000	0.039242858005937	9.76217976567659	ENSMUSG00000116671	NA	103
16	68795501	68796800	1300	0.00166969631158026	-13.8875598086124	ENSMUSG00000116931	Gm18496	10
16	74210001	74211000	1000	0.0363103367298835	-8.44382765205694	ENSMUSG00000052516	Robo2	21
16	75570401	75572400	2000	8.8243577603516e-06	7.61180748269336	ENSMUSG00000081250	Gm15554	14
16	82627101	82628500	1400	0.0278087720151709	-8.48005225605467	ENSMUSG00000094030	NA	26
16	84169701	84171600	1900	0.0309156163636881	-9.19464245389242	ENSMUSG00000116907	4930553E22Rik	25
16	86641401	86642700	1300	0.00432056079717456	-22.7486862237062	ENSMUSG00000089252	Gm25715	11
16	87560701	87562500	1800	0.00149839087551538	7.57726157702037	ENSMUSG00000088684	Gm23994	25
16	90472801	90473800	1000	0.00460619603985674	9.85935521911798	ENSMUSG00000116582	NA	18
16	90892701	90893800	1100	0.0129537474189242	-7.53543424710096	ENSMUSG00000039851	4932438H23Rik	22
16	90970501	90971500	1000	0.0220624790905992	9.78824546240277	ENSMUSG00000116713	NA	31
16	91259701	91260900	1200	0.0446825746198523	11.8256194483404	ENSMUSG00000116987	NA	52
16	93403701	93404700	1000	0.0425938312745492	8.47478474784747	ENSMUSG00000051483	Cbr1	36
16	93506101	93507100	1000	0.0476584738562028	-9.32950191570882	ENSMUSG00000022946	Dop1b	12
16	96004501	96005600	1100	0.0073266096076137	11.0292487333082	ENSMUSG00000040666	Sh3bgr	20
17	3088301	3089400	1100	0.0272011008035812	-8.97909493085504	ENSMUSG00000116896	NA	24
17	4931001	4932100	1100	0.0170648433720109	7.60102569872927	ENSMUSG00000116620	NA	36
17	7697401	7698700	1300	0.0405883409348768	-8.67079724780064	ENSMUSG00000116702	Gm6553	11
17	8363601	8365600	2000	0.00409328629001344	-8.52054195258814	ENSMUSG00000095687	Rnaset2a	37
17	8500601	8501900	1300	0.010720105214247	-9.51168678105674	ENSMUSG00000023861	Mpc1	51
17	9142001	9143800	1800	0.0176822078997129	7.58718871647503	ENSMUSG00000023868	Pde10a	12
17	11308201	11309300	1100	0.0448705147714407	-7.61404978844213	ENSMUSG00000100402	NA	11
17	12526501	12527900	1400	5.4175394816725e-05	8.62236454045127	ENSMUSG00000014426	Map3k4	10
17	12726301	12727900	1600	0.0034738761417909	7.85359928949928	ENSMUSG00000023828	Slc22a3	17
17	12987501	12989500	2000	8.92447584681124e-06	8.89620312910439	ENSMUSG00000023830	Igf2r	21
17	12988601	12989600	1000	1.045876579699e-05	9.1103687705815	ENSMUSG00002075070	NA	12
17	13267501	13268800	1300	0.0476637307831393	-11.2051364710939	ENSMUSG00000071311	Gpr31b	42
17	13626501	13628400	1900	0.0245008603852903	-8.81950361992159	ENSMUSG00000101639	NA	12
17	15716401	15717600	1200	0.00883590006561182	8.13902179988254	ENSMUSG00000014769	Psmb1	20
17	18712701	18713900	1200	0.025232373716257	16.731668008876	ENSMUSG00000093775	Vmn2r-ps114	22
17	22932901	22933900	1000	0.00940643566128459	7.92289988492519	ENSMUSG00000117183	Gm20008	19
17	23918001	23919000	1000	0.00339979592344278	10.4485689352996	ENSMUSG00000118572	NA	39
17	23943901	23945000	1100	0.0171523782844017	9.40393903875536	ENSMUSG00000023908	Pkmyt1	17
17	24565301	24567100	1800	0.00534109568941499	8.54126466309523	ENSMUSG00000035435	Abca17	24
17	24671601	24672700	1100	0.0488753679642067	17.4465604352895	ENSMUSG00000024137	E4f1	21
17	25264001	25265000	1000	0.0290286081055198	-8.52199396555458	ENSMUSG00000024169	Ift140	17
17	25669901	25671600	1700	0.00352717431362009	-13.8465053652866	ENSMUSG00000024175	Tekt4	26
17	26418901	26420200	1300	0.0013304835892141	7.96399840606116	ENSMUSG00000073433	Arhgdig	18
17	27738701	27739700	1000	0.00159413007565245	-8.16585260941665	ENSMUSG00000063239	Grm4	16
17	27877401	27878400	1000	0.010642902456775	7.7996748298368	ENSMUSG00000040276	Pacsin1	21
17	28363501	28365000	1500	0.0266268010076401	9.42563987693037	ENSMUSG00000038677	Scube3	16
17	28532401	28534100	1700	0.00508253750698164	8.14052491581043	ENSMUSG00000007570	Fance	26
17	29484001	29485000	1000	0.0178712658394534	9.38908536162541	ENSMUSG00000117614	NA	25
17	31544101	31545600	1500	0.0261771617966543	-7.59115130499629	ENSMUSG00000024036	Slc37a1	25
17	32797001	32798900	1900	0.00459210443965544	9.85654908042124	ENSMUSG00000117366	NA	17
17	32903801	32905200	1400	0.0288768526263588	11.1389593693306	ENSMUSG00000073424	Cyp4f15	10
17	32906201	32907300	1100	0.0257307000949909	9.01383626314753	ENSMUSG00000073424	Cyp4f15	21
17	34120701	34122100	1400	0.0183177097329002	7.56011025183517	ENSMUSG00000092349	Smim40	50
17	34407601	34410700	3100	0.00810556909537808	9.05094883759894	ENSMUSG00000037321	Tap1	24
17	34598201	34599500	1300	0.00903580111480241	9.01063020326993	ENSMUSG00000062638	Btnl1	22
17	34667501	34668500	1000	0.041077853029289	10.296309423194	ENSMUSG00000057246	BC051142	21
17	34698801	34699800	1000	0.0455694985782483	12.3712561947856	ENSMUSG00000083369	NA	32
17	34779601	34780700	1100	0.0160072712484514	12.39786947329	ENSMUSG00000015468	Notch4	23
17	35406901	35408800	1900	0.0118150127044472	10.5365647881639	ENSMUSG00000073412	Lst1	20
17	35417001	35418900	1900	0.00807326377739734	8.89404676914099	ENSMUSG00000024401	Tnf	17
17	35613701	35615300	1600	0.0280582616066473	12.2870999748518	ENSMUSG00000055413	H2-Q5	15
17	36454401	36455400	1000	0.0477557992699064	-16.0201129245204	ENSMUSG00000073403	NA	15
17	36582801	36584100	1300	0.0156501689656579	7.5445661325574	ENSMUSG00000045409	Trim39	21
17	37354901	37356000	1100	0.0337939906232681	-8.27056629401508	ENSMUSG00000024462	Gabbr1	16
17	37361401	37362500	1100	0.0195361754297862	7.91001766182258	ENSMUSG00000024462	Gabbr1	33
17	37670901	37672400	1500	0.0126037493579493	-14.4694393554353	ENSMUSG00000095858	NA	28
17	37772001	37773100	1100	0.036041964901415	-11.9764762880705	ENSMUSG00000029184	Olfr109	15
17	38480601	38481600	1000	0.0101438717041861	-10.2396867741183	ENSMUSG00000096009	Olfr134	28
17	44263701	44265100	1400	0.000125496789835538	8.39764179295169	ENSMUSG00000039601	Rcan2	17
17	44389801	44390800	1000	0.0270349145869165	7.50792748768411	ENSMUSG00000023960	Enpp5	27
17	45862801	45864100	1300	0.0106322726022585	8.16704808856707	ENSMUSG00000096847	Tmem151b	12
17	45907001	45908000	1000	0.0300921625247364	-10.4580191824383	ENSMUSG00000023942	Slc29a1	25
17	46455001	46456200	1200	0.000677050330385601	7.99324293366526	ENSMUSG00000023966	Rsph9	33
17	46592301	46593700	1400	0.00422497656103048	8.72739232172925	ENSMUSG00000012296	Tjap1	18
17	48004501	48005600	1100	0.00102448238496247	7.61686153107518	ENSMUSG00000079444	NA	31
17	48768901	48770300	1400	0.000843337506299563	9.22673760287262	ENSMUSG00000043592	Unc5cl	10
17	48861901	48863000	1100	0.0216804257203908	8.1622667750214	ENSMUSG00000117019	NA	10
17	49044801	49046700	1900	0.000129254453076056	8.54179868766701	ENSMUSG00000110276	NA	23
17	49598501	49599900	1400	0.020757987979915	9.9307511572964	ENSMUSG00000064541	Gm22978	23
17	49920601	49921600	1000	0.0212069415675971	-7.88153151234714	ENSMUSG00000023999	Kif6	34
17	50599601	50601100	1500	0.000460704780630604	9.15262747654993	ENSMUSG00000010592	Dazl	17
17	54215401	54216700	1300	0.00144220327541646	9.63066760084075	ENSMUSG00000105921	NA	16
17	57393601	57395500	1900	0.000512216369065028	9.29157807593204	ENSMUSG00000062591	Tubb4a	40
17	57412701	57413900	1200	0.00582104568607554	8.6512499284482	ENSMUSG00000079414	Gm11110	12
17	66260401	66261400	1000	0.00744515786716328	7.54715865024384	ENSMUSG00000024098	Twsg1	49
17	68003301	68004500	1200	2.34901848657492e-07	9.38336401681695	ENSMUSG00000032796	Lama1	21
17	74112201	74114500	2300	0.00851420778434117	8.55350783973478	ENSMUSG00000024065	Ehd3	38
17	74646901	74647900	1000	0.0266340762480374	8.05460789296943	ENSMUSG00000024068	Spast	12
17	76417401	76418600	1200	0.00973804067106915	-12.9133466346035	ENSMUSG00000065293	NA	20
17	79202101	79203400	1300	0.00392415040990834	8.45090304687542	ENSMUSG00000038045	Sult6b1	11
17	80366101	80367300	1200	0.0288988953194529	8.9910855062116	ENSMUSG00000024095	Hnrnpll	12
17	83579501	83580500	1000	0.0203554701169455	-7.63955930912755	ENSMUSG00000088410	Gm24240	18
17	83821801	83823000	1200	0.00369114621795271	9.64235457132141	ENSMUSG00000024248	Cox7a2l	25
17	84153001	84154000	1000	0.0433976205724601	-9.14446041574524	ENSMUSG00000000673	Haao	38
17	84333501	84334500	1000	0.0399856639746182	8.0044951156662	ENSMUSG00000117446	NA	19
17	87837801	87839200	1400	0.0207550594481649	8.02884441791635	ENSMUSG00000117361	NA	22
17	88278501	88279800	1300	0.000575142954873211	-12.1054889893725	ENSMUSG00000117522	NA	16
17	88699301	88700400	1100	0.0168280108604344	-18.1818181818182	ENSMUSG00000119680	Gm23947	35
17	88974201	88975400	1200	0.00832918928213575	11.4511658095689	ENSMUSG00000024154	Gtf2a1l	21
17	91651001	91652300	1300	0.000135432675853733	-23.3949666153056	ENSMUSG00000117471	NA	15
17	91653501	91654600	1100	0.000153834948420212	-20.2050300964496	ENSMUSG00000117471	NA	10
17	91657101	91658100	1000	0.0114259485705921	-19.4982564897327	ENSMUSG00000117471	NA	25
17	92176001	92177100	1100	0.000626406377214869	-23.0684478721939	ENSMUSG00000117433	NA	23
17	93281401	93284800	3400	0.0372884524326133	13.9460699870925	ENSMUSG00000117409	NA	44
17	93500901	93502100	1200	0.0397230372453582	-17.1151671391962	ENSMUSG00000117559	NA	12
18	4354401	4355600	1200	0.029227378079149	-9.33761871290268	ENSMUSG00000117401	4833419F23Rik	21
18	10028101	10029300	1200	0.0304729113697366	-8.29038577970563	ENSMUSG00000047879	Usp14	35
18	11058101	11059200	1100	0.00910205953623901	7.90021448560053	ENSMUSG00000005836	Gata6	13
18	14559701	14561500	1800	0.0257210325953104	9.13594680425418	ENSMUSG00000055795	NA	29
18	14626501	14628400	1900	0.00650269186003412	10.5512077751425	ENSMUSG00000117607	NA	27
18	21433401	21434600	1200	0.000289850369723674	-7.73690799582412	ENSMUSG00000042680	Garem1	20
18	24662801	24664100	1300	2.60633847157573e-07	7.81347887652933	ENSMUSG00000040446	Rprd1a	13
18	32167001	32168100	1100	0.0266227939519872	-10.3241172206689	ENSMUSG00000024388	Myo7b	17
18	32425801	32427100	1300	0.0309310119638184	10.7008846226827	ENSMUSG00002075437	NA	10
18	35901301	35902700	1400	0.0340756621687227	9.18307546080414	ENSMUSG00000091842	Gm16490	23
18	36045901	36047800	1900	1.45116391618041e-05	-11.6599986547422	ENSMUSG00000118347	NA	13
18	36415401	36416700	1300	0.0194904187352027	11.5289080418953	ENSMUSG00000043991	Pura	15
18	38615401	38616400	1000	0.0346921782393482	-8.86440677966102	ENSMUSG00000118112	NA	32
18	42393601	42394900	1300	0.0207151426660649	-8.51049857019484	ENSMUSG00000024493	Lars	18
18	42407001	42408000	1000	0.00307268456594467	9.2302838438124	ENSMUSG00000117662	Gm4013	17
18	44191801	44192800	1000	0.0385088936484961	14.6471846044191	ENSMUSG00000118199	Gm8390	29
18	45398001	45399000	1000	0.0197078979695164	-9.9780252924575	ENSMUSG00000054477	Kcnn2	12
18	50186301	50187300	1000	0.00853925881282673	7.90948955006132	ENSMUSG00000062210	Tnfaip8	18
18	50186401	50187900	1500	0.00853925881282673	7.90948955006132	ENSMUSG00000086600	NA	63
18	53684401	53685500	1100	0.00197229909310238	7.70506495840426	ENSMUSG00000069378	Prdm6	16
18	60781201	60782200	1000	0.0489064304264394	-9.04978528740905	ENSMUSG00000043079	Synpo	28
18	60879301	60880300	1000	0.00669175665836663	9.01998204887751	ENSMUSG00000024608	Rps14	18
18	61144501	61145600	1100	0.0358433701886649	9.8345954346562	ENSMUSG00000052026	Slc6a7	38
18	61343201	61344200	1000	0.0196917520471773	9.17640840691456	ENSMUSG00000034320	Slc26a2	39
18	63840501	63841600	1100	0.0291041563991541	7.50729814867398	ENSMUSG00000024583	Txnl1	20
18	64819001	64820000	1000	0.0210843969942842	21.5516672169033	ENSMUSG00000118224	NA	19
18	65630601	65631800	1200	0.00129626573913938	10.711013054556	ENSMUSG00000118389	NA	34
18	65767401	65768500	1100	0.0324836985425757	7.68036330773883	ENSMUSG00000117775	NA	36
18	66756701	66757800	1100	0.0322597136670604	11.7982456140351	ENSMUSG00000118349	NA	21
18	69328301	69329700	1400	2.95062753951077e-05	8.49049217476711	ENSMUSG00000110211	NA	53
18	69476301	69477600	1300	0.000337985729927188	8.82737726110923	ENSMUSG00000053477	Tcf4	34
18	75910901	75912300	1400	0.0353139484621414	-11.9319549730827	ENSMUSG00000097302	1700034B16Rik	19
18	77274201	77275900	1700	0.00369193444203952	-8.42156118200753	ENSMUSG00000025425	St8sia5	13
18	80091801	80092800	1000	0.00479096147312373	-7.56596710849289	ENSMUSG00000056214	Pard6g	13
18	80242601	80243900	1300	4.66167183025586e-08	8.35304137538114	ENSMUSG00000024570	Rbfa	16
18	81033501	81034600	1100	0.00225139464528696	-9.11029486787063	ENSMUSG00000098720	Gm27239	10
18	83509001	83510100	1100	0.02609517031434	11.9533697608009	ENSMUSG00000118387	NA	15
18	83618101	83619100	1000	0.0365120347216632	9.1060506190952	ENSMUSG00000117658	NA	31
18	84100601	84102200	1600	0.00648246200524909	8.75746246223874	ENSMUSG00000046982	Tshz1	100
18	84132901	84133900	1000	0.0314841137686648	-8.43236978797555	ENSMUSG00000117915	NA	11
19	3979001	3980100	1100	0.0275173337041688	-7.93969270725917	ENSMUSG00000024885	Aldh3b1	29
19	4265901	4267100	1200	0.02864382228509	-9.48679063213428	ENSMUSG00000040663	Clcf1	31
19	4307701	4308900	1200	4.00093987380946e-08	9.71228475725968	ENSMUSG00000117718	NA	44
19	4747401	4748500	1100	2.18944381744935e-06	8.38054285275667	ENSMUSG00000071691	Gm960	26
19	5116601	5117600	1000	0.0438720098027177	7.6595143372682	ENSMUSG00000056481	Cd248	25
19	5413301	5414500	1200	0.0419740218994278	-9.97739952340175	ENSMUSG00000024844	Banf1	53
19	5652501	5653700	1200	0.00118114869262559	-7.61846358126797	ENSMUSG00000024925	Rnaseh2c	41
19	5699201	5700200	1000	0.000795299640224224	-9.00424052740888	ENSMUSG00000056917	Sipa1	29
19	5753501	5755100	1600	0.00345006154319803	7.88703118348031	ENSMUSG00000024936	Kcnk7	12
19	5795001	5796700	1700	6.86347628386635e-05	7.582431866286	ENSMUSG00000024940	Ltbp3	28
19	6230901	6232100	1200	2.31095046581951e-05	11.4819847080043	ENSMUSG00000024786	Majin	55
19	6958301	6959400	1100	0.0307902484635078	-9.66619986554864	ENSMUSG00000056629	Fkbp2	25
19	7218701	7219800	1100	0.000677281505060922	9.25994348474942	ENSMUSG00000024764	Naa40	14
19	8229501	8231000	1500	0.0053540058299826	-9.02296340717642	ENSMUSG00000118280	NA	27
19	8747401	8748400	1000	1.0889664423732e-14	10.9629460406674	ENSMUSG00000010097	Nxf1	11
19	8747501	8749600	2100	2.86568067949359e-06	10.2170776584556	ENSMUSG00000117924	Tmem223	18
19	8905801	8906900	1100	0.00128457541591673	7.65402965528259	ENSMUSG00000071648	Rom1	31
19	8906001	8907200	1200	0.00128457541591673	7.65402965528259	ENSMUSG00000071647	Eml3	28
19	8967101	8968500	1400	0.0340943639068475	9.21040410845918	ENSMUSG00000069833	Ahnak	20
19	9888001	9889000	1000	0.0346134131854527	8.2341616232154	ENSMUSG00002075984	NA	32
19	9969701	9971100	1400	0.00888662238289546	8.17991728478421	ENSMUSG00000037418	Best1	23
19	10658501	10660100	1600	0.0309144726833626	7.50282349783009	ENSMUSG00000114772	2210404E10Rik	23
19	10822201	10823400	1200	0.0113165520015649	9.40645970002413	ENSMUSG00000024737	Slc15a3	17
19	10926901	10928000	1100	0.00291153609327462	-9.39071331203629	ENSMUSG00000024732	Ccdc86	13
19	11289701	11290900	1200	0.0260749263278016	-11.8166613421532	ENSMUSG00000099398	Ms4a14	30
19	12266701	12267700	1000	0.0390413908444922	8.62227182539682	ENSMUSG00000109433	NA	25
19	12990501	12991500	1000	0.0141415734166541	24.4919786096257	ENSMUSG00000109148	Olfr1452-ps1	23
19	17902601	17903700	1100	0.0454705360105804	-7.93999741368162	ENSMUSG00000117822	Eef1a1-ps1	11
19	20301701	20303100	1400	0.0211540012006333	-13.7722631403012	ENSMUSG00000094732	1500015L24Rik	21
19	22116701	22118200	1500	0.0305339835288441	8.13504475863267	ENSMUSG00000052387	Trpm3	30
19	24256301	24257500	1200	0.00108077006687484	7.67849347223039	ENSMUSG00000059363	Fxn	28
19	24392701	24393900	1200	0.0281143503739194	7.50602236782186	ENSMUSG00000085003	NA	70
19	24881201	24882500	1300	0.0443724812590588	-10.0049789250843	ENSMUSG00000051490	Foxd4	18
19	24935301	24936400	1100	0.00746466766537839	10.7766821644831	ENSMUSG00000024878	Cbwd1	13
19	25215201	25216500	1300	0.00429343072225514	7.9682809787475	ENSMUSG00000032702	Kank1	19
19	33725901	33726900	1000	0.0211990969972934	-8.26061663757999	ENSMUSG00000087303	Lipo2	21
19	34267001	34268200	1200	0.0106289766227411	9.63424261519616	ENSMUSG00000024778	Fas	16
19	36094401	36095500	1100	0.0451393922026962	-8.21874793252553	ENSMUSG00000024803	Ankrd1	18
19	36682201	36683700	1500	0.0204917829647291	9.04802789098741	ENSMUSG00000087579	Hectd2os	19
19	38113101	38114400	1300	0.00550020333026562	7.58869701702501	ENSMUSG00000024990	Rbp4	22
19	38209301	38210300	1000	0.0467390039128977	-9.62429233144622	ENSMUSG00000054237	Fra10ac1	16
19	38386801	38388400	1600	0.000356775248796692	8.32944784154586	ENSMUSG00000044026	Slc35g1	10
19	38471101	38472200	1100	0.0306774705936388	-7.78722511636055	ENSMUSG00000024998	Plce1	29
19	39450301	39451300	1000	0.0144565307710456	28.8323489323035	ENSMUSG00000032808	Cyp2c38	15
19	40820901	40821900	1000	0.0245627314838626	9.60105625315013	ENSMUSG00000025010	Ccnj	10
19	44124401	44125800	1400	0.0145069642824702	9.54031969986236	ENSMUSG00000025200	Cwf19l1	32
19	44542201	44543200	1000	0.0348052195511535	9.61604553236183	ENSMUSG00000025204	Ndufb8	25
19	46030701	46031700	1000	0.0303309875317415	8.16179521651812	ENSMUSG00000025223	Ldb1	36
19	46337801	46338800	1000	0.00135102496967257	-8.10192577583475	ENSMUSG00000099655	NA	26
19	47742601	47743800	1200	0.0172056866733532	8.18497358434309	ENSMUSG00000099069	Mir8090	17
19	51660501	51661700	1200	0.0124498419077387	-9.29568919117287	ENSMUSG00000118158	NA	13
19	53127801	53129000	1200	0.00833969208281485	9.39702267533779	ENSMUSG00000025026	Add3	24
2	3473701	3474700	1000	0.0228692942598414	7.65419358486832	ENSMUSG00000026646	Suv39h2	26
2	13016701	13017700	1000	0.00284326335575509	-8.07191673979375	ENSMUSG00000103599	NA	24
2	15052801	15053900	1100	0.0150539885585533	-7.64724953027217	ENSMUSG00000026707	Nsun6	52
2	21374001	21375100	1100	0.0419870933337569	-8.97598944625972	ENSMUSG00000045967	Gpr158	25
2	25381501	25382800	1300	0.0158772336199562	8.36284309171372	ENSMUSG00000026943	Lcn12	15
2	26494301	26495400	1100	0.014204879535149	7.86775484511744	ENSMUSG00000026922	Agpat2	16
2	26861601	26862600	1000	0.0273652692283661	8.73113683176338	ENSMUSG00000014852	Adamts13	14
2	28482101	28483800	1700	0.00240157737887605	8.60758550087094	ENSMUSG00000089055	Gm22675	36
2	29237201	29238200	1000	0.00240410436608683	7.68645633951555	ENSMUSG00000026799	Med27	98
2	30567101	30568300	1200	0.024683547456009	-8.28383818840423	ENSMUSG00000087268	NA	61
2	31532201	31534000	1800	0.00809055819182424	7.52729478876563	ENSMUSG00000079466	Prdm12	48
2	32339301	32340400	1100	4.0773844961383e-06	-11.1016295120158	ENSMUSG00000026819	Slc25a25	29
2	32339501	32340900	1400	4.0773844961383e-06	-11.1016295120158	ENSMUSG00000039164	Naif1	21
2	32429301	32430700	1400	0.0242538194343509	-8.71577623592163	ENSMUSG00000039157	Fam102a	18
2	33019001	33020100	1100	0.0207943847074275	-7.6567540370095	ENSMUSG00000038860	Garnl3	21
2	33777201	33778200	1000	0.000190745775921115	8.5900435432508	ENSMUSG00000038740	Mvb12b	13
2	33832801	33833800	1000	0.0450135424737424	-9.30487942941243	ENSMUSG00000085987	NA	37
2	34854901	34856000	1100	0.0100687412205391	8.10676459620278	ENSMUSG00000083533	NA	41
2	35225401	35226700	1300	0.0035962392210521	-7.62002868527845	ENSMUSG00000026880	Stom	22
2	36119201	36120300	1100	0.0235695254975695	8.98985682404889	ENSMUSG00000047250	Ptgs1	13
2	51041001	51042000	1000	0.0156493339848365	-9.29365817370281	ENSMUSG00000017144	Rnd3	13
2	61411301	61412300	1000	0.0234680932455181	8.12745443856555	ENSMUSG00000064289	Tank	12
2	62271201	62272300	1100	0.0240968380596328	-7.52905351912447	ENSMUSG00000087681	NA	36
2	66085501	66086500	1000	0.0163473232191524	8.43891402714933	ENSMUSG00000034848	Ttc21b	11
2	71041101	71042300	1200	4.38045285454078e-05	8.03043927874235	ENSMUSG00000027012	Dync1i2	53
2	71811101	71812600	1500	0.00777082516797917	9.41079491475701	ENSMUSG00000049044	Rapgef4	29
2	72460801	72461900	1100	0.0191325315802772	8.08173309024154	ENSMUSG00000083279	Pex13-ps	17
2	73958301	73959300	1000	0.0483492995058122	12.3320047549122	ENSMUSG00000099502	NA	10
2	75292601	75294600	2000	0.00251859131431916	11.0828417135198	ENSMUSG00000086576	NA	73
2	83530001	83532000	2000	0.00433853754082594	11.9460085677427	ENSMUSG00000085450	NA	35
2	85979001	85980600	1600	0.0222121709486267	13.3032042466693	ENSMUSG00000111802	Olfr1041-ps1	18
2	86365301	86366400	1100	0.0207329232718389	8.69906888582153	ENSMUSG00000075179	Olfr1079	18
2	86384801	86385800	1000	0.0484864728278625	9.15971247683425	ENSMUSG00000110912	Olfr1080	50
2	87109501	87110500	1000	0.0173421172009389	-7.93246545059661	ENSMUSG00000082225	NA	36
2	87525501	87526800	1300	0.0245977975373055	-12.3833955223881	ENSMUSG00000075151	Olfr1136	11
2	89196301	89197400	1100	0.047462602806167	10.8606489309923	ENSMUSG00000075090	Olfr1234	12
2	90911001	90912200	1200	0.0375761297329444	-10.6707559060618	ENSMUSG00000002111	Spi1	18
2	91535401	91537000	1600	0.00180325376566241	9.0793305377637	ENSMUSG00000027244	Atg13	19
2	91887801	91889200	1400	0.000193638447514711	8.04689134363046	ENSMUSG00000087018	NA	13
2	92421801	92422800	1000	0.00884953106962308	-9.03934964314339	ENSMUSG00000099223	Mir7221	23
2	103952001	103953100	1100	0.00742331593717629	8.70676999493759	ENSMUSG00000032671	A930018P22Rik	37
2	104574001	104575100	1100	0.0379229453942651	7.94760241371547	ENSMUSG00000027173	Depdc7	51
2	105735201	105736500	1300	0.00685267174659612	-8.65201202834885	ENSMUSG00000042670	Immp1l	12
2	109620901	109622300	1400	0.0469246832092598	12.7214790113841	ENSMUSG00000083915	Gm13932	15
2	111308201	111309300	1100	0.022408657277612	-12.2223502636052	ENSMUSG00000044039	Olfr1288	60
2	112093201	112094200	1000	0.0253530502021117	-9.09810887266139	ENSMUSG00000027133	Nop10	11
2	112322301	112323700	1400	0.00533460450736615	-7.8014974567575	ENSMUSG00000003604	Aven	16
2	119631001	119632000	1000	0.0339610836381546	9.07870651248416	ENSMUSG00000027298	Tyro3	13
2	120144101	120145200	1100	0.0425580290683729	8.78015324890248	ENSMUSG00000046971	Pla2g4f	26
2	120232601	120233800	1200	0.00313364390929799	9.41196200819467	ENSMUSG00000033808	Tmem87a	31
2	120313901	120315000	1100	0.00804715253485854	11.9338106506504	ENSMUSG00000079110	Capn3	34
2	122258601	122259800	1200	0.0211256639416989	15.0085067108497	ENSMUSG00000027219	Slc28a2	16
2	122296501	122297500	1000	0.0020436826646743	11.2214574456462	ENSMUSG00000081219	NA	13
2	125992801	125993800	1000	0.0216550301155913	8.80956298925692	ENSMUSG00000027209	Fam227b	23
2	126719701	126721500	1800	0.0215670778980657	8.88762239346332	ENSMUSG00000027365	Trpm7	29
2	127359501	127361200	1700	0.0252643232947612	10.1624990827321	ENSMUSG00000079056	Kcnip3	11
2	127360301	127361300	1000	0.0252643232947612	10.1624990827321	ENSMUSG00000118630	NA	77
2	128264501	128265600	1100	0.00215351557777207	9.84129882642481	ENSMUSG00000074813	Morrbid	11
2	128264701	128265800	1100	0.00215351557777207	9.84129882642481	ENSMUSG00000079053	NA	36
2	128784401	128785500	1100	0.00433275596700406	7.75149106604806	ENSMUSG00000027387	Zc3h8	50
2	129139601	129140800	1200	0.0275143815642117	-8.22733289167658	ENSMUSG00000085498	Gm14023	13
2	130905401	130907700	2300	0.00403837962234056	-9.03383229562272	ENSMUSG00000027318	Adam33	21
2	130965601	130967100	1500	0.0222349193062824	9.51857722853873	ENSMUSG00000074793	Hspa12b	27
2	131350801	131351800	1000	0.00525699545593746	10.0040307015767	ENSMUSG00000027333	Smox	22
2	131702901	131704000	1100	0.0282149999079012	-10.1973801854952	ENSMUSG00000037482	Erv3	20
2	132440201	132441200	1000	0.0400829127209539	-9.83500717360115	ENSMUSG00000074783	AU019990	11
2	142903901	142905000	1100	0.000132134479665328	8.27344414510407	ENSMUSG00000008333	Snrpb2	15
2	144047601	144048700	1100	0.0266415332066878	7.56928054111264	ENSMUSG00000074758	Gm5535	23
2	145746201	145747900	1700	0.009893111288057	10.0052970144262	ENSMUSG00000002728	Naa20	18
2	147509201	147510500	1300	0.00449936069239967	-13.4900615477752	ENSMUSG00000081741	NA	10
2	147549701	147550700	1000	0.0262085410671845	-13.0089389124818	ENSMUSG00000051986	A530006G24Rik	27
2	150530601	150532300	1700	0.000299609581107443	8.65902936394696	ENSMUSG00000033080	Vsx1	17
2	150744801	150746100	1300	0.0189527536236801	7.60207594684589	ENSMUSG00000032046	Abhd12	14
2	150917401	150919200	1800	0.014445729629167	16.4197840564222	ENSMUSG00000119619	Gm24199	29
2	152753601	152755000	1400	0.0185666660031445	-7.51889652395422	ENSMUSG00000027470	Mylk2	25
2	154128901	154130900	2000	0.000578294628844713	10.0770111904145	ENSMUSG00000083732	NA	52
2	154577601	154578800	1200	0.0252706021527693	-7.68539355313503	ENSMUSG00000085691	NA	19
2	155986601	155987900	1300	0.000875188299457524	8.42214136496697	ENSMUSG00000067847	Romo1	14
2	158099001	158100500	1500	0.000122782197660346	9.4859204373729	ENSMUSG00000052922	Bpi	34
2	158610501	158611700	1200	0.00826598284593516	7.74798050201356	ENSMUSG00000027654	Fam83d	39
2	158910601	158911800	1200	0.0198712771025028	7.77244996599386	ENSMUSG00002074934	NA	26
2	160178601	160179600	1000	0.0414369575034519	-8.5434505725959	ENSMUSG00000074623	Gm826	39
2	164247101	164248200	1100	0.0291550428254602	-7.76708216347303	ENSMUSG00000017007	Rbpjl	10
2	165336201	165337300	1100	0.0364092276371612	9.78695055249404	ENSMUSG00000039725	Trp53rka	20
2	165344801	165346000	1200	0.000363382285448353	9.37416286133549	ENSMUSG00000027661	Slc2a10	12
2	165610401	165611400	1000	0.00806643800355365	8.50874505429102	ENSMUSG00000017897	Eya2	12
2	173501901	173503200	1300	0.00124856645939311	-9.048611477393	ENSMUSG00000027519	Rab22a	31
2	174127501	174129400	1900	7.2692766082181e-05	8.33378342171278	ENSMUSG00002076469	NA	25
2	174128501	174130000	1500	0.000120738041753199	8.96362994740638	ENSMUSG00000027523	Gnas	11
2	176433701	176435200	1500	0.0392040604494727	10.4735299582077	ENSMUSG00000081003	NA	37
2	176489901	176491800	1900	0.000210321325919591	9.6741085003678	ENSMUSG00000078877	Gm14295	32
2	177538201	177540000	1800	0.00599865612956827	-13.5421167880143	ENSMUSG00000074521	NA	43
2	177566401	177568100	1700	0.00288530257313024	11.6903891173689	ENSMUSG00000074529	Zfp972	55
2	179664201	179665200	1000	0.0341291940807136	-7.56327930606271	ENSMUSG00000039108	Lsm14b	19
2	179932101	179933100	1000	0.0162864645204927	8.78879237917976	ENSMUSG00000038980	Rbbp8nl	36
2	180631101	180632100	1000	0.0212137356982705	-9.01492984764283	ENSMUSG00000016356	Col20a1	27
2	180885601	180886700	1100	0.00924759071705952	8.43713715860038	ENSMUSG00000027580	Helz2	16
2	181022301	181024100	1800	0.0298661983395464	8.45129359755104	ENSMUSG00000090077	Lime1	34
3	4402301	4403300	1000	0.0113939988444214	-10.552227501205	ENSMUSG00000119546	n-R5s194	39
3	4569801	4570800	1000	0.0416479603311145	9.91198837904811	ENSMUSG00000104073	NA	22
3	18296101	18297200	1100	0.0303396486384956	7.66355998350961	ENSMUSG00000039519	Cyp7b1	47
3	19990001	19991400	1400	0.0383461666974977	7.90967184544114	ENSMUSG00000104031	Gm17771	21
3	24835101	24836100	1000	0.0472105448029348	-9.15032679738562	ENSMUSG00000102758	Naaladl2	32
3	27423501	27424500	1000	0.0483796788060365	7.94514156619109	ENSMUSG00000051136	Ghsr	11
3	28038301	28039300	1000	0.00229862187443775	-7.62627486423076	ENSMUSG00000027695	Pld1	17
3	28319101	28320200	1100	0.0284133499875863	-7.74036934560799	ENSMUSG00000027692	Tnik	14
3	28378501	28379500	1000	0.00682415835238013	-11.5290124454501	ENSMUSG00000103420	NA	21
3	31025501	31026600	1100	0.0400127920298824	-7.71912751789798	ENSMUSG00000037652	Phc3	13
3	32544401	32545700	1300	0.00231082421664554	10.1224959627033	ENSMUSG00000091091	Kcnmb3	23
3	33129901	33131500	1600	0.00470906455810407	11.0717611754235	ENSMUSG00000102498	NA	35
3	33317901	33318900	1000	0.000417487810395312	8.72181435491505	ENSMUSG00000119140	NA	16
3	33898501	33899600	1100	0.00465825217984786	7.69671925815476	ENSMUSG00000027676	Ccdc39	18
3	34157701	34159600	1900	0.0137962088440012	7.54076917956328	ENSMUSG00000105265	Sox2ot	23
3	36582601	36583900	1300	0.00719490779924106	12.5077169544394	ENSMUSG00000085007	Smim43	13
3	36587401	36588400	1000	0.0309462267349822	8.9086316522951	ENSMUSG00000085007	Smim43	32
3	36593501	36595100	1600	0.0186773514246973	7.85122362858751	ENSMUSG00000083388	NA	14
3	36882001	36883100	1100	0.00931603100399403	10.7258201597824	ENSMUSG00000084027	Gm12376	13
3	36917901	36919200	1300	0.0116074093213055	7.96113073609971	ENSMUSG00000037270	4932438A13Rik	28
3	37114801	37115800	1000	0.0379459524734143	12.2231767850325	ENSMUSG00000086090	NA	26
3	37690601	37692600	2000	0.00942737377095259	9.08032629270154	ENSMUSG00000037211	Spry1	23
3	37954301	37955600	1300	0.0122292419708556	8.36640335399543	ENSMUSG00000106461	Gm20755	17
3	38319601	38321300	1700	0.0191727754501406	7.7037542586672	ENSMUSG00000092986	NA	26
3	38495101	38496900	1800	0.00208066107052214	9.34636015687228	ENSMUSG00000105516	NA	57
3	40577701	40578900	1200	0.0145641272092399	8.82381068810371	ENSMUSG00000037884	1700017G19Rik	12
3	41506701	41507700	1000	0.0476054533475602	-7.75555982426679	ENSMUSG00000025764	Jade1	36
3	43346101	43348000	1900	0.0185733629695396	10.590076773607	ENSMUSG00000102334	Gm18865	10
3	43720601	43721700	1100	0.0421284073523004	7.91405612731911	ENSMUSG00000104083	NA	14
3	45226001	45227200	1200	0.0145030087492437	7.81820907935854	ENSMUSG00000103082	NA	10
3	45732101	45733100	1000	0.00760642798641871	18.6433901918976	ENSMUSG00000104491	NA	29
3	49014001	49015800	1800	0.00929349239486094	-15.483807558111	ENSMUSG00000102263	NA	32
3	50562301	50563300	1000	0.0020045325364731	9.32632089348507	ENSMUSG00000102715	NA	11
3	50581301	50582500	1200	0.0377196786816165	17.3867015655337	ENSMUSG00000104068	NA	50
3	50794501	50795500	1000	0.0100173769274919	-8.2915652219468	ENSMUSG00000103012	NA	28
3	50830301	50831800	1500	0.015840246383127	10.0305656557457	ENSMUSG00000102614	NA	50
3	51392601	51395300	2700	0.00621679607336024	8.17267809735442	ENSMUSG00000027739	Rab33b	27
3	51567001	51568200	1200	0.00160066385437492	11.9703913293948	ENSMUSG00000074604	Mgst2	25
3	54270701	54271700	1000	0.0484386821975426	8.21596430184911	ENSMUSG00000027750	Postn	16
3	56964401	56965500	1100	0.00669837019225547	8.32958954461916	ENSMUSG00000118960	Gm22269	11
3	60912701	60914000	1300	0.00733366177099741	8.63662321541295	ENSMUSG00000027765	P2ry1	25
3	61234701	61235800	1100	0.011999579672936	10.0810611643331	ENSMUSG00000102667	NA	24
3	65569701	65570800	1100	0.0345037717042458	-8.68566318599685	ENSMUSG00000074579	Lekr1	10
3	65899001	65900000	1000	0.0481687087753313	7.9707615735438	ENSMUSG00000103641	NA	15
3	73836801	73837900	1100	0.0223128053031249	15.2515876893014	ENSMUSG00000102859	Gm8625	17
3	82581501	82582800	1300	0.0326305284312214	11.138118387189	ENSMUSG00000104772	NA	22
3	84384701	84385700	1000	0.0169204284733726	8.26687864788119	ENSMUSG00000041842	Fhdc1	11
3	85459701	85460700	1000	0.0408712911394288	-8.43934280310054	ENSMUSG00000106422	NA	19
3	87938701	87939800	1100	0.00281380800058196	8.55724079765242	ENSMUSG00000105843	NA	27
3	88332301	88333500	1200	0.014627547300358	8.71076101757187	ENSMUSG00000050144	Slc25a44	25
3	88368801	88369900	1100	0.0438854321400087	9.26548576132358	ENSMUSG00000028064	Sema4a	13
3	89133701	89134700	1000	0.00747062350585908	8.55894185606094	ENSMUSG00000064068	Mtx1	20
3	89230401	89231600	1200	0.0220005204992712	8.57770014216636	ENSMUSG00000028039	Efna3	62
3	89245301	89246300	1000	0.000669979962619013	-7.55552327390626	ENSMUSG00000028040	Efna4	27
3	89245401	89246400	1000	0.000669979962619013	-7.55552327390626	ENSMUSG00000028041	Adam15	23
3	90173801	90175800	2000	0.00351026961676155	7.89968314581168	ENSMUSG00000042404	Dennd4b	25
3	90510501	90511900	1400	0.0292249303386905	-9.52964348758747	ENSMUSG00000001020	S100a4	21
3	92409801	92411500	1700	0.0268476944003401	-9.92875520507478	ENSMUSG00000045566	Sprr4	29
3	93919101	93920100	1000	0.0470859646656533	-12.9489553028299	ENSMUSG00000102857	NA	12
3	95799401	95800700	1300	0.00925323390364766	14.5326059529169	ENSMUSG00000038543	BC028528	36
3	95799801	95800800	1000	0.00925323390364766	14.5326059529169	ENSMUSG00000015750	Aph1a	30
3	96127201	96128300	1100	2.44971461008559e-132	-10.4801515013151	ENSMUSG00000068855	H2ac20	20
3	96176401	96178000	1600	1.00242395015907e-137	-12.2396823180334	ENSMUSG00000050936	NA	25
3	96177101	96178300	1200	1.00242395015907e-137	-12.2396823180334	ENSMUSG00000093656	NA	17
3	97794701	97795800	1100	0.0042598276973132	7.55673565882373	ENSMUSG00000038170	Pde4dip	26
3	100928901	100930200	1300	0.0383143085388083	9.33666478926935	ENSMUSG00000086564	Cd101	16
3	101198101	101199200	1100	0.00339600546537419	-9.30415879362949	ENSMUSG00000027863	Cd2	21
3	101654901	101655900	1000	0.0223285281981297	9.1155747011287	ENSMUSG00000105642	NA	10
3	104723901	104725100	1200	0.00701771275610332	-7.95273443675908	ENSMUSG00000002227	Mov10	17
3	104866901	104868000	1100	0.000224184497299621	16.4406578267107	ENSMUSG00000027840	Wnt2b	42
3	105939001	105940000	1000	0.0435686254864288	-11.7647058823529	ENSMUSG00000043873	Chil5	51
3	106076801	106078500	1700	0.0419327069358922	-9.82298940717787	ENSMUSG00000040809	Chil3	18
3	107363401	107364400	1000	0.0296914550097872	9.4603760275645	ENSMUSG00000027895	Kcnc4	13
3	107507101	107508200	1100	0.03073717345202	7.50554522892475	ENSMUSG00000014603	Alx3	25
3	116789901	116791500	1600	0.0219361713282467	12.5918092576617	ENSMUSG00000105221	Gm9332	15
3	117046901	117048600	1700	0.0359383624296418	10.9604756370298	ENSMUSG00000106342	NA	21
3	126455101	126456300	1200	0.010985100881228	8.9518970404774	ENSMUSG00000104906	NA	23
3	132652401	132653500	1100	0.00781873768267112	8.73832342183115	ENSMUSG00000040998	Npnt	32
3	133943401	133944500	1100	0.00813088710015869	22.5320249147961	ENSMUSG00000044365	Cxxc4	31
3	136031601	136032700	1100	0.0380456296030562	-8.62853166891172	ENSMUSG00000037922	Bank1	52
3	137624501	137625600	1100	0.00235166541513393	-7.50794567475698	ENSMUSG00000091512	Lamtor3	34
3	137683401	137685200	1800	0.0075644346012576	7.56887529195473	ENSMUSG00000028159	Dapp1	28
3	138147201	138148200	1000	0.0034857767124692	7.90041094957353	ENSMUSG00000028138	Adh5	18
3	138234401	138235400	1000	0.0384566604602256	-7.96023670595693	ENSMUSG00000028156	Eif4e	52
3	142199901	142201000	1100	0.00212129623137416	7.69415466136778	ENSMUSG00000105504	Gbp5	17
3	142256001	142257300	1300	0.0103006657491902	11.2859899050129	ENSMUSG00000105338	NA	11
3	142605201	142606200	1000	0.0217659639974359	-9.53230769230769	ENSMUSG00000105671	NA	12
3	145812301	145813400	1100	0.00219512471789423	8.21447643871569	ENSMUSG00000043020	Dnai3	45
3	146269301	146271000	1700	0.0257414222756268	-8.18154783689887	ENSMUSG00000105407	NA	38
3	149150801	149152100	1300	0.00026250275406069	10.8181027533023	ENSMUSG00000106515	NA	31
3	151467501	151469200	1700	0.0178993050833499	-8.14197094682911	ENSMUSG00000039146	Ifi44l	21
3	153554901	153556100	1200	0.0243889318241676	8.52781004754647	ENSMUSG00000038997	Asb17	10
3	158268001	158269200	1200	0.0290528290965357	8.51543501330456	ENSMUSG00000028176	Lrrc7	26
4	11005201	11006400	1200	0.0290863690633388	-8.72283339586983	ENSMUSG00000049969	Plekhf2	15
4	11009801	11010900	1100	0.029401620354442	-7.88863241286939	ENSMUSG00000049969	Plekhf2	28
4	11615901	11617100	1200	0.030272015838793	8.2727725236436	ENSMUSG00000086103	Gm11832	32
4	12808901	12810000	1100	0.0471361768143938	-8.14916950732186	ENSMUSG00002076080	NA	18
4	16161301	16162500	1200	0.0459978933683886	8.03265995850987	ENSMUSG00000041135	Ripk2	16
4	20007201	20008600	1400	3.08818054356939e-06	11.0599309415668	ENSMUSG00000073988	Ttpa	19
4	30429701	30430800	1100	0.0128616811122019	17.3756906077348	ENSMUSG00000087180	NA	27
4	40162901	40163900	1000	0.0316890521617034	8.89886892880906	ENSMUSG00000028405	Aco1	32
4	41727201	41728200	1000	0.0262089574881476	12.1232876712329	ENSMUSG00000066224	Arid3c	15
4	43405501	43406500	1000	1.6836639545355e-05	-9.18016008518294	ENSMUSG00000035969	Rusc2	17
4	43499801	43500800	1000	0.00639413764841704	7.61973491317424	ENSMUSG00000051517	Arhgef39	15
4	46099401	46100500	1100	0.0310282579956028	8.67584577256682	ENSMUSG00000028328	Tmod1	26
4	46486001	46487100	1100	0.00462568173611667	-8.93305258449347	ENSMUSG00000028334	Nans	17
4	48585701	48586800	1100	1.99529510633419e-07	8.81667614983251	ENSMUSG00000028347	Tmeff1	15
4	58206201	58207500	1300	2.51800306760008e-06	7.8826423132329	ENSMUSG00000028369	Svep1	19
4	61969201	61970200	1000	0.0202753703455713	7.59242000621311	ENSMUSG00000078672	Mup20	18
4	65040001	65041000	1000	0.0291254079129638	17.0444095851139	ENSMUSG00000028370	Pappa	10
4	80827901	80829100	1200	0.0061220465727034	8.91796459242377	ENSMUSG00000048706	Lurap1l	27
4	82775001	82776100	1100	0.0188832609080365	9.92894109915387	ENSMUSG00000028403	Zdhhc21	40
4	84613601	84614800	1200	0.0180126488817099	-9.7489453588755	ENSMUSG00000081775	Gm12420	38
4	92755601	92758800	3200	0.00372341861968627	9.20417779112416	ENSMUSG00000088914	Gm22605	16
4	95414001	95415100	1100	0.00404163546893433	9.45580686761464	ENSMUSG00000065745	Gm25004	12
4	102615601	102616900	1300	6.16539873121254e-08	-7.57931007598276	ENSMUSG00000028524	Sgip1	23
4	106508501	106509700	1200	0.000196581173019268	7.75653588214822	ENSMUSG00000043572	Pars2	20
4	107066901	107068100	1200	0.0369360669627	-7.62757689918532	ENSMUSG00000070877	Ldlrad1	40
4	110251701	110253100	1400	0.0460633276295844	24.0525295258241	ENSMUSG00000061298	Agbl4	12
4	114260101	114262000	1900	0.0185249142429085	8.65138277368356	ENSMUSG00000070867	Trabd2b	19
4	115437901	115439100	1200	0.0133183370817043	14.8329302547222	ENSMUSG00000083457	NA	29
4	116024001	116025000	1000	0.0497239608568116	7.96530202353455	ENSMUSG00000028699	Tspan1	25
4	116696501	116698400	1900	4.91661604948426e-05	-7.72184555554111	ENSMUSG00000075390	Rpl36-ps8	19
4	116699901	116700900	1000	0.0401369285016104	17.3441258581637	ENSMUSG00000075390	Rpl36-ps8	20
4	117013301	117014400	1100	1.53126040544508e-08	8.89255881958899	ENSMUSG00000047675	Rps8	34
4	120968001	120969200	1200	0.00743737033692421	-12.4961308505612	ENSMUSG00000078577	Tmco2	35
4	122907101	122908500	1400	0.0325767087469251	10.1906363253067	ENSMUSG00000028653	Trit1	23
4	123558701	123560100	1400	4.51610081116908e-05	-8.54138252457394	ENSMUSG00000087307	NA	16
4	126057001	126058100	1100	0.00876610571921151	8.25541989708996	ENSMUSG00000073758	Sh3d21	11
4	128512401	128513600	1200	0.0165718654725478	10.4031672094839	ENSMUSG00000062545	Tlr12	62
4	130169801	130170800	1000	0.030255861363634	9.11522495533136	ENSMUSG00000023232	Serinc2	127
4	130637201	130638200	1000	0.0157512458995824	7.82836087008202	ENSMUSG00000028581	Laptm5	44
4	132766101	132767800	1700	0.00188857383921769	-8.12098288961061	ENSMUSG00000037692	Ahdc1	12
4	134039601	134040700	1100	0.0192333803845981	7.59950469288684	ENSMUSG00000028834	Trim63	14
4	134429501	134430700	1200	4.6604812327933e-06	7.94524152785956	ENSMUSG00000037306	Man1c1	24
4	135308901	135310000	1100	0.0328601092676896	8.00025458248472	ENSMUSG00002075369	NA	37
4	135617201	135618200	1000	0.0388639751572956	9.15161573493588	ENSMUSG00000083430	NA	13
4	136563701	136564900	1200	0.0133247442510889	8.62747717387239	ENSMUSG00000028664	Ephb2	51
4	137306001	137307000	1000	0.0399872158296581	10.4562763873175	ENSMUSG00000094035	Ldlrad2	27
4	138602701	138603700	1000	0.0213929437965152	13.9471617459676	ENSMUSG00000078518	Gm13030	17
4	138602801	138603800	1000	0.0213929437965152	13.9471617459676	ENSMUSG00000028751	Pla2g2e	16
4	139062601	139064000	1400	0.01574829599964	-8.43916202475847	ENSMUSG00000118507	NA	34
4	140945701	140946900	1200	0.006124429469286	8.18588739931738	ENSMUSG00000073733	Cplane2	19
4	140995601	140996600	1000	0.0285500239312645	-8.5663454302352	ENSMUSG00000085774	NA	22
4	141549501	141550700	1200	0.0189593133868721	-10.0883596480358	ENSMUSG00000058579	Cela2a	30
4	141605201	141606200	1000	0.00593686980478423	9.43633378116138	ENSMUSG00000100396	NA	21
4	143429301	143430300	1000	0.00036036847714895	8.96328895880836	ENSMUSG00000070617	Pramel23	51
4	143623001	143624400	1400	0.00978712567821259	8.10238471931863	ENSMUSG00000078512	Pramel11	11
4	143694001	143696300	2300	0.0240179035162658	9.74611915280541	ENSMUSG00000078510	Pramel28	22
4	143718201	143719800	1600	0.00570115238755993	9.25828274774807	ENSMUSG00000078509	Pramel14	15
4	143765501	143766700	1200	0.0461957390981402	10.2437091341391	ENSMUSG00000095987	Gm13104	14
4	144030801	144031900	1100	0.0109159046342679	8.48784068031825	ENSMUSG00000080943	Gm13130	18
4	144054801	144055900	1100	0.00388573505140307	7.7915240065627	ENSMUSG00000078508	Pramel30	12
4	144175901	144177300	1400	0.00431140737764648	12.1175125171529	ENSMUSG00000095213	NA	22
4	144190601	144191800	1200	0.0171276715155453	9.14622634995187	ENSMUSG00000078507	Aadacl3	22
4	144415101	144416200	1100	0.0444983659672839	10.2475570317662	ENSMUSG00000078505	Aadacl4fm4	34
4	145039201	145040200	1000	0.00226873892238331	9.62235717498876	ENSMUSG00000028602	Tnfrsf8	19
4	145129401	145131100	1700	0.0148479864583437	8.97644434086727	ENSMUSG00000084272	NA	20
4	145131801	145133700	1900	0.0211165756736325	11.0428390655028	ENSMUSG00000084272	NA	38
4	145172401	145174200	1800	0.000956412304074522	10.0503625237158	ENSMUSG00000082082	NA	28
4	145174401	145176000	1600	0.000214707185227797	9.79855319414096	ENSMUSG00000082082	NA	15
4	145178801	145180700	1900	0.000698588089377128	15.6929112682136	ENSMUSG00000083081	Gm13223	29
4	145198701	145200000	1300	0.0052877150865691	10.1672152642908	ENSMUSG00000087076	Gm13229	47
4	145304501	145305600	1100	0.0493964358507885	9.03657939809151	ENSMUSG00000080732	NA	10
4	145306101	145307900	1800	0.0109830498819083	9.89805375347544	ENSMUSG00000080732	NA	13
4	145308301	145310600	2300	0.0202455075712626	8.5451885376276	ENSMUSG00000078502	Zfp268	24
4	145501601	145502600	1000	0.0496591267023767	14.2497194520316	ENSMUSG00000094177	NA	29
4	145993301	145995200	1900	0.00140845221679343	8.78040008221327	ENSMUSG00000081595	NA	14
4	146994901	146996000	1100	0.0271497516253615	22.6603029674206	ENSMUSG00000045699	Gm21411	39
4	147124401	147125800	1400	0.0250603411692372	12.8263509958677	ENSMUSG00000083704	NA	12
4	147173901	147175200	1300	0.0490865337467676	14.4623346751006	ENSMUSG00000094017	NA	13
4	147213901	147214900	1000	0.0307575463111717	8.10869829491988	ENSMUSG00000067916	Zfp991	11
4	147219201	147220400	1200	0.0122724837896751	9.63757306896524	ENSMUSG00000067916	Zfp991	12
4	147529801	147531100	1300	0.0136827176112394	9.2316857663812	ENSMUSG00000093975	NA	22
4	147577501	147579700	2200	0.00519504823943861	8.56271221074245	ENSMUSG00000078496	Zfp982	117
4	148154701	148155700	1000	0.0117022283836655	13.3284540959433	ENSMUSG00000094320	NA	25
4	149822801	149824000	1200	0.00499806294153953	-8.78834156315102	ENSMUSG00000044700	Tmem201	17
4	150366901	150368000	1100	0.0185871969108361	10.4349758255017	ENSMUSG00000039852	Rere	32
4	154133701	154135200	1500	0.0123252302852483	7.51480100712326	ENSMUSG00000082073	NA	20
4	154221701	154222700	1000	0.0217726811701209	8.95614850214612	ENSMUSG00000029026	Trp73	14
4	156112001	156113900	1900	0.00195014111226857	7.89653245288496	ENSMUSG00000041954	Tnfrsf18	12
5	3942401	3943400	1000	0.0121857873081959	-8.67062004538567	ENSMUSG00000040429	Mterf1a	10
5	5615801	5617000	1200	0.0310429240049552	10.0217995066369	ENSMUSG00000104716	NA	17
5	31610201	31611400	1200	0.0103550814649278	7.68093247944447	ENSMUSG00000062761	Zfp512	82
5	33880801	33882100	1300	0.000190121834497642	7.53507788560015	ENSMUSG00000054252	Fgfr3	15
5	34483301	34484500	1200	0.00714361131115665	8.18846718862237	ENSMUSG00000107287	NA	11
5	42013901	42014900	1000	0.0200484731469717	-10.9617918313571	ENSMUSG00000107259	NA	28
5	43993901	43995400	1500	0.00230269843344608	9.2915674051571	ENSMUSG00000029082	Bst1	16
5	44287901	44289300	1400	0.0144446352877384	9.70246607802492	ENSMUSG00000105373	NA	16
5	44561601	44562600	1000	6.86228458977297e-10	-26.8041237113402	ENSMUSG00000104923	NA	11
5	48478601	48480200	1600	0.0203298850631147	7.62921455233712	ENSMUSG00000106604	NA	22
5	52774801	52775900	1100	0.0188212231494717	7.76292901074233	ENSMUSG00000052295	8030423F21Rik	26
5	56570801	56572400	1600	0.0237893133401674	10.6659673525265	ENSMUSG00000106326	NA	18
5	60979701	60980700	1000	0.00563771683248725	11.205913736373	ENSMUSG00000104775	Gm8182	12
5	61871201	61872200	1000	0.00763401572451548	12.247100080928	ENSMUSG00000105573	NA	16
5	66350501	66351900	1400	0.0138994910297065	9.63664988953098	ENSMUSG00000107014	1700126H18Rik	15
5	66902001	66903200	1200	0.0040324595973607	7.75043806343497	ENSMUSG00000037736	Limch1	10
5	69912301	69913400	1100	0.0410742159212334	-7.53718716064349	ENSMUSG00000080566	Gm26044	16
5	70085201	70086200	1000	0.0215765918962764	-11.9312544294826	ENSMUSG00000106284	NA	12
5	75043901	75045200	1300	0.023569823478941	8.81258939160237	ENSMUSG00000106806	Gm17906	17
5	75106101	75107100	1000	0.0306063832476039	8.23703571676123	ENSMUSG00000072874	Gm6116	11
5	77269301	77270700	1400	0.022313332979381	9.28511314788751	ENSMUSG00000085858	NA	33
5	77635501	77636600	1100	0.0263601411279139	-7.75584639357828	ENSMUSG00000106985	NA	48
5	84764201	84765200	1000	1.37048422210417e-06	-30.3030303030303	ENSMUSG00000105658	NA	40
5	92523901	92525700	1800	0.00442602679085312	7.69675140497602	ENSMUSG00000034842	Art3	18
5	93195401	93196500	1100	0.0170297120123506	-13.1263616557734	ENSMUSG00000045314	Sowahb	43
5	100354901	100355900	1000	0.0497034436839507	10.3379937765262	ENSMUSG00000100157	2310034O05Rik	17
5	104470901	104472100	1200	0.0340080564124953	-7.51698392977077	ENSMUSG00000053863	Mepe	10
5	105006201	105008100	1900	0.00668861672390454	-11.7490427864438	ENSMUSG00000072774	Zfp951	23
5	105492701	105493700	1000	0.0192946141213436	10.5442598906258	ENSMUSG00000092021	Gbp11	17
5	113688001	113689000	1000	0.00270864572467168	-8.44403899417102	ENSMUSG00000063430	Wscd2	12
5	114133001	114134500	1500	0.0154138810069091	-8.02518985741863	ENSMUSG00000042121	Ssh1	14
5	115062601	115063900	1300	0.0172609967110379	-12.9324286060874	ENSMUSG00000041827	Oasl1	12
5	120914601	120916200	1600	0.0126564870386115	-8.07546235555228	ENSMUSG00000032661	Oas3	10
5	122346901	122348300	1400	0.0280026040899764	7.72393821666404	ENSMUSG00000064267	Hvcn1	23
5	122530601	122531700	1100	0.00805811391650144	7.85382226168206	ENSMUSG00000029465	Arpc3	61
5	123122401	123123400	1000	0.0261491245854421	9.52173145569372	ENSMUSG00000029475	Kdm2b	26
5	123620201	123621300	1100	0.0248023096485232	-8.60788594458921	ENSMUSG00000029437	Il31	26
5	123859301	123860500	1200	0.0122784126584637	7.84888437638741	ENSMUSG00000029427	Zcchc8	18
5	124000801	124002400	1600	0.012114620131369	-7.76573084059582	ENSMUSG00000045502	Hcar2	16
5	124113801	124114900	1100	0.0377027151236981	-8.97690971820916	ENSMUSG00000000915	Hip1r	17
5	124322201	124323900	1700	0.00199090300176489	8.58269591967961	ENSMUSG00000029406	Pitpnm2	30
5	134511101	134512300	1200	0.0130875984061145	8.28270355815014	ENSMUSG00000106802	NA	11
5	137528001	137529300	1300	0.00600789478487177	10.2577682802908	ENSMUSG00000029713	Gnb2	36
5	137532701	137533700	1000	0.0294909932414991	-8.5832070100196	ENSMUSG00000090873	NA	13
5	137774901	137776000	1100	0.0250889895702748	9.55035783726703	ENSMUSG00000029725	Ppp1r35	20
5	137854801	137856100	1300	0.0134101508039835	7.97921003328127	ENSMUSG00000066684	Pilrb1	21
5	137957401	137958600	1200	0.0391318203442593	7.84938466254982	ENSMUSG00000056966	Gjc3	24
5	139184801	139186100	1300	2.67156672143145e-06	11.0970070570357	ENSMUSG00000036817	Sun1	29
5	139444801	139446100	1300	0.00355658914732702	-8.60473968747837	ENSMUSG00000053553	3110082I17Rik	23
5	141065701	141066700	1000	0.0470073533250316	-8.33058011855019	ENSMUSG00002075564	NA	17
5	143254401	143255700	1300	0.00901108862639827	8.51927099280909	ENSMUSG00000046658	Zfp316	50
5	144126201	144127200	1000	0.00908200971076842	-7.52921234301165	ENSMUSG00000052271	Bhlha15	18
5	147264801	147265800	1000	0.000220535128202327	9.44083418280667	ENSMUSG00000106939	Gm29778	16
5	148644501	148645500	1000	0.020337172940833	-8.91731322432609	ENSMUSG00000106733	NA	14
5	149183801	149184900	1100	0.0014558019609638	-10.3293920626951	ENSMUSG00000100465	NA	24
5	149184101	149186000	1900	0.00121316830080316	-10.8245041988927	ENSMUSG00000092674	NA	13
6	3487201	3488200	1000	0.0294271210485612	7.61763722167552	ENSMUSG00000044156	Hepacam2	22
6	4745401	4746600	1200	0.0393439663980907	-7.55225438554338	ENSMUSG00000004631	Sgce	28
6	4902001	4903300	1300	0.00183089414357736	9.91862871392503	ENSMUSG00000032827	Ppp1r9a	19
6	7378801	7379900	1100	0.0335915676042099	9.26297319658468	ENSMUSG00000107517	NA	41
6	7847301	7848700	1400	0.0111620776317673	-8.86835570307181	ENSMUSG00000042460	C1galt1	19
6	17172201	17173300	1100	0.0492855022788793	9.11378013232217	ENSMUSG00000054556	Gm4876	61
6	18843601	18845100	1500	0.019847202471141	12.2250907830337	ENSMUSG00000106874	NA	16
6	29270301	29271300	1000	0.0118219663838368	-9.00377405318205	ENSMUSG00000043421	Hilpda	14
6	30692501	30694400	1900	0.000717249806343177	8.14319604437775	ENSMUSG00000029790	Cep41	14
6	32487101	32488300	1200	0.00151688625119406	10.3831528285298	ENSMUSG00000086763	Plxna4os1	17
6	34893801	34895200	1400	0.0391091142813223	7.87183766313678	ENSMUSG00000029848	Stra8	19
6	39241901	39242900	1000	0.0485480214250882	-8.04099765335308	ENSMUSG00000089422	Gm26008	10
6	39846301	39847300	1000	0.0410256861101019	-9.21351355200752	ENSMUSG00000057716	Tmem178b	13
6	42561301	42563000	1700	0.0390895770472371	9.20067322130254	ENSMUSG00000018656	Tcaf3	11
6	48625201	48626700	1500	0.00800920924574582	12.5179047656484	ENSMUSG00000064262	Gimap8	22
6	48698001	48699100	1100	0.028207382438702	10.7335727741162	ENSMUSG00000043931	Gimap7	90
6	48836101	48837100	1000	0.0371339648395735	7.65854771738042	ENSMUSG00000107597	NA	10
6	49015901	49017000	1100	0.00186917900673294	8.43894877228473	ENSMUSG00000029816	Gpnmb	28
6	50237601	50238600	1000	0.0287585054957241	10.6967917926822	ENSMUSG00000029821	Gsdme	41
6	51443001	51444000	1000	0.034157951691703	7.78623402887336	ENSMUSG00000004980	Hnrnpa2b1	12
6	57560001	57561200	1200	0.027402816120768	9.17851088299209	ENSMUSG00000029798	Herc6	16
6	58572301	58573300	1000	0.00171784156013011	-7.76994037013423	ENSMUSG00000029802	Abcg2	22
6	60047601	60048700	1100	0.0111755525070532	-10.36866359447	ENSMUSG00000119172	Gm22723	33
6	69492401	69494300	1900	1.44898280530868e-47	-15.6325249599987	ENSMUSG00000092746	NA	36
6	72958801	72959900	1100	0.00251484033916669	9.63838887321131	ENSMUSG00000107661	Gm18402	20
6	74481201	74482300	1100	0.0142514137821596	-11.6700883173226	ENSMUSG00002075743	NA	25
6	81398101	81399100	1000	0.0275122762194911	11.5720808871494	ENSMUSG00000107691	NA	25
6	85051301	85052400	1100	0.0390976712272445	-8.61485885665424	ENSMUSG00000081669	NA	26
6	86524101	86525200	1100	0.0327079556765267	8.95516119091033	ENSMUSG00000097048	1600020E01Rik	44
6	90784201	90785500	1300	0.0123812327042036	11.648576591263	ENSMUSG00000034312	Iqsec1	17
6	90965601	90966700	1100	0.000903367498225665	8.44251349688994	ENSMUSG00000034312	Iqsec1	38
6	91141701	91143000	1300	0.0459843891965168	8.10359575637931	ENSMUSG00000034245	Hdac11	15
6	91807101	91808200	1100	0.0246328075394275	-10.4537422563527	ENSMUSG00000030098	Grip2	22
6	92680901	92682000	1100	0.0169228084058436	-7.86219683246828	ENSMUSG00000030020	Prickle2	16
6	94656701	94658500	1800	0.0237853300819762	8.69619752410123	ENSMUSG00000030029	Lrig1	35
6	100646301	100647500	1200	0.00265403429297972	7.98784055445569	ENSMUSG00000035378	Shq1	15
6	101355201	101356700	1500	0.00466391846748087	-10.2595426120364	ENSMUSG00000035357	Pdzrn3	12
6	106744701	106745700	1000	0.0401293944300436	16.2758681943334	ENSMUSG00000013736	Trnt1	20
6	114260201	114261200	1000	0.00914362218420583	8.23329717659766	ENSMUSG00000030310	Slc6a1	10
6	118235801	118236800	1000	0.0362648196182411	-10.7409993018849	ENSMUSG00000107791	NA	11
6	120893801	120894800	1000	0.00100384484480919	10.1217941503795	ENSMUSG00000004446	Bid	56
6	121604701	121605700	1000	0.000400582647859216	-11.3287415698092	ENSMUSG00000107438	Gm43945	23
6	122386601	122388300	1700	0.0118019754517957	-9.14281182403858	ENSMUSG00000118448	NA	17
6	122546601	122547600	1000	0.038555174146191	11.4989758095981	ENSMUSG00000090192	NA	12
6	124124701	124125900	1200	0.036555129675877	10.131860701003	ENSMUSG00000107718	Vmn2r-ps34	24
6	124721601	124722800	1200	3.52915405841028e-14	7.84020727806998	ENSMUSG00000004263	Atn1	16
6	124816901	124818100	1200	0.0460217125815611	-10.3658536585366	ENSMUSG00000023439	Gnb3	12
6	124892601	124893800	1200	0.0108456818097632	-7.54853942876083	ENSMUSG00000030122	Ptms	21
6	124933801	124935100	1300	0.0410785604196353	8.62590799031476	ENSMUSG00000030127	Cops7a	13
6	128144701	128145800	1100	0.0464063054652361	8.75012478786063	ENSMUSG00000108220	NA	21
6	128627201	128628200	1000	0.0225368768881023	-14.4817386302946	ENSMUSG00000107831	NA	38
6	128909601	128912500	2900	0.00609331267706973	-12.2093209986596	ENSMUSG00000000248	Clec2g	30
6	128972501	128973500	1000	0.035115562686734	-8.5948275862069	ENSMUSG00000087150	NA	24
6	128989701	128990900	1200	0.0217937380824987	7.97712271723441	ENSMUSG00000089728	Clec2f	11
6	129090301	129091400	1100	0.026297219609378	-9.72222222222222	ENSMUSG00000079295	NA	21
6	129751901	129753400	1500	0.0160712072200592	-8.03171675610109	ENSMUSG00000071158	Klrh1	10
6	129757501	129758600	1100	0.0307788307015622	-11.9272237196765	ENSMUSG00000071158	Klrh1	31
6	129852201	129854100	1900	0.00277367041063225	11.8110445292603	ENSMUSG00000014543	Klra17	16
6	129888601	129889600	1000	2.3559598815985e-06	22.9702002931119	ENSMUSG00000030173	Klra5	12
6	130044301	130046200	1900	0.00333757547239064	-11.7647058823529	ENSMUSG00000079852	Klra4	17
6	130167501	130169000	1500	0.000927140864184564	9.75961946827486	ENSMUSG00000033024	Klra9	68
6	130210001	130213400	3400	0.0143245812907416	12.0320873157539	ENSMUSG00000067599	Klra7	91
6	130261401	130262500	1100	0.047080408130622	10.5595047007567	ENSMUSG00000072718	Klra10	41
6	130591201	130592300	1100	0.00346790951125018	-16.1079230846673	ENSMUSG00000098084	NA	26
6	130818501	130820300	1800	0.0468834054729113	8.8669747483083	ENSMUSG00000107557	NA	23
6	130927901	130929100	1200	0.0223230498637647	9.56329266484104	ENSMUSG00000107581	NA	27
6	131245001	131246500	1500	0.019695189137082	10.9227899480219	ENSMUSG00000108284	NA	23
6	131591801	131593400	1600	0.0115740045928206	-16.9264483677529	ENSMUSG00000107784	NA	18
6	131593501	131594600	1100	0.0209898455118539	-10.5477956969093	ENSMUSG00000107784	NA	12
6	132446801	132447800	1000	0.000219779818285646	-28.5714285714286	ENSMUSG00000107731	NA	18
6	132451501	132452700	1200	0.0440215031155914	-16.1965811965812	ENSMUSG00000107731	NA	25
6	132538001	132539000	1000	0.00986461621440391	-18.9247311827957	ENSMUSG00002075937	NA	11
6	132540101	132541300	1200	0.000112780307946472	-12.4187055625335	ENSMUSG00002075937	NA	21
6	132569501	132570700	1200	0.0376623960157141	11.5057536418143	ENSMUSG00002075697	NA	28
6	132723601	132724900	1300	0.00747993452332982	-21.2340876944837	ENSMUSG00000107669	NA	14
6	132795501	132796900	1400	0.0268183884384863	-21.227621483376	ENSMUSG00000108250	Tas2r111-ps2	17
6	132831501	132833200	1700	0.00199304223705447	-22.5956785764722	ENSMUSG00000030194	Tas2r116	16
6	132911801	132913000	1200	0.00107737283483833	-21.8367346938775	ENSMUSG00000108261	Tas2r146-ps1	15
6	132956101	132957300	1200	0.0138436705962207	-10.9506878534697	ENSMUSG00000062528	Tas2r109	15
6	133016801	133017900	1100	1.38384643268002e-05	-26.3157894736842	ENSMUSG00000030196	Tas2r103	21
6	133070801	133072100	1300	5.3350536845215e-05	-10.2616339691044	ENSMUSG00000107642	Tas2r141-ps4	19
6	133594201	133595400	1200	0.00089799115959759	-13.6175115207373	ENSMUSG00000107565	NA	43
6	133596301	133597700	1400	0.0239906253248206	-16.9491525423729	ENSMUSG00000107565	NA	17
6	134957601	134959500	1900	0.0128002227756007	7.57410741244641	ENSMUSG00000090698	Apold1	32
6	134987501	134988700	1200	0.00103424844189974	-7.66851141441199	ENSMUSG00000030204	Ddx47	24
6	136779001	136780000	1000	0.0499278657189468	13.9886242445787	ENSMUSG00000096010	H4f16	19
6	136780101	136782300	2200	4.61899360518604e-30	-15.0007609647398	ENSMUSG00000096010	H4f16	14
7	4124101	4125800	1700	0.0205102333513015	7.70046456081452	ENSMUSG00000030428	Ttyh1	14
7	7157601	7158900	1300	0.00287972825709828	17.629431700671	ENSMUSG00000110339	Vmn2r-ps35	19
7	7601801	7602900	1100	0.014893616461303	27.2491909385113	ENSMUSG00000092387	Gm7648	10
7	9098301	9099800	1500	0.0326781694575447	-8.34521067173147	ENSMUSG00000095773	Vmn2r38	12
7	9940201	9941200	1000	0.0191999922169945	-12.7574059625978	ENSMUSG00000093766	Gm20679	31
7	10344701	10345700	1000	0.0306137201365754	9.27120999786617	ENSMUSG00000091662	Vmn1r69	24
7	12788601	12789800	1200	0.000636504586038995	8.13148712754511	ENSMUSG00000030380	Mzf1	30
7	13583401	13584700	1300	0.0225973156659666	-10.9717246977733	ENSMUSG00000100566	NA	53
7	14619601	14620600	1000	0.000915990654408751	-23.3333333333333	ENSMUSG00000099198	Obox4-ps39	23
7	18136501	18138700	2200	0.00287234193480755	-9.31087740267536	ENSMUSG00000109209	NA	75
7	18426901	18427900	1000	0.00614666408316912	16.6882780082988	ENSMUSG00000109571	NA	16
7	18445801	18447900	2100	0.0134172150302124	10.18864857474	ENSMUSG00000108882	NA	16
7	18557601	18559200	1600	0.00246030448819538	-9.29205824253423	ENSMUSG00000004540	Psg17	11
7	19361501	19362700	1200	0.00301689005616636	8.35643141913877	ENSMUSG00000002983	Relb	16
7	19592801	19594600	1800	0.0275947550283121	-8.2336184980572	ENSMUSG00000014686	Ceacam16	66
7	19621001	19622700	1700	0.0176317630650086	8.15863803682603	ENSMUSG00000049848	Ceacam19	27
7	19683001	19684400	1400	0.00400760700069284	7.56276508583396	ENSMUSG00000109281	NA	13
7	19683501	19685400	1900	0.00513408939104376	7.52420225408471	ENSMUSG00000040498	Igsf23	22
7	21091901	21093600	1700	0.00500326440621132	-21.740927616224	ENSMUSG00000094879	Vmn1r129	45
7	23003301	23004400	1100	0.00801961571683002	-29.0322580645161	ENSMUSG00000045693	Nlrp4e	15
7	23909101	23910900	1800	0.00479274554800443	7.58903279294456	ENSMUSG00000087598	Zfp111	22
7	24144501	24145500	1000	0.0107049334421527	8.19581495667382	ENSMUSG00000062028	Irgc1	20
7	24146801	24147800	1000	0.000337085075836555	7.54520442060125	ENSMUSG00000108360	NA	12
7	24406601	24407600	1000	0.0430086244946305	7.96622097114709	ENSMUSG00000108430	NA	18
7	24432401	24433400	1000	0.0446353740664938	13.6869628248939	ENSMUSG00000108404	NA	16
7	24476501	24477900	1400	0.00167786524956965	8.40704756751728	ENSMUSG00000054169	Ceacam10	18
7	25016201	25018000	1800	2.52281832147737e-07	8.15142770368818	ENSMUSG00000045039	Megf8	22
7	26726601	26727600	1000	0.042322195299534	7.75185871369793	ENSMUSG00000060407	Cyp2a12	36
7	27426901	27428000	1100	0.0365121601869945	9.02447521992857	ENSMUSG00000037640	Zfp60	28
7	27647601	27648600	1000	0.0334892930630855	12.1162280701754	ENSMUSG00000074243	NA	19
7	27650601	27652500	1900	0.0120685348105176	10.0035176737041	ENSMUSG00000074243	NA	33
7	28139801	28140900	1100	0.0386253509565436	-7.98750416066587	ENSMUSG00000060791	Gmfg	13
7	28488201	28489300	1100	0.0492210491251254	-7.68740390745224	ENSMUSG00000051735	Rinl	11
7	28531901	28533600	1700	0.0251196004337873	8.12390864046821	ENSMUSG00000053964	Lgals4	16
7	28539501	28541400	1900	0.00436473033992869	9.31832373158287	ENSMUSG00000053964	Lgals4	12
7	29682101	29683200	1100	0.00727371502294864	8.42061896909812	ENSMUSG00000074221	Zfp568	24
7	29976801	29978300	1500	0.000252792760677866	-13.0212964615979	ENSMUSG00000037020	Wdr62	12
7	30131001	30132400	1400	0.0221257539239184	-7.7374978239005	ENSMUSG00000109467	NA	16
7	30213501	30215500	2000	0.000315468874965701	8.41176005581995	ENSMUSG00000062132	Arhgap33os	14
7	30252701	30253900	1200	0.010814957550354	-9.1142436131208	ENSMUSG00000036854	Hspb6	60
7	30908101	30909200	1100	0.00714786085560886	-8.46941192126043	ENSMUSG00000104113	NA	17
7	31576801	31578600	1800	0.0124087706923435	8.10726924586525	ENSMUSG00000101807	Gm9120	44
7	34092101	34093200	1100	0.0406061678893953	8.68076374731849	ENSMUSG00000066568	Lsm14a	21
7	37972101	37973400	1300	0.0431618328268004	12.5172255397336	ENSMUSG00000108749	NA	17
7	38225301	38227200	1900	0.0192797266073641	-14.6894394658382	ENSMUSG00000060565	Gm5591	13
7	39061101	39062800	1700	0.0134369490044724	-18.7118437118437	ENSMUSG00000053742	Gm5114	22
7	39191001	39192500	1500	0.0242798380782098	9.74175787936216	ENSMUSG00000104150	NA	12
7	39241201	39242300	1100	0.0217635648000026	-11.5073145245559	ENSMUSG00000074903	NA	18
7	42028701	42029700	1000	0.0450021968177169	-12.742158426369	ENSMUSG00000092382	NA	11
7	42342501	42343700	1200	0.0308584713872155	-9.63096200686777	ENSMUSG00000069727	Zfp975	16
7	43599701	43600700	1000	0.0281747697374284	8.20955860334191	ENSMUSG00000063089	Klk1b8	19
7	43644001	43645000	1000	0.0187848810970712	13.1265752776922	ENSMUSG00000044485	Klk1b11	20
7	43649301	43650300	1000	0.047228660747056	8.72255673923112	ENSMUSG00000108794	NA	11
7	43787601	43788700	1100	0.0124170581205083	10.8534300465743	ENSMUSG00000038968	Klk1b16	13
7	43956101	43957100	1000	0.0436362454690886	7.95600026952361	ENSMUSG00000004473	Clec11a	10
7	44123301	44124900	1600	0.0361195675129295	-15.1908837240603	ENSMUSG00000108322	5430431A17Rik	22
7	44201801	44203100	1300	0.00975161892277191	7.70688254720735	ENSMUSG00000060601	Nr1h2	64
7	44281701	44282800	1100	0.001537012959972	-8.05355515425675	ENSMUSG00000030739	Myh14	30
7	44487801	44488800	1000	0.0492433225335059	8.1741423759413	ENSMUSG00000074141	Il4i1	10
7	44864601	44866100	1500	0.00562122446302043	9.78880965015015	ENSMUSG00000030796	Tead2	13
7	45277301	45279400	2100	3.42164006877158e-05	7.7080976626455	ENSMUSG00000044562	Rasip1	27
7	46071601	46073100	1500	2.11411223624539e-05	8.41972346835307	ENSMUSG00000058975	Kcnc1	10
7	46493301	46494500	1200	0.00365404608209523	10.3328928123633	ENSMUSG00000063229	Ldha	21
7	46630001	46631500	1500	0.0208049730604642	8.71050331786526	ENSMUSG00000056509	Gm9999	13
7	46779501	46780600	1100	0.00833074518499335	9.17950547375803	ENSMUSG00000030854	Ptpn5	10
7	47005601	47006700	1100	0.0104428917642014	13.7547239009456	ENSMUSG00000050650	Mrgpra1	18
7	47249201	47250300	1100	0.0414644359146846	-11.1478105451296	ENSMUSG00000078698	Mrgpra3	26
7	47365601	47367100	1500	0.0145353819749102	11.9218446261565	ENSMUSG00000099603	Mrgprc3-ps	19
7	47371201	47372400	1200	0.00384559713485412	14.8947591820429	ENSMUSG00000099603	Mrgprc3-ps	17
7	47380801	47384500	3700	0.0071573962564726	8.88889881033954	ENSMUSG00000101739	Gm5733	12
7	47398901	47401200	2300	0.00818761472546911	16.6577551138926	ENSMUSG00002076926	NA	15
7	47403401	47404600	1200	0.00521319995543888	12.1899576527526	ENSMUSG00002076926	NA	11
7	47404801	47406400	1600	0.0091533063273241	16.4616056025647	ENSMUSG00002076926	NA	14
7	47422101	47423400	1300	0.0265891812882785	12.7187021644898	ENSMUSG00000102109	NA	16
7	47470001	47471200	1200	0.000232665487417737	14.505578980446	ENSMUSG00000102128	Gm18349	44
7	47620501	47621900	1400	0.0196604813819479	11.7504310938086	ENSMUSG00000101906	NA	26
7	47628901	47632500	3600	0.00898310477378602	11.6286515077101	ENSMUSG00000067173	Mrgpra4	14
7	47715901	47716900	1000	0.0230961558682683	12.1720292064511	ENSMUSG00000101063	NA	12
7	47764201	47765500	1300	0.0288638777738778	15.2307883199603	ENSMUSG00000101352	NA	12
7	47870301	47871700	1400	0.00179407983664967	15.7702915681639	ENSMUSG00000097955	NA	10
7	53540501	53542400	1900	0.0271105814374791	9.0236989647876	ENSMUSG00000099176	Mir6238	20
7	53861201	53862900	1700	0.00622892999403712	19.8886509251462	ENSMUSG00002076370	NA	42
7	55490901	55491900	1000	0.000547200570304849	-7.89431827576842	ENSMUSG00000030447	Cyfip1	23
7	57068501	57069500	1000	0.0490674097942113	8.42031421748504	ENSMUSG00000033676	Gabrb3	12
7	63574501	63575600	1100	0.042393559591528	-7.65137554979103	ENSMUSG00000052040	Klf13	12
7	64808101	64809100	1000	0.0225956259024112	-11.1507359160886	ENSMUSG00000030518	Fam189a1	42
7	68905401	68906600	1200	2.58721437402153e-05	-31.9148936170213	ENSMUSG00000109400	NA	16
7	75499401	75500600	1200	0.0328729852592244	-7.76313775305471	ENSMUSG00000055652	Klhl25	20
7	84912101	84913100	1000	0.0321756571435659	-21.6307986609278	ENSMUSG00000092562	NA	18
7	87232501	87233500	1000	0.00283484504739349	12.0759486398759	ENSMUSG00000049583	Grm5	13
7	88078301	88079500	1200	0.00772864311097695	8.46185267369568	ENSMUSG00000030559	Rab38	14
7	101502501	101503500	1000	0.0258037826413112	7.71525467634235	ENSMUSG00000032725	Folr2	16
7	102368601	102369700	1100	0.0273702558114987	7.82353064037762	ENSMUSG00000066273	Olfr33	13
7	103379101	103380400	1300	0.0349217428317781	21.0345085710008	ENSMUSG00000096516	Olfr628	12
7	115835301	115836300	1000	0.0247399258622327	-8.11966798891485	ENSMUSG00000045659	Plekha7	29
7	120337601	120338700	1100	0.0479603810172635	7.82542914246223	ENSMUSG00000030889	Vwa3a	44
7	126941501	126942500	1000	5.75941765328075e-07	13.2547453179178	ENSMUSG00000047371	Zfp768	39
7	127071001	127072400	1400	0.00169123459948548	9.98444312852607	ENSMUSG00000030822	Prr14	27
7	127170101	127171900	1800	0.00565475230806911	10.3858719944939	ENSMUSG00000101845	NA	17
7	127913501	127914700	1200	0.0113696630442181	8.20975149570496	ENSMUSG00000108608	NA	12
7	127977101	127978300	1200	0.00250597484247292	-9.66348787262675	ENSMUSG00000030844	Rgs10	20
7	139732501	139734400	1900	3.36771898444055e-11	10.8067625427538	ENSMUSG00000045733	Sprn	24
7	139911101	139913000	1900	0.023752082859317	8.33643505852221	ENSMUSG00000062782	Olfr527	11
7	140596101	140597100	1000	0.0474906920932072	7.68539746409022	ENSMUSG00000059108	Ifitm6	29
7	140796201	140797200	1000	0.000794303934368214	-8.00485866633727	ENSMUSG00000038618	Rassf7	17
7	142025201	142026800	1600	0.00212504728699374	9.59247397781722	ENSMUSG00000018819	Lsp1	16
7	143056801	143057900	1100	0.006986580469105	11.9389275387011	ENSMUSG00000010760	Phlda2	11
7	144040401	144041500	1100	0.00536825321104148	-9.48464220023397	ENSMUSG00000037519	Ppfia1	17
8	4661301	4663000	1700	0.0060660238538749	8.25458218950684	ENSMUSG00000058748	Zfp958	10
8	5489501	5490500	1000	0.0272190140530407	-9.52620967741935	ENSMUSG00000109313	NA	25
8	19584501	19585500	1000	0.00182106531713022	9.71606942666892	ENSMUSG00000083218	NA	24
8	25793701	25794800	1100	0.02196123298089	-9.26260098433274	ENSMUSG00000110140	5430421F17Rik	16
8	27465101	27466200	1100	0.00270570248621895	7.93919082773641	ENSMUSG00000085795	Zfp703	14
8	27661201	27663000	1800	0.00880166951237953	9.98578047290057	ENSMUSG00000031488	Rab11fip1	20
8	31580501	31581800	1300	0.0122405172397808	-13.5359649873747	ENSMUSG00000039661	Dusp26	11
8	34139701	34140700	1000	0.0253394275831253	8.09026160904448	ENSMUSG00000031584	Gsr	15
8	41380201	41381600	1400	0.00727869167104973	7.98263107559255	ENSMUSG00000031595	Pdgfrl	28
8	48171001	48172100	1100	0.00613997244871648	13.517514871117	ENSMUSG00002074968	NA	35
8	51632901	51634400	1500	0.00774189927285487	7.85977997795643	ENSMUSG00000109944	NA	15
8	61344201	61345400	1200	0.0241121621417241	7.77077136413491	ENSMUSG00000038005	Hpf1	27
8	62211801	62212900	1100	0.00782539676961336	9.00085052186442	ENSMUSG00000058056	Palld	11
8	72230001	72231100	1100	0.0358371278510956	12.5177673299803	ENSMUSG00000110462	NA	15
8	81218401	81220100	1700	0.000482435143689748	-8.03953996439119	ENSMUSG00000051839	Gypa	12
8	83300501	83301600	1100	0.0461064843134033	7.79660172405202	ENSMUSG00000097984	Gm8167	23
8	84624701	84625700	1000	0.0457482995948595	7.74833333850689	ENSMUSG00000013033	Adgrl1	26
8	84628501	84630000	1500	0.0362505830516685	7.58104084115979	ENSMUSG00000013033	Adgrl1	13
8	84832501	84833600	1100	0.0467969622575879	10.4925184312699	ENSMUSG00000037103	Dcaf15	10
8	91786701	91788800	2100	0.0136282161624441	-8.06997376515132	ENSMUSG00000089179	Gm22428	16
8	95199101	95200300	1200	1.85473540298182e-10	16.1137105382793	ENSMUSG00000074151	Nlrc5	19
8	106225701	106226700	1000	0.035452132392708	-8.50540409341511	ENSMUSG00000039199	Zdhhc1	20
8	106879001	106880800	1800	0.0342297119830558	-7.92736995820754	ENSMUSG00000031903	Pla2g15	17
8	111451401	111452600	1200	0.036434192639371	9.05227256634977	ENSMUSG00000033763	Mtss2	10
8	111645101	111646600	1500	0.000846448610960712	9.33073350195717	ENSMUSG00000031749	St3gal2	24
8	111872601	111873600	1000	0.0296168318955258	7.67764829580303	ENSMUSG00000084808	NA	35
8	112092701	112093700	1000	0.0480430370621074	-7.93434165034307	ENSMUSG00000033579	Fa2h	15
8	112245501	112246500	1000	0.00188137967161643	-25.4901960784314	ENSMUSG00000031959	Wdr59	19
8	112789201	112790200	1000	0.0217617166696152	-11.5636561110545	ENSMUSG00000065700	Gm22827	28
8	118222401	118223500	1100	0.0342362553478984	-9.37093853489331	ENSMUSG00000034330	Plcg2	12
8	120586101	120587300	1200	0.0215466563288637	-8.52380360628517	ENSMUSG00000031828	Klhl36	15
8	121463801	121464900	1100	0.0235531725045431	7.82006995003894	ENSMUSG00000041515	Irf8	26
8	123303501	123304500	1000	8.23734065234391e-08	7.87454280276568	ENSMUSG00000006589	Aprt	13
8	123886201	123887200	1000	0.0280739778497399	-8.73048408995432	ENSMUSG00000000739	Sult5a1	28
8	124150101	124152000	1900	0.00764495459525983	-8.80727899343825	ENSMUSG00000001482	Def8	29
8	124343801	124345000	1200	0.000984456416892683	-8.13069057550605	ENSMUSG00000119014	n-R5s146	22
8	124344101	124345200	1100	0.000984456416892683	-8.13069057550605	ENSMUSG00000118870	Gm22291	27
8	124379601	124380800	1200	0.00102280724419373	8.0282815667299	ENSMUSG00000039960	Rhou	31
8	125085501	125086800	1300	0.0052073189835808	-14.9178179642257	ENSMUSG00000064664	Gm24459	15
8	125494801	125495900	1100	0.0131711950531731	-19.0214974054855	ENSMUSG00000110666	Gm9172	12
8	127483901	127485000	1100	0.00099488508498909	8.77309443820569	ENSMUSG00000110626	NA	30
9	4376801	4377900	1100	0.0160549667868262	7.77367140189557	ENSMUSG00000041124	Msantd4	12
9	10289801	10291500	1700	0.00134926625394586	-9.04478578665356	ENSMUSG00002076070	NA	19
9	13573101	13574200	1100	0.0410578499461246	-8.35046248715314	ENSMUSG00000031925	Maml2	19
9	13852701	13853700	1000	0.0110446878876935	-12.8411053540587	ENSMUSG00000111871	NA	10
9	15538101	15539400	1300	0.000436291409939353	9.19619727358739	ENSMUSG00000039977	Deup1	11
9	19801901	19803100	1200	0.0293097951056356	13.1297709923664	ENSMUSG00000063842	Olfr862	18
9	20124301	20125600	1300	0.0370143697414763	10.7297495396063	ENSMUSG00000061457	Olfr871	14
9	20657501	20658500	1000	0.0225413672887108	14.7105699349739	ENSMUSG00000032172	Olfm2	12
9	21423001	21424400	1400	0.00961929682319918	9.54381695019941	ENSMUSG00000032180	Tmed1	10
9	21708701	21709800	1100	0.0231907375546921	8.44719278948213	ENSMUSG00000032194	Kank2	17
9	21848201	21849300	1100	0.000579363292971956	8.26436638751179	ENSMUSG00000040563	Plppr2	17
9	30335001	30336400	1400	0.00361644543227268	8.24474698006158	ENSMUSG00000111109	Gm30933	15
9	32523201	32524200	1000	0.0235100159536457	8.36939728044135	ENSMUSG00000110844	NA	19
9	32840101	32841100	1000	0.0306158445192455	-11.3792277794483	ENSMUSG00000099025	NA	20
9	36036901	36038800	1900	0.00823675429220108	26.4957264957265	ENSMUSG00000091411	Gm5916	18
9	37934701	37935700	1000	0.0260847132292418	-20.302066772655	ENSMUSG00000094461	Olfr883	17
9	40036301	40037600	1300	0.00311173736584481	-8.58165094809324	ENSMUSG00000049073	Olfr985	30
9	40597801	40598800	1000	0.0132559554913819	11.6983884873002	ENSMUSG00000032024	Clmp	14
9	40874901	40876600	1700	0.0053693513406286	9.1243624716099	ENSMUSG00000032023	Jhy	18
9	44023301	44024300	1000	0.000215552063691298	8.89574129371254	ENSMUSG00000097467	NA	12
9	44025401	44026700	1300	0.0175203798781946	8.16361066939797	ENSMUSG00000097467	NA	34
9	44046801	44047800	1000	0.0293767568531333	7.84836070765341	ENSMUSG00000032135	Mcam	21
9	44152501	44153800	1300	0.0349397821621435	-8.01525725840651	ENSMUSG00000070306	Ccdc153	23
9	44178201	44179300	1100	0.00119657231155252	7.99378355989938	ENSMUSG00000032109	Nlrx1	31
9	44646101	44647300	1200	0.00592235441315034	8.89527719973962	ENSMUSG00000048537	Phldb1	10
9	50252901	50253900	1000	0.049718900864529	7.68249806934114	ENSMUSG00000058443	Rpl10-ps3	17
9	54549601	54550800	1200	0.0282588227682263	8.1601133379031	ENSMUSG00000032281	Acsbg1	21
9	55190001	55191300	1300	3.56011747717411e-05	7.86861224500448	ENSMUSG00000032311	Nrg4	21
9	57339901	57341200	1300	0.0220806524377275	-7.66007711099825	ENSMUSG00000063849	Ppcdc	26
9	57429601	57430900	1300	0.0367596231112473	-7.59705805826993	ENSMUSG00000000088	Cox5a	13
9	57589901	57590900	1000	0.0242814458676948	8.09337417956171	ENSMUSG00000032310	Cyp1a2	24
9	58153301	58154300	1000	0.0379459524734143	-7.64732965009209	ENSMUSG00000036986	Pml	32
9	65583701	65584700	1000	0.0215892744857307	-20.7769423558897	ENSMUSG00000040652	Oaz2	15
9	65814801	65816200	1400	0.00331313594655534	7.61484455735507	ENSMUSG00000032386	Trip4	20
9	66740901	66741900	1000	0.000219578811255912	-7.51451724698574	ENSMUSG00000053040	Aph1c	10
9	67606301	67607300	1000	0.00764977161475162	-7.62295081967214	ENSMUSG00000111819	NA	11
9	69662301	69663400	1100	0.00444015393505675	-9.00327762090363	ENSMUSG00000097623	B230323A14Rik	14
9	75921201	75922300	1100	0.00319119051211783	8.10762776230359	ENSMUSG00000007908	Hmgcll1	11
9	77660801	77661900	1100	0.000942870482106671	9.10170269185281	ENSMUSG00000032350	Gclc	18
9	78217801	78218900	1100	0.0160052645079658	7.51145242261408	ENSMUSG00000066463	Omt2a	14
9	78286001	78287000	1000	0.0086329013728466	-8.63222466326515	ENSMUSG00000032346	Ooep	20
9	80212801	80213900	1100	0.0177985446588523	8.01058477258881	ENSMUSG00000033577	Myo6	15
9	82982601	82983600	1000	0.0342734413954408	-7.57537358889881	ENSMUSG00000111774	NA	18
9	83457901	83459600	1700	0.00775133362243814	10.4114516536916	ENSMUSG00000032261	Sh3bgrl2	15
9	86366801	86367800	1000	0.0397816586802206	8.9877217837145	ENSMUSG00000034973	Dop1a	30
9	86626101	86627100	1000	0.0182019343044187	-8.63789409243955	ENSMUSG00000033491	Prss35	43
9	88208201	88209500	1300	5.5930573046544e-05	10.4737137564411	ENSMUSG00000032420	Nt5e	25
9	95840801	95842300	1500	0.0237712259207935	-8.43053286571541	ENSMUSG00000097777	NA	20
9	100954001	100955100	1100	0.0220768824533488	7.80158946402242	ENSMUSG00000066415	Msl2	24
9	103181201	103182200	1000	8.96499692873859e-05	7.81566423897181	ENSMUSG00000033688	Inhca	25
9	103967701	103968800	1100	0.0422812455172515	13.1232923497268	ENSMUSG00000090150	Acad11	25
9	104215901	104217400	1500	0.000133272259541783	-11.2689282421007	ENSMUSG00000032561	Acpp	12
9	105020801	105021900	1100	0.00866334716874117	10.1499001006242	ENSMUSG00000032566	Nudt16l2	13
9	108139401	108140500	1100	6.67171695623873e-07	9.24276733297901	ENSMUSG00000039952	Dag1	27
9	108436501	108437600	1100	0.000379693190905706	9.20601558336629	ENSMUSG00000062867	Impdh2	16
9	108454801	108455800	1000	0.000156793649245683	7.76368483494415	ENSMUSG00000066357	Wdr6	22
9	110109401	110111400	2000	1.85096415816663e-15	14.1324495474542	ENSMUSG00000098973	Mir6236	33
9	110240201	110241200	1000	0.0275624261384132	9.11056011189522	ENSMUSG00000036057	Ptpn23	25
9	114196101	114197300	1200	7.5813821504205e-07	7.98268860088784	ENSMUSG00000074039	4930520O04Rik	20
9	114607201	114608300	1100	0.00992953617576988	7.90086018069806	ENSMUSG00000032436	Cmtm7	22
9	121586701	121587900	1200	0.0223905771814442	-8.15566711190626	ENSMUSG00000097820	NA	25
9	121765701	121768300	2600	0.0052888555836913	-10.6763076854586	ENSMUSG00000043773	1700048O20Rik	15
9	124111901	124113300	1400	0.0354161194826507	-13.6818181818182	ENSMUSG00000111194	NA	10
X	5959501	5960900	1400	0.0123048267490689	-9.16525831458085	ENSMUSG00000073295	Nudt11	12
X	6311301	6312700	1400	0.000912388841478533	-7.58127551982295	ENSMUSG00000068270	Shroom4	14
X	7451601	7453000	1400	0.026623987040971	-10.1215906343959	ENSMUSG00000039521	Foxp3	39
X	7619101	7620800	1700	0.0272566082901368	-9.00378713995396	ENSMUSG00000082617	NA	15
X	21768001	21769000	1000	0.0401388764008327	11.2316313927794	ENSMUSG00000065074	Gm24535	37
X	35637401	35638800	1400	0.0404606699474354	7.8327532508458	ENSMUSG00000081407	NA	10
X	36813401	36814400	1000	0.0447861263817669	13.1364060775826	ENSMUSG00000119532	Gm24493	32
X	37277501	37278500	1000	0.000498154755050599	-8.83364029913206	ENSMUSG00000048047	Zbtb33	18
X	37386401	37387400	1000	0.0277076315097632	8.68163938586474	ENSMUSG00000084009	Rhox7-ps1	20
X	47297901	47298900	1000	0.0109830498819083	8.3073522891032	ENSMUSG00000036985	Zdhhc9	28
X	47432501	47433700	1200	0.010065046317663	-11.3570045947735	ENSMUSG00000036959	Bcorl1	20
X	47541201	47543100	1900	0.000983705518943174	-7.70815350063683	ENSMUSG00000031103	Elf4	11
X	52611901	52613000	1100	0.0194598670417389	10.5804214714842	ENSMUSG00000079593	4933416I08Rik	29
X	55774201	55775300	1100	0.0279727845990126	9.67915989397505	ENSMUSG00000023092	Fhl1	16
X	56242101	56243100	1000	1.45294070169485e-05	-26.5570376404304	ENSMUSG00000085808	Gm14718	12
X	56371301	56372900	1600	0.0124999910323522	-9.3309793339621	ENSMUSG00000031133	Arhgef6	11
X	56382901	56384400	1500	0.00675429817137894	8.34943024022909	ENSMUSG00000031133	Arhgef6	35
X	57230301	57231600	1300	0.0187319389339683	11.8457623801135	ENSMUSG00000081837	NA	17
X	59937501	59938600	1100	0.0114672607862858	7.77659144796496	ENSMUSG00000087565	Gm14662	12
X	67031801	67032900	1100	0.0354662451866812	24.9491703285892	ENSMUSG00000076005	Mir547	22
X	72285401	72286400	1000	0.0365803601524404	8.30682986078669	ENSMUSG00000031362	Xlr4c	24
X	72502701	72503900	1200	0.0298810453573401	8.37866538012559	ENSMUSG00000031371	Haus7	29
X	73288501	73289500	1000	0.0144133557531737	-7.9878862874076	ENSMUSG00000031328	Flna	27
X	73315201	73316400	1200	0.0139224797110198	-7.8390074461309	ENSMUSG00000008682	Rpl10	13
X	73315501	73316800	1300	0.0139224797110198	-7.8390074461309	ENSMUSG00000119320	Snora70	109
X	73817601	73818600	1000	0.0265891812882785	15.3550168233975	ENSMUSG00000082910	NA	19
X	73829001	73830500	1500	0.0076980021915627	-12.4495128593609	ENSMUSG00000081814	Gm14695	18
X	74185901	74187200	1300	0.0167199242919752	7.95733811887956	ENSMUSG00000083416	NA	11
X	74926401	74927500	1100	0.019599528094375	-10.5193975133558	ENSMUSG00000077650	Gm23320	13
X	76717801	76718800	1000	0.0162611264989374	8.18748118036736	ENSMUSG00000087152	Cldn34-ps	17
X	90298001	90299700	1700	0.040831488620626	19.105463553081	ENSMUSG00002076114	NA	22
X	92327201	92329200	2000	0.000978079406483995	8.82560795795342	ENSMUSG00000035277	Arx	13
X	93254601	93255600	1000	0.025420242949591	10.1473646584779	ENSMUSG00000035150	Eif2s3x	23
X	99817801	99819300	1500	0.0205970352743955	-8.32012402540355	ENSMUSG00000000881	Dlg3	17
X	100305101	100306200	1100	0.0130585130961631	8.70276616653129	ENSMUSG00000090141	Gm614	27
X	101840101	101841300	1200	0.0109174391652865	11.2723700704029	ENSMUSG00000082191	NA	23
X	102720601	102721600	1000	0.0328296629738771	9.92095314469011	ENSMUSG00000083213	NA	12
X	104421801	104422800	1000	0.0237997821676408	-9.94390546691801	ENSMUSG00000065425	Mir325	23
X	104521901	104523400	1500	0.0394419355686864	-13.2403001301039	ENSMUSG00000082464	NA	11
X	113812601	113814200	1600	0.0287627352868297	21.6266866566717	ENSMUSG00000050435	Ube2dnl1	42
X	116780901	116782200	1300	0.0101723268301527	21.4536444352674	ENSMUSG00000081659	Gm14917	12
X	122013101	122014800	1700	0.0135234183823846	-7.56460131843067	ENSMUSG00000079450	Cldn34c1	21
X	132588201	132589800	1600	0.000762422493690622	9.49348675647749	ENSMUSG00000051323	Pcdh19	28
X	133487101	133488200	1100	0.0235173734983428	-7.96924182931487	ENSMUSG00000079435	Rpl36a	12
X	138963401	138964600	1200	0.00572259016411448	-9.72588188525329	ENSMUSG00000042433	Dnaaf6b	20
X	141748001	141749800	1800	0.00718846573865834	9.33089883641214	ENSMUSG00000042225	Ammecr1	22
X	142447101	142448800	1700	0.0372998420175883	-7.61804677103462	ENSMUSG00000031284	Pak3	20
X	143100901	143102000	1100	0.00659643375962197	-13.7975427985578	ENSMUSG00000041718	Alg13	17
X	145712601	145713600	1000	0.048232787107042	11.0550496349167	ENSMUSG00000084061	NA	12
X	149595901	149596900	1000	0.0494074936797675	-11.6296230440967	ENSMUSG00000025268	Maged2	14
X	150128601	150129800	1200	0.0274268080700058	10.0407757507351	ENSMUSG00000025262	Fam120c	15
X	153671901	153673200	1300	0.0166246796240148	13.154664810205	ENSMUSG00000072100	Cldn34b1	10
X	156934101	156935600	1500	0.0383060073744416	16.6644732512996	ENSMUSG00000082076	NA	16
X	162167901	162169100	1200	0.0365269601672187	14.9230769230769	ENSMUSG00000089423	Gm26007	15

## Sheet: DMPRs.Anaphylaxis.Vs.Desensitiz
chr	start	end	width	qvalue	meth.diff	geneId	geneSymbol	nCyt
1	7466301	7467500	1200	0.00336301663999679	7.99070919829749	ENSMUSG00000097797	NA	14
1	7802801	7804400	1600	0.0127974068207111	-13.8512593334086	ENSMUSG00000103557	NA	24
1	13854201	13855200	1000	0.0464342451182909	-8.16763425253991	ENSMUSG00000097711	Gm5523	18
1	16296701	16297900	1200	0.0153319930158894	31.5087524312309	ENSMUSG00000100868	NA	26
1	16734301	16735700	1400	0.000913253612499281	7.50197748099339	ENSMUSG00000025940	Tmem70	20
1	17227901	17229500	1600	0.0458133864784329	-7.76766027544394	ENSMUSG00000025777	Gdap1	19
1	20854101	20855400	1300	0.0282809345156712	-7.59906874513805	ENSMUSG00000041872	Il17f	22
1	21370801	21372000	1200	0.0237902699131349	9.20745920745921	ENSMUSG00000025936	Gm4956	38
1	32749401	32750500	1100	0.0309932809861343	-8.83319598623297	ENSMUSG00000104433	NA	14
1	33106201	33107800	1600	0.0296830287473965	9.99754995505876	ENSMUSG00000102917	NA	15
1	34520901	34522100	1200	0.000475847308169997	-11.2522085626762	ENSMUSG00000101223	NA	16
1	36104201	36105500	1300	0.00144230447530679	7.5003849517546	ENSMUSG00000045216	Hs6st1	37
1	36173001	36174200	1200	0.00947219874232095	10.8742764435424	ENSMUSG00000102202	NA	14
1	36484801	36485900	1100	0.0031694632473915	-10.032387792986	ENSMUSG00000001143	Lman2l	14
1	37663401	37664500	1100	1.26831066067639e-06	12.9490692216433	ENSMUSG00000026090	Cracdl	40
1	38808201	38810000	1800	0.0357173866503186	8.40647702352905	ENSMUSG00000103531	NA	30
1	39092801	39095300	2500	0.00641945111167309	7.78092799098836	ENSMUSG00000104188	NA	30
1	39235801	39236800	1000	0.011184368896979	7.61201422491884	ENSMUSG00000026077	Npas2	18
1	39759001	39760900	1900	0.000999915161479092	8.62619676013237	ENSMUSG00000057173	Rfx8	20
1	40465801	40466900	1100	0.0254310784577806	-7.92121919887421	ENSMUSG00000026069	Il1rl1	28
1	43495501	43497000	1500	0.00739609849137013	7.75386478696095	ENSMUSG00000066877	Nck2	28
1	43957001	43958900	1900	0.00515911264932327	7.77563307888201	ENSMUSG00002075225	NA	16
1	44188501	44189600	1100	0.00683042142527093	12.0189116108871	ENSMUSG00000026048	Ercc5	24
1	45787901	45789100	1200	0.0011905382960314	10.6320331705234	ENSMUSG00000065255	Gm23974	20
1	49442501	49443800	1300	0.032613755082937	-7.72677064898543	ENSMUSG00000099627	Gm6757	17
1	50940801	50942100	1300	0.0276147491469729	10.5697059185431	ENSMUSG00000026109	Tmeff2	25
1	52026701	52027900	1200	3.68969753268843e-07	-35.5555555555556	ENSMUSG00000062939	Stat4	52
1	52623401	52624400	1000	0.0468768607418735	-14.8252952755906	ENSMUSG00000100007	NA	21
1	54596801	54598300	1500	0.00471028457879946	8.09468424850393	ENSMUSG00000073678	Pgap1	27
1	57815101	57816100	1000	0.0254052765396454	8.99744625487343	ENSMUSG00000038305	Spats2l	16
1	62868701	62869900	1200	0.0100283516402495	9.69598910511393	ENSMUSG00000100426	NA	11
1	63651601	63652800	1200	0.0152727331780995	-11.3695604074579	ENSMUSG00000115378	Gm39653	29
1	64004801	64005800	1000	0.0327137120688307	10.4182864251283	ENSMUSG00000044689	Gm13749	15
1	64163701	64164700	1000	0.0370686257420827	-8.56352637619626	ENSMUSG00000025959	Klf7	24
1	64658901	64660100	1200	0.0361475456761414	14.5298639473214	ENSMUSG00000101832	NA	15
1	64731801	64733200	1400	0.0256771881548286	-11.447969100289	ENSMUSG00000070871	Ccnyl1	19
1	64778101	64779200	1100	0.0152354758159777	7.81338765435549	ENSMUSG00000102140	NA	45
1	65039401	65041000	1600	0.00283486684471886	7.56427848921445	ENSMUSG00000077471	Gm24788	13
1	65479401	65480700	1300	0.0146193768575115	13.6303036562694	ENSMUSG00000100340	Gm28923	20
1	66400601	66402000	1400	0.0323236836083487	8.1602631956606	ENSMUSG00000015222	Map2	19
1	66474301	66475300	1000	0.0325811661763535	16.0714285714286	ENSMUSG00000065694	Gm25411	14
1	66894801	66896500	1700	0.00553778741730147	7.98096313885276	ENSMUSG00000089420	Gm27934	10
1	68064601	68065900	1300	0.00740977382411375	11.8765136883412	ENSMUSG00000087329	NA	13
1	69412501	69413500	1000	0.0137654166397152	9.26972570808187	ENSMUSG00000101387	NA	66
1	69809601	69810800	1200	0.00236292508481873	9.22375705126061	ENSMUSG00000103402	NA	16
1	71957601	71959500	1900	0.00830271635913247	8.87876800943688	ENSMUSG00000101211	NA	11
1	77494701	77495800	1100	0.045649886576276	9.3718960671186	ENSMUSG00000101849	NA	21
1	77550301	77551300	1000	0.00186680121457423	-29.4117647058824	ENSMUSG00000101506	NA	31
1	78463001	78464200	1200	0.0150537846730057	9.58631330928502	ENSMUSG00000026245	Farsb	14
1	79491601	79492600	1000	0.00485034413611172	8.93992932862191	ENSMUSG00000077782	Gm24160	23
1	79736701	79737900	1200	0.0246661358825762	9.46089216210864	ENSMUSG00000073643	Wdfy1	26
1	80189701	80191100	1400	0.0403508316924729	7.75991887538378	ENSMUSG00000043230	Fam124b	31
1	80736801	80738400	1600	0.0155639509190145	8.46885661320005	ENSMUSG00000038608	Dock10	47
1	81496301	81497600	1300	0.0201856729412176	9.96047619122508	ENSMUSG00000104029	NA	20
1	84818301	84819300	1000	0.0215552568009848	-7.68677204892742	ENSMUSG00000073633	Fbxo36	18
1	88479801	88481100	1300	0.0177584048565201	7.84080270152452	ENSMUSG00000100798	Gm19589	14
1	88583401	88584900	1500	0.0118461532162481	8.57521915472869	ENSMUSG00000100367	NA	37
1	89023801	89025100	1300	0.0159375931211345	10.1218067973527	ENSMUSG00000102700	NA	25
1	90129201	90130700	1500	0.000501377032035701	8.61751492560669	ENSMUSG00000044337	Ackr3	22
1	91468901	91470000	1100	0.00142062950752079	-8.03299930655577	ENSMUSG00000026311	Asb1	17
1	91536601	91537600	1000	0.0289661084430144	-10.93110201175	ENSMUSG00000101705	NA	16
1	92515001	92516100	1100	0.0431393007367233	10.019826497216	ENSMUSG00000046300	Olfr1412	17
1	92775601	92776700	1100	0.0188145501180651	9.22309148317135	ENSMUSG00000101995	NA	23
1	93612201	93613400	1200	0.00851541362042525	8.13192571685932	ENSMUSG00000026278	Bok	27
1	99699901	99701000	1100	0.0386906396584152	8.06162479063233	ENSMUSG00000067028	Cntnap5b	16
1	100180201	100181300	1100	0.0106739690631019	13.2121241224502	ENSMUSG00000067028	Cntnap5b	17
1	100180401	100181500	1100	0.0106739690631019	13.2121241224502	ENSMUSG00000087883	Gm23602	13
1	106533701	106535100	1400	0.00777199947124788	9.39538863971114	ENSMUSG00000103348	NA	30
1	107821801	107823000	1200	0.00681065300561132	9.71437831973425	ENSMUSG00000077237	Gm22438	24
1	110525301	110526600	1300	0.00304074115992908	-25.7142857142857	ENSMUSG00000099926	Gm6693	36
1	111310701	111311800	1100	0.00462007326612267	32.0228281547242	ENSMUSG00000101846	NA	19
1	111372401	111373500	1100	0.0356738627821046	-8.50629682767415	ENSMUSG00000101253	NA	29
1	111760701	111762200	1500	0.0240404123093842	9.53710467188054	ENSMUSG00000102728	NA	40
1	111763601	111765500	1900	0.0138686058221428	8.54620101955996	ENSMUSG00000102728	NA	22
1	111805101	111806100	1000	0.0407096850215372	-14.8936170212766	ENSMUSG00000101875	Gm6028	21
1	119429901	119431500	1600	0.0106235478043193	8.34496398471707	ENSMUSG00000004451	Ralb	30
1	120264801	120265800	1000	0.0276983222542072	21.0572479168775	ENSMUSG00000036907	C1ql2	12
1	121263301	121264300	1000	0.0498916974236724	7.94301032386129	ENSMUSG00000003721	Insig2	31
1	121575501	121577400	1900	0.00350598521660252	-25.9305375800221	ENSMUSG00000102006	NA	10
1	123215701	123216900	1200	1.30958844627046e-05	-17.9556328838625	ENSMUSG00000101495	NA	43
1	128698401	128699700	1300	0.02161047903386	8.75963036198401	ENSMUSG00000097283	NA	14
1	130726001	130727100	1100	0.021255524479294	10.0079494200541	ENSMUSG00000026415	Fcamr	13
1	131725901	131727100	1200	0.00251914922550958	8.73877628413265	ENSMUSG00000042251	Pm20d1	69
1	131992501	131993700	1200	0.0203801978125918	-9.34025669934513	ENSMUSG00000059149	Mfsd4a	36
1	132029801	132031100	1300	0.00651753371175085	-10.0875677010462	ENSMUSG00000103966	NA	45
1	132242601	132243800	1200	0.00589523457496386	-7.67369835715421	ENSMUSG00000009772	Nuak2	22
1	132245501	132247000	1500	0.0140873410774049	-9.44898985646019	ENSMUSG00000009772	Nuak2	26
1	132956001	132957000	1000	0.00339539785146841	-10.6244748628855	ENSMUSG00000054387	Mdm4	16
1	132974501	132975500	1000	2.16470851993301e-05	8.94842585062836	ENSMUSG00000026447	Pik3c2b	12
1	133276701	133279100	2400	0.00884745188407169	9.80809856931821	ENSMUSG00000070645	Ren1	18
1	135692601	135693900	1300	0.00991399478700672	8.97199545838741	ENSMUSG00000041801	Phlda3	28
1	136000301	136001300	1000	0.000118923550279231	12.2360981893652	ENSMUSG00000026407	Cacna1s	63
1	136505801	136507500	1700	0.0123385463615133	7.64142347048316	ENSMUSG00000104509	NA	12
1	136610401	136611400	1000	0.0164466024506483	9.97987225591756	ENSMUSG00000097113	Gm19705	17
1	136724801	136726000	1200	0.00439914764355083	8.79654614139234	ENSMUSG00000104261	Gm17781	10
1	136914701	136916200	1500	0.00316222143614708	8.44627270777534	ENSMUSG00000088970	Rnu7-ps3	39
1	139351201	139352800	1600	1.66945768885224e-05	8.76035326391269	ENSMUSG00000033964	Zbtb41	24
1	143579201	143580200	1000	0.00322912097734186	8.2053354890865	ENSMUSG00000026361	Cdc73	13
1	144651901	144653200	1300	0.0222436015440115	9.22046310432613	ENSMUSG00000026357	Rgs18	23
1	148816601	148818000	1400	0.0125748295202464	10.5222734254992	ENSMUSG00000101074	NA	16
1	150869201	150870300	1100	0.00543829248186453	8.04312134628419	ENSMUSG00000066842	Hmcn1	15
1	151073201	151074700	1500	0.00565525622797532	-10.9598326983025	ENSMUSG00000114694	Gm47995	34
1	152808901	152811500	2600	0.00753814438273603	9.56570839202476	ENSMUSG00000103840	NA	13
1	153286001	153287000	1000	0.0484256783124678	7.87283236994219	ENSMUSG00000073538	NA	22
1	153292001	153293200	1200	0.0271887341648652	8.18663016559986	ENSMUSG00000073538	NA	19
1	153616501	153618800	2300	0.00704374399024087	8.23398707837275	ENSMUSG00000026475	Rgs16	15
1	153623501	153624900	1400	0.00885059686166193	-7.81251220814285	ENSMUSG00000099568	NA	19
1	154129301	154130400	1100	0.0295245074838467	8.15027404945837	ENSMUSG00000099933	4930452N14Rik	27
1	154599701	154600700	1000	0.0245976943849247	15.8161466596157	ENSMUSG00000004110	Cacna1e	13
1	154756401	154757600	1200	0.0163496438913114	8.28779599271402	ENSMUSG00000004110	Cacna1e	38
1	154930501	154931500	1000	0.0370386118061508	-11.1820079562015	ENSMUSG00000101880	NA	16
1	154932701	154933900	1200	0.0144970906713359	8.90406334471475	ENSMUSG00000101880	NA	31
1	154961601	154962600	1000	0.0312479379565949	-7.77912412893401	ENSMUSG00000096950	Gm9530	12
1	155107001	155108000	1000	5.08907646037066e-07	7.52454701818083	ENSMUSG00000033722	BC034090	12
1	155656801	155658000	1200	0.0153921333020161	7.88584707300963	ENSMUSG00000033684	Qsox1	22
1	155693601	155695200	1600	0.00468389340773476	-17.2781656753978	ENSMUSG00000102558	NA	37
1	157452701	157453700	1000	5.34940943031507e-05	-23.8095238095238	ENSMUSG00000103962	NA	29
1	158807101	158808100	1000	0.0236242763140913	-11.4645308924485	ENSMUSG00000047661	1600012P17Rik	17
1	158960401	158961800	1400	7.72043361231778e-08	-24.5730121730122	ENSMUSG00000104014	4930562F17Rik	13
1	159761501	159762600	1100	0.00150585609283568	-37.1428571428571	ENSMUSG00000103719	NA	35
1	160582601	160583600	1000	3.67804911960981e-05	-30.9090909090909	ENSMUSG00000104053	NA	14
1	160894801	160895800	1000	8.01269107273164e-05	-27.1177944862155	ENSMUSG00000026709	Dars2	22
1	161322001	161323000	1000	0.00741036534725551	-9.17699434585221	ENSMUSG00000066755	Tnfsf18	18
1	161706101	161707100	1000	0.0448280094536381	-15.2570789865872	ENSMUSG00000040297	Suco	29
1	162119301	162120400	1100	0.0380901257198143	-11.7733825008381	ENSMUSG00000040265	Dnm3	44
1	163979501	163980500	1000	0.0473351684764059	8.6947726169283	ENSMUSG00000086593	Gm16548	18
1	164400401	164401800	1400	0.00776155828845733	-9.97055701359493	ENSMUSG00000102389	NA	20
1	164918701	164920200	1500	0.015728385975591	-8.17603106773543	ENSMUSG00000102408	4930568G15Rik	11
1	166590501	166591500	1000	0.0392673149503324	-8.20923865041512	ENSMUSG00000085841	Gm4954	19
1	168317901	168319100	1200	0.00555191304638903	8.33656526267717	ENSMUSG00000098407	Mir6348	23
1	168845901	168847800	1900	0.00224045573553792	9.78821172114091	ENSMUSG00000098829	Mir6354	17
1	169174101	169175800	1700	0.0109780352985335	10.7164158028416	ENSMUSG00000103530	NA	37
1	170468201	170469300	1100	0.0148231265657501	9.33340993087072	ENSMUSG00000038463	Olfml2b	71
1	170755501	170756600	1100	0.0430189605332715	-8.07654702307535	ENSMUSG00000038421	Fcrla	36
1	171200201	171201200	1000	0.0411595740227143	7.5612931221523	ENSMUSG00000006411	Nectin4	17
1	171482301	171483300	1000	0.0201899669847314	13.7103403781517	ENSMUSG00000038179	Slamf7	17
1	172085101	172086100	1000	0.00257604155103969	8.21594721498506	ENSMUSG00000007107	Atp1a4	15
1	172309601	172310600	1000	0.016311448362817	-11.4455611733159	ENSMUSG00000037995	Igsf9	40
1	172320801	172321900	1100	0.00264659641457079	7.89172346071358	ENSMUSG00000037995	Igsf9	18
1	172719001	172720100	1100	0.0141836360943546	-24.2325749368003	ENSMUSG00000026542	Apcs	26
1	172924201	172925600	1400	0.00121555067665891	-26.7654320987654	ENSMUSG00000103338	NA	22
1	173532001	173533200	1200	0.0189333769717489	7.52623899517128	ENSMUSG00000103105	NA	66
1	173919501	173920800	1300	0.00277468761750114	10.6920921472703	ENSMUSG00000106975	Olfr428-ps1	36
1	173937301	173938700	1400	0.00728214692699995	-21.100569588536	ENSMUSG00000103863	Olfr1566-ps1	17
1	173961201	173962600	1400	0.00143515355733429	-9.19264588329336	ENSMUSG00000051528	Olfr424	15
1	174751801	174752800	1000	0.032793507937758	8.11829597201504	ENSMUSG00000050069	Grem2	28
1	175705901	175707600	1700	0.0400037600720387	7.55687259044701	ENSMUSG00000039748	Exo1	18
1	183478201	183479400	1200	0.021879049257575	14.7389659520807	ENSMUSG00000103305	Gm34068	14
1	185855801	185857300	1500	0.0192109310293854	10.0651995932918	ENSMUSG00002076007	NA	34
1	186078201	186079400	1200	0.0306815839962351	8.70849271476989	ENSMUSG00000102217	NA	21
1	187342701	187343800	1100	0.0338382261891305	-10.1423393086083	ENSMUSG00000026610	Esrrg	25
1	191729901	191731500	1600	1.43476832155491e-06	-15.1060190039101	ENSMUSG00000026637	Traf5	28
1	192834201	192836200	2000	0.00181221883691036	-9.06885832361194	ENSMUSG00000026638	Irf6	23
1	192879901	192880900	1000	0.0278530482823525	7.68170433776607	ENSMUSG00000037318	Traf3ip3	27
1	192884601	192885600	1000	0.0461133177717461	8.97420169583258	ENSMUSG00000089683	NA	21
10	4661901	4663600	1700	3.77634018528305e-08	7.50325187211472	ENSMUSG00000019768	Esr1	21
10	7656501	7657600	1100	0.000720443512230328	-8.62186906767563	ENSMUSG00000040006	Ginm1	23
10	8827801	8829300	1500	0.00806795888066121	12.5574144851145	ENSMUSG00000111674	NA	32
10	11715201	11716300	1100	0.0298352480842205	9.70447231013715	ENSMUSG00000111995	NA	33
10	14190101	14191400	1300	0.00307002363909042	9.28093668110465	ENSMUSG00000102229	NA	19
10	14204201	14205300	1100	0.040632403082579	8.2531472542283	ENSMUSG00000112225	NA	94
10	19235101	19236100	1000	0.0109921852458445	-9.0432864626413	ENSMUSG00000045591	Olig3	18
10	19463801	19465300	1500	0.0235743691696908	8.63203996497301	ENSMUSG00000020009	Ifngr1	71
10	20189201	20191000	1800	0.020179810920185	-8.62939463424528	ENSMUSG00000037608	Bclaf1	37
10	20829401	20831300	1900	0.000437810808265489	7.94752018355121	ENSMUSG00000019986	Ahi1	20
10	20975901	20977200	1300	0.00645237130359617	7.52018773069068	ENSMUSG00000111102	NA	17
10	25761901	25763200	1300	0.0306003153469523	-7.94651045061257	ENSMUSG00000112861	NA	15
10	39605801	39606800	1000	0.0149307025191162	-9.3316525027712	ENSMUSG00000087177	E130307A14Rik	13
10	39850301	39852100	1800	2.2172843222645e-06	-9.77278054354008	ENSMUSG00000038528	Mfsd4b5	17
10	41326601	41327800	1200	5.74165572588372e-10	10.2003582674185	ENSMUSG00000019826	Zbtb24	38
10	41893101	41894600	1500	0.00338601001069859	8.51248694884357	ENSMUSG00000071324	Armc2	30
10	41893301	41894300	1000	0.00338601001069859	8.51248694884357	ENSMUSG00000111103	NA	16
10	41930201	41931500	1300	0.0135647595421326	-8.8440922928006	ENSMUSG00000085666	NA	13
10	42148801	42150500	1700	0.00367035811601421	8.65600139179572	ENSMUSG00000048756	Foxo3	26
10	53257801	53258900	1100	0.0190966366883148	7.7974643811615	ENSMUSG00000038594	Cep85l	19
10	57405201	57406200	1000	0.0225195375415538	9.73764665917584	ENSMUSG00000019877	Serinc1	21
10	59784501	59785700	1200	0.029016909787439	9.73367255149482	ENSMUSG00000020108	Ddit4	29
10	63174601	63175800	1200	0.00166137453046247	8.92297222478412	ENSMUSG00000020063	Sirt1	30
10	68872001	68873200	1200	0.0202902716011085	8.34606083902898	ENSMUSG00000112331	Gm33035	25
10	70174201	70176500	2300	0.00500476692532235	7.52686007235243	ENSMUSG00000112676	Gm20108	29
10	71184701	71185800	1100	0.00109563563902684	7.91565515808084	ENSMUSG00000060733	Ipmk	26
10	72141901	72142900	1000	0.0373402072045878	-22.992213570634	ENSMUSG00000053830	NA	17
10	75773601	75775300	1700	0.000682952392326872	11.1308036698754	ENSMUSG00000050157	Gm867	19
10	76072401	76073500	1100	0.000893922512168389	-8.14891689645109	ENSMUSG00000020230	Prmt2	35
10	77520001	77521000	1000	0.0448962761989363	-7.88401168950852	ENSMUSG00000069581	Tspear	34
10	77889901	77891500	1600	0.0211857713988803	7.64582169479369	ENSMUSG00000000730	Dnmt3l	21
10	78745701	78747200	1500	0.00501311399747011	-15.4553974610207	ENSMUSG00000094673	Olfr1354	22
10	79856801	79857800	1000	0.047476334693629	9.72186910127509	ENSMUSG00000035697	Arhgap45	21
10	80456701	80457800	1100	0.00137188409837334	7.72998506605091	ENSMUSG00000003345	Csnk1g2	24
10	80942001	80943500	1500	0.00313546458315306	14.5255492874842	ENSMUSG00000035027	Map2k2	36
10	81002101	81003200	1100	0.0189875724758147	9.00827929411123	ENSMUSG00000004934	Pias4	41
10	81485601	81486600	1000	0.0194788411668787	-8.01016304470387	ENSMUSG00000096856	Gm10778	20
10	82266101	82267600	1500	0.000149890383238317	8.06434354814853	ENSMUSG00000112163	Gm8188	22
10	82524801	82525900	1100	0.0229434102523573	9.08325101229362	ENSMUSG00000020251	Glt8d2	29
10	84325301	84326800	1500	0.0110909478454307	7.61457315231762	ENSMUSG00000020033	4930463O16Rik	14
10	85867901	85869000	1100	0.0252243414945402	-7.92505061160122	ENSMUSG00000001786	Fbxo7	26
10	86441001	86442100	1100	0.0443613636129183	-11.0641337503379	ENSMUSG00000112078	NA	37
10	86473201	86474200	1000	0.0453455185496737	-7.76218412193355	ENSMUSG00000112282	Gm19989	11
10	88191701	88192800	1100	0.0175459732164309	8.12202991312777	ENSMUSG00000020057	Dram1	17
10	88474701	88475700	1000	0.00198890008536229	-16.6666666666667	ENSMUSG00000112231	Gm8435	37
10	88494001	88495900	1900	0.0297950182724975	-10.3551864851782	ENSMUSG00000112428	NA	14
10	93377201	93378300	1100	0.0400102928019213	8.04760693053275	ENSMUSG00000036168	Ccdc38	12
10	95150001	95151200	1200	0.00101010763409591	9.57864740568736	ENSMUSG00000112744	NA	30
10	95583801	95584900	1100	0.00372931591174312	8.06273490176381	ENSMUSG00000101517	NA	26
10	100036801	100037900	1100	0.0276069052332357	8.31870927740358	ENSMUSG00000112633	NA	18
10	101516401	101517400	1000	0.034759595395179	11.3577863577864	ENSMUSG00000019888	Mgat4c	33
10	102206901	102207900	1000	0.0347467576608031	-10.4506278840754	ENSMUSG00000019888	Mgat4c	18
10	105344001	105345200	1200	0.0268008079132079	9.02938441633671	ENSMUSG00000084399	NA	44
10	108169901	108170900	1000	0.048144219266791	-12.4471095361506	ENSMUSG00000035873	Pawr	54
10	117266001	117267300	1300	0.000815157663196455	-9.03216007788484	ENSMUSG00000095826	Gm9002	21
10	117837001	117838600	1600	0.00476723607427498	8.98499089635861	ENSMUSG00000102896	NA	18
10	117945501	117946900	1400	0.00382658281117694	9.83744055911162	ENSMUSG00000112470	NA	40
10	118190201	118191200	1000	0.00414333705328846	-26.507713884993	ENSMUSG00000112919	Gm9049	31
10	118549101	118550700	1600	0.00595875795931204	10.0721187815034	ENSMUSG00000112029	Gm33337	14
10	118717001	118718800	1800	1.06117139835004e-05	10.5398791534112	ENSMUSG00000112402	NA	19
10	119291601	119292600	1000	0.00175301423343203	9.30088967851329	ENSMUSG00000034813	Grip1	21
10	120145801	120146800	1000	0.0273203146018812	10.2151428368559	ENSMUSG00000102382	NA	52
10	120871801	120872800	1000	0.0309781455533032	10.4687127228111	ENSMUSG00000020218	Wif1	16
10	121129601	121131300	1700	7.65487364744291e-06	-10.7081716464745	ENSMUSG00000052302	Tbc1d30	15
10	121201601	121202900	1300	0.0156413990558435	7.93926388675744	ENSMUSG00000034707	Gns	41
10	122035401	122036800	1400	0.0269785585141978	7.68783496213511	ENSMUSG00000112305	NA	13
10	122627501	122629300	1800	0.00455112689172088	10.0309062730581	ENSMUSG00000112220	NA	18
10	126644701	126646900	2200	0.00279062981016654	-8.11346901604864	ENSMUSG00000112492	Gm9111	10
10	127189601	127190600	1000	0.00234707009518142	-9.36187396614488	ENSMUSG00000047492	Inhbe	21
10	127499001	127500600	1600	0.010122105670628	8.93705110589532	ENSMUSG00000085731	NA	16
10	127931701	127933000	1300	4.72567445291887e-09	11.9086806794982	ENSMUSG00000040054	Baz2a	21
10	128170701	128172200	1500	0.0199998309123038	8.30359567048649	ENSMUSG00000005683	Cs	27
10	128326801	128327800	1000	0.0422871247839247	8.54028239202658	ENSMUSG00000090841	Myl6	56
10	129073101	129074100	1000	0.0498471667348387	8.47160602405966	ENSMUSG00000096229	Olfr774	23
10	129765201	129766600	1400	0.00390736118111967	11.6836948841968	ENSMUSG00000107399	NA	10
11	4934801	4935800	1000	0.0332455354097674	12.3019332938072	ENSMUSG00000009090	Ap1b1	18
11	6468601	6470100	1500	0.00476857320447889	8.21816008136481	ENSMUSG00000020437	Myo1g	10
11	8923801	8925500	1700	0.0109064872412095	-8.05665051486944	ENSMUSG00000046634	Pkd1l1	33
11	12264201	12265200	1000	0.0433808795591783	9.14118969620853	ENSMUSG00000086584	NA	19
11	18048501	18049600	1100	0.0441006211397287	11.2031627719581	ENSMUSG00000085453	Gm12018	24
11	20201601	20202700	1100	0.0319911193361048	-7.96263818027211	ENSMUSG00000044066	Cep68	12
11	27037101	27038300	1200	0.0238248673526611	9.29296147972897	ENSMUSG00000088654	Gm24850	34
11	27267401	27268900	1500	0.0262601168029858	16.0647276360251	ENSMUSG00000119065	Gm25387	47
11	29667801	29668800	1000	0.0403333665578182	8.35573631120609	ENSMUSG00000020458	Rtn4	19
11	31918101	31919500	1400	0.0104863435914403	-10.6405147349528	ENSMUSG00000020299	4930524B15Rik	15
11	32478701	32479800	1100	0.0355336822746437	-8.57729840780688	ENSMUSG00000044056	Efcab9	32
11	40580901	40582100	1200	0.0172572910009334	9.74549428792989	ENSMUSG00000042032	Mat2b	14
11	45948001	45949800	1800	0.00604068114330458	-7.92744797034002	ENSMUSG00000011256	Adam19	53
11	46286001	46287300	1300	0.0193669352457612	12.1060934498496	ENSMUSG00000020401	Garin3	38
11	46343601	46344700	1100	0.017275414274176	7.62151574598519	ENSMUSG00000020399	Havcr2	29
11	48572501	48573600	1100	0.0296750846856697	-11.0112020451277	ENSMUSG00000088425	Gm24422	27
11	48624201	48625200	1000	0.0457237359755169	-16.4281783159053	ENSMUSG00000083460	Gm12182	24
11	48883301	48884300	1000	0.0180096552735808	-15.6376413617976	ENSMUSG00000078922	Tgtp1	15
11	49554701	49555700	1000	0.0386687559426043	8.06658772374991	ENSMUSG00000064057	Scgb3a1	12
11	49555801	49557000	1200	0.0187826381176214	-8.03105389005457	ENSMUSG00000064057	Scgb3a1	17
11	50104001	50105000	1000	0.0484871463834405	-7.65294707376267	ENSMUSG00000036620	Mgat4b	45
11	50322101	50323500	1400	0.000159854809200406	-8.72312753679489	ENSMUSG00000020375	Rufy1	15
11	50806601	50807900	1300	3.85177654461591e-09	8.164000168799	ENSMUSG00000049321	Zfp2	76
11	50851801	50853100	1300	0.0372011437178437	-9.25027851539467	ENSMUSG00000083542	Olfr1379-ps1	12
11	53215701	53216900	1200	0.014315979586038	-7.87324684212364	ENSMUSG00000018239	Zcchc10	17
11	54636701	54637700	1000	0.0143821794459125	8.71670445715981	ENSMUSG00000082503	NA	25
11	54850001	54851100	1100	0.0407545672561726	10.2451518477863	ENSMUSG00000020400	Tnip1	19
11	55091501	55092500	1000	0.0496629841000387	7.91585705837627	ENSMUSG00000020261	Slc36a1	37
11	55227701	55229200	1500	0.00374395780347418	-11.3751908028752	ENSMUSG00000055333	Fat2	37
11	58311101	58312100	1000	0.0369984003934044	-9.64348674912948	ENSMUSG00000013653	1810065E05Rik	28
11	58844701	58846500	1800	2.14934670310015e-100	-11.14169435651	ENSMUSG00000036964	Trim17	18
11	58845601	58846700	1100	2.14934670310015e-100	-11.14169435651	ENSMUSG00002075890	NA	19
11	59032701	59033700	1000	0.0317829902837894	-9.64036596561949	ENSMUSG00000061462	Obscn	11
11	59093601	59094900	1300	0.0109171884742466	7.98193965541112	ENSMUSG00000036860	Mrpl55	15
11	59339301	59340300	1000	0.023740831120634	-8.70612552548353	ENSMUSG00000009894	Snap47	11
11	61307901	61309400	1500	0.0108401802482073	8.03443879952401	ENSMUSG00000082032	NA	14
11	61822001	61823100	1100	0.0497509776973312	10.4831801258608	ENSMUSG00000047804	Akap10	39
11	62643301	62644900	1600	0.0136991024917568	8.02266645946265	ENSMUSG00000096083	NA	16
11	62710101	62711200	1100	0.00973024801939453	7.7307166535144	ENSMUSG00000047821	Trim16	16
11	62712701	62714000	1300	0.0228713012308351	9.09112161861873	ENSMUSG00000047821	Trim16	16
11	62950601	62951600	1000	0.00957280087221365	11.0878243512974	ENSMUSG00000042189	Tekt3	65
11	68443601	68445400	1800	1.29312616361967e-41	20.1638494150891	ENSMUSG00000046207	Pik3r6	16
11	68444501	68445500	1000	1.29312616361967e-41	20.1638494150891	ENSMUSG00000048329	Mfsd6l	15
11	68800101	68801100	1000	0.024038418958633	8.2244359150711	ENSMUSG00000119488	Gm22608	39
11	68863101	68864100	1000	0.00499985839905034	-7.50809130059381	ENSMUSG00000032892	Rangrf	17
11	69254901	69256500	1600	0.00083739962196228	9.13226970300226	ENSMUSG00000018474	Chd3	30
11	69586901	69587900	1000	0.0106227294891853	10.0626131487612	ENSMUSG00000018752	Tnfsfm13	11
11	70124901	70125900	1000	0.0399650445048297	-11.5112854852392	ENSMUSG00000065411	Mir195a	39
11	70396701	70398000	1300	0.00665851055345134	8.86894472857183	ENSMUSG00000018919	Tm4sf5	20
11	70528801	70530100	1300	0.0375943795834551	9.66639359505566	ENSMUSG00000050675	Gp1ba	21
11	70547801	70549400	1600	0.00920195459769381	8.78024529435366	ENSMUSG00000060600	Eno3	42
11	72462001	72463000	1000	0.0280940708857308	-13.1985478084044	ENSMUSG00000081675	Gm12712	16
11	72983401	72984500	1100	0.00545334188052334	-8.15140261658747	ENSMUSG00000005947	Itgae	27
11	73533901	73535000	1100	0.0448377608727514	9.34322512615802	ENSMUSG00000082338	NA	22
11	73995201	73996200	1000	0.01482178996099	-11.8013949520799	ENSMUSG00000081162	Olfr400-ps1	36
11	74540901	74542100	1200	0.016184672547914	10.6188291806279	ENSMUSG00000020741	Cluh	48
11	74658101	74660000	1900	0.00914045891940619	7.78178576717113	ENSMUSG00000010554	Mettl16	24
11	74786301	74787300	1000	0.0263945030044624	7.79180266312354	ENSMUSG00000038351	Sgsm2	40
11	75349901	75351000	1100	0.0243102512832547	-8.15578546419323	ENSMUSG00000085148	Mir22hg	11
11	75541301	75542400	1100	0.00919781537291142	-7.53051797402647	ENSMUSG00000017774	Myo1c	13
11	75816201	75817400	1200	0.0129526223946593	7.52112792314579	ENSMUSG00000020847	Rph3al	31
11	76569501	76570600	1100	0.0356646922838738	-8.54131334055428	ENSMUSG00000046275	Trarg1	39
11	77408001	77409200	1200	0.0016531758962454	10.1277691106131	ENSMUSG00000000686	Abhd15	24
11	78084601	78085900	1300	0.000156862699275829	9.50127162175725	ENSMUSG00000044122	Proca1	24
11	78642601	78643600	1000	0.029152078134004	9.44377352672894	ENSMUSG00000049489	Ccnq	11
11	78645801	78646800	1000	0.0423354491468288	11.0815602836879	ENSMUSG00002075383	NA	28
11	79513501	79514500	1000	0.0441968550318213	7.74711182234693	ENSMUSG00000087434	Rab11fip4os1	19
11	83299301	83300800	1500	0.0215845019386525	8.67610653242103	ENSMUSG00000020684	Rasl10b	18
11	86885201	86886800	1600	0.0115049952855898	8.36529418547083	ENSMUSG00000018427	Ypel2	46
11	86885901	86887200	1300	0.0115049952855898	8.36529418547083	ENSMUSG00000088816	Gm22387	15
11	87811201	87812200	1000	0.0372616401069796	8.38463432652056	ENSMUSG00000060787	Olfr464	43
11	89019201	89020200	1000	0.0343652012438519	10.0873387703164	ENSMUSG00000086919	NA	34
11	89893601	89894600	1000	0.000167550199057559	-13.0971545481466	ENSMUSG00000020553	Pctp	17
11	94314501	94316100	1600	0.000302228476873458	8.85342398319054	ENSMUSG00000020866	Cacna1g	27
11	94902901	94904100	1200	0.0183789535606788	9.13998276347753	ENSMUSG00000047181	Samd14	36
11	95150801	95152200	1400	0.0155049305872875	8.77944307975869	ENSMUSG00000020872	Tac4	16
11	95726101	95727700	1600	0.0185764410381043	8.65054873332659	ENSMUSG00000018381	Abi3	14
11	96157901	96158900	1000	0.0326646246590861	7.91832594296275	ENSMUSG00000065546	Mir196a-1	19
11	96238601	96239700	1100	0.0177657356869483	9.0783313577485	ENSMUSG00000084844	NA	19
11	97521601	97522600	1000	0.0380113786021318	-10.8302978568124	ENSMUSG00000043439	Epop	21
11	97732101	97733100	1000	0.00891401680840201	-7.62125224224823	ENSMUSG00000050538	NA	26
11	97884301	97885400	1100	0.012782501737207	8.47456042020542	ENSMUSG00000038352	Arl5c	13
11	97909501	97910500	1000	0.0324232704865894	7.99206526571646	ENSMUSG00000020882	Cacnb1	17
11	98041901	98042900	1000	0.0367529128027351	10.4823216840384	ENSMUSG00000020883	Fbxl20	13
11	98699301	98700400	1100	0.0156017932183313	-7.83119646702672	ENSMUSG00000075576	Gm12359	18
11	98815101	98816100	1000	0.044435250082134	-7.91208791208792	ENSMUSG00000037992	Rara	25
11	99548301	99549500	1200	0.00715113695875682	8.88596937377377	ENSMUSG00000069718	Gm11563	10
11	99593501	99594600	1100	0.0185324492967041	10.1746953828354	ENSMUSG00000118639	NA	12
11	99669101	99670200	1100	0.0491949672195345	7.69790815782931	ENSMUSG00000089724	Krtap4-8	24
11	99822001	99823900	1900	7.49543071623768e-08	-9.58174456930397	ENSMUSG00000086688	NA	19
11	100214201	100215300	1100	0.0243210088740715	9.69272061583349	ENSMUSG00000035530	Eif1	32
11	100742301	100743300	1000	0.0232477957299875	9.0729785195136	ENSMUSG00000020919	Stat5b	15
11	100749801	100751100	1300	0.0183096400708154	8.14520800547458	ENSMUSG00000004043	Stat5a	15
11	100788801	100789900	1100	0.0102508960765858	8.82197800955371	ENSMUSG00000004040	Stat3	22
11	101152201	101153200	1000	0.0437145763050864	9.82218896756454	ENSMUSG00000035112	Wnk4	10
11	101473101	101474200	1100	0.0137679636548062	-7.69500891389291	ENSMUSG00000034947	Tmem106a	33
11	103304101	103305100	1000	0.0494274592079957	-8.07821324133829	ENSMUSG00000034247	Plekhm1	10
11	103512201	103513200	1000	0.0477627885821085	9.77272727272727	ENSMUSG00000034239	Gm884	26
11	103854301	103855400	1100	0.0244341889059651	-12.6880499574227	ENSMUSG00000062421	Arf2	32
11	104384201	104386100	1900	0.000104068531138532	7.9662697668365	ENSMUSG00000083782	NA	32
11	106192801	106193800	1000	0.033901768773162	9.92739435798682	ENSMUSG00000020713	Gh	21
11	106637501	106638600	1100	0.01116404893057	7.75679117147708	ENSMUSG00000020717	Pecam1	21
11	106639401	106640800	1400	0.0286627674221013	-8.19806164737405	ENSMUSG00000020717	Pecam1	13
11	113643101	113644200	1100	0.0057089733789528	-8.16152772874062	ENSMUSG00000041598	Cdc42ep4	14
11	114856101	114857200	1100	0.044796574820098	8.60087960417812	ENSMUSG00000058728	Cd300c	19
11	115056001	115057000	1000	0.0198387487524457	8.3590514200154	ENSMUSG00000020733	Slc9a3r1	14
11	115307201	115308300	1100	0.0244254978798646	-7.51018436266497	ENSMUSG00000034566	Atp5h	88
11	115587001	115588000	1000	0.0431836003715029	9.5808106484263	ENSMUSG00000059923	Grb2	35
11	116171101	116172200	1100	0.000713763511775297	-7.70035673203183	ENSMUSG00000020793	Galr2	17
11	116715601	116716600	1000	0.0156692127820349	8.78892996404518	ENSMUSG00000020814	Mxra7	32
11	116988701	116990300	1600	0.0245032345555952	-7.75901038396597	ENSMUSG00000087057	NA	10
11	117090501	117091900	1400	0.00158391214704158	7.57649513399235	ENSMUSG00000059248	Septin9	17
11	117416301	117418000	1700	0.00762537338920906	-8.11801834795652	ENSMUSG00000085419	NA	18
11	117687001	117688000	1000	0.0183053669785894	11.8188376471416	ENSMUSG00000025573	6030468B19Rik	44
11	119238601	119239600	1000	0.0141749068859241	9.16030534351145	ENSMUSG00000005043	Sgsh	19
11	119939201	119940200	1000	0.00846782347686398	7.74643922760795	ENSMUSG00000025375	Aatk	37
11	120713101	120714200	1100	0.00104287342891908	-8.32823993176972	ENSMUSG00000025153	Fasn	24
12	3618801	3620400	1600	0.0103347564532621	10.7191382196783	ENSMUSG00000071454	Dtnb	12
12	4284401	4285600	1200	0.00552494879698188	-7.53559894255127	ENSMUSG00000096199	Ptrhd1	19
12	8346101	8347600	1500	0.0196305350986946	9.97986386425738	ENSMUSG00000112441	NA	10
12	12061101	12062300	1200	0.0342259664386881	-9.11476660872514	ENSMUSG00000077204	Gm25610	65
12	12073001	12074000	1000	0.0419715804499189	-13.2743362831858	ENSMUSG00000078377	Gm4294	15
12	21367201	21369100	1900	0.00719260026857615	7.96968183748002	ENSMUSG00000062054	Iah1	11
12	23851201	23852200	1000	0.0334956948516487	-35.1118760757315	ENSMUSG00000113407	NA	16
12	25351001	25352000	1000	0.0435605887025765	-7.94435644600463	ENSMUSG00000114105	NA	20
12	28700301	28701300	1000	0.0325939509219986	-7.59668252342114	ENSMUSG00000020630	Rnaseh1	24
12	30180601	30181700	1100	0.0478437267813267	-9.29447852760736	ENSMUSG00000020673	Tpo	13
12	33160001	33161200	1200	0.000302848634194449	-8.43624800214506	ENSMUSG00000084979	NA	50
12	35095501	35096700	1200	0.0136187564674003	7.5015047430779	ENSMUSG00000020590	Snx13	29
12	35819601	35820800	1200	0.0201502297863146	-8.47393609615344	ENSMUSG00000114167	Gm7002	36
12	37870101	37871200	1100	0.0174570262315472	9.33933644676405	ENSMUSG00000036095	Dgkb	18
12	40928201	40929300	1100	0.0264402620600264	11.4074102598661	ENSMUSG00000113435	Gm19441	32
12	47244701	47245700	1000	0.022088707932782	-8.3726150392817	ENSMUSG00000112215	Gm2089	44
12	49430901	49431900	1000	0.000393170004844093	-8.95881415831814	ENSMUSG00000020950	Foxg1	28
12	49546701	49547900	1200	0.0341380991177282	24.1261985771729	ENSMUSG00000112079	NA	13
12	54247101	54248500	1400	0.0356372199487479	-8.32537648691082	ENSMUSG00000035105	Egln3	29
12	55614401	55616000	1600	0.014683585592808	7.54877494464618	ENSMUSG00000063129	Aldoart2	10
12	69287601	69288800	1200	3.0264740887152e-06	8.12676569493373	ENSMUSG00000051890	Klhdc1	19
12	69730401	69731400	1000	0.0376062004850253	7.71322972089568	ENSMUSG00000034801	Sos2	29
12	70009301	70011100	1800	0.0116013178729407	9.29839409373565	ENSMUSG00000079076	Gm3086	10
12	70956301	70957800	1500	0.00836548105089296	7.51576972342028	ENSMUSG00000113584	Gm46355	18
12	70959401	70961100	1700	0.0188972742932298	-7.52010237215277	ENSMUSG00000113707	NA	22
12	73840101	73841200	1100	2.31388245888378e-05	8.53079991229293	ENSMUSG00000113321	NA	62
12	75779001	75780000	1000	0.0320209984485601	10.8289996940961	ENSMUSG00000021054	Sgpp1	23
12	77570601	77571600	1000	0.0487319098389461	10.0652296525172	ENSMUSG00000111939	NA	16
12	80180501	80182300	1800	0.00455183541054456	7.99663640288625	ENSMUSG00000097729	NA	19
12	80304801	80305900	1100	0.00344672244286426	8.5593719366022	ENSMUSG00000015143	Actn1	19
12	80561801	80562800	1000	0.0473255359918189	8.6968578875693	ENSMUSG00000097801	NA	16
12	83666701	83668900	2200	9.70425303586775e-06	-14.4255043028396	ENSMUSG00000113431	NA	11
12	84495901	84497700	1800	0.00113780883058546	-8.89039591973561	ENSMUSG00000021238	Aldh6a1	11
12	84498401	84500000	1600	8.15002686651933e-06	8.21597262288342	ENSMUSG00000085793	Lin52	25
12	85043701	85044700	1000	0.0477737226684838	9.6435370113335	ENSMUSG00000021244	Ylpm1	19
12	86351601	86353500	1900	1.79409910245929e-10	-12.7966006284175	ENSMUSG00000097488	NA	23
12	86408401	86411200	2800	0.0154032653151529	-9.83524664943603	ENSMUSG00000021255	Esrrb	26
12	87435501	87436600	1100	0.00918426020779975	7.70758695742624	ENSMUSG00000021036	Sptlc2	11
12	87662001	87663100	1100	0.0467838802806223	33.6073059360731	ENSMUSG00000092019	Eif1ad6	14
12	87693701	87694700	1000	0.0242646101055978	23.3734249713631	ENSMUSG00000113489	Ubl5b	11
12	88075701	88076800	1100	0.0244833138109521	-7.51417447785471	ENSMUSG00000114108	NA	35
12	88104101	88105800	1700	0.0228218790353682	-13.2816112918333	ENSMUSG00000113348	NA	39
12	88150701	88151800	1100	0.0314164860449216	-10.524756209256	ENSMUSG00000066027	Pramel51	11
12	90361701	90362700	1000	0.0367335143411652	-9.47873427215477	ENSMUSG00000113539	NA	17
12	91149701	91151400	1700	0.0126652209216852	8.53175411863123	ENSMUSG00000061533	Cep128	17
12	98248701	98249900	1200	0.000167190123752768	-8.30993868364409	ENSMUSG00000112510	NA	41
12	99359901	99361000	1100	0.0253060967758686	7.63552686414191	ENSMUSG00000033713	Foxn3	24
12	103335001	103336000	1000	0.0428140158419168	-9.62686386814569	ENSMUSG00000110677	NA	30
12	103829401	103830400	1000	0.0127125097511611	-12.7802452129788	ENSMUSG00000066366	Serpina1a	13
12	104078101	104079400	1300	0.00076985905367198	12.3081263278555	ENSMUSG00000041536	Serpina3a	26
12	105371401	105373400	2000	0.0080394818414164	9.5292799078893	ENSMUSG00000114181	NA	13
12	105421401	105422500	1100	0.0256539677988	-10.477348673914	ENSMUSG00000094910	D430019H16Rik	13
12	107448301	107449800	1500	0.0345543506211087	8.38618229111727	ENSMUSG00000113415	NA	17
12	108275501	108276500	1000	0.0156466719203616	12.5567218850801	ENSMUSG00000021260	Hhipl1	35
12	108523301	108524800	1500	0.0287724819716956	12.1368496774572	ENSMUSG00000021262	Evl	15
12	109417501	109418500	1000	0.0108504069139582	12.5487189316977	ENSMUSG00000040856	Dlk1	49
12	109507401	109508600	1200	0.0368846242081689	7.88458921067394	ENSMUSG00000021268	Meg3	77
12	110986401	110988200	1800	0.0100291049300031	7.6351947331725	ENSMUSG00000113597	NA	16
12	112554001	112555200	1200	0.00143253997604936	-8.68502976749884	ENSMUSG00000037679	Inf2	15
12	112605201	112606800	1600	0.00159157192430491	8.73280212535855	ENSMUSG00000011148	Adssl1	29
12	113102601	113103700	1100	0.00841954530709293	8.48076076819808	ENSMUSG00000006356	Crip2	25
12	113226001	113227000	1000	0.000141886683753751	-15.390243902439	ENSMUSG00000095079	Igha	20
12	113251701	113253200	1500	0.0176431809080392	-9.63362973151162	ENSMUSG00000076612	Ighg2c	11
12	113378001	113379100	1100	0.00167457639719785	-21.7391304347826	ENSMUSG00000104213	Ighd	20
12	113565701	113566800	1100	0.0370778128591248	-8.6453746253247	ENSMUSG00000103111	NA	21
12	113625701	113626800	1100	0.0235379140828909	-10.5501987581721	ENSMUSG00000095285	Ighv5-9	14
12	113728701	113730600	1900	0.00896074817343432	-16.7124793842771	ENSMUSG00000103604	NA	23
12	113731701	113733200	1500	0.00851220756088013	-41.8803418803419	ENSMUSG00000103604	NA	17
12	113733901	113735400	1500	0.0205949234641855	-10.9576347688114	ENSMUSG00000095565	NA	17
12	113761001	113762800	1800	0.00748659169095351	-11.3361809928283	ENSMUSG00000076646	NA	10
12	113762901	113763900	1000	0.0226396129862693	-11.5128115128115	ENSMUSG00000076646	NA	17
12	113764601	113766400	1800	0.00212483569696258	-14.4580149224799	ENSMUSG00000104355	NA	12
12	113768601	113769600	1000	0.0113929624727439	-8.7856071964018	ENSMUSG00000104355	NA	17
12	113793701	113794700	1000	0.00107562353900323	-18.8940092165899	ENSMUSG00000094134	NA	26
12	113798701	113799800	1100	1.63767172326689e-09	-12.9099713845477	ENSMUSG00000094194	NA	18
12	113860301	113861300	1000	1.40332859543898e-05	-16.5731837606838	ENSMUSG00000076665	Ighv7-1	34
12	113861801	113863400	1600	0.0373776903762523	-9.0876804819363	ENSMUSG00000076665	Ighv7-1	18
12	113894201	113895300	1100	0.00559298448752026	-12.5618131868132	ENSMUSG00000094509	NA	21
12	113927201	113928600	1400	0.00597273782468864	16.8532818532819	ENSMUSG00000093838	NA	25
12	113929301	113930300	1000	3.1552162141149e-08	-11.4127431878326	ENSMUSG00000093838	NA	12
12	113935401	113936400	1000	0.00145241366790807	-26.9293924466338	ENSMUSG00000104393	NA	21
12	113948001	113949900	1900	0.000246492898533212	-17.0254931834346	ENSMUSG00000094533	NA	10
12	114012401	114013900	1500	0.0180753888562733	-15625	ENSMUSG00000096108	Ighv11-2	29
12	114025901	114027300	1400	0.0304093261473045	-15.5555555555556	ENSMUSG00000095642	Ighv14-3	23
12	114029601	114031000	1400	0.000201430953771371	-14.1227462246043	ENSMUSG00000076661	Ighv16-1	21
12	114049501	114050500	1000	0.000872781553981449	-11.1157339990292	ENSMUSG00000104129	Ighv6-2	33
12	114053401	114054900	1500	0.0451317366253496	-11.7647058823529	ENSMUSG00000104129	Ighv6-2	12
12	114058201	114060100	1900	0.00747352854182552	-8.23945609968717	ENSMUSG00000096805	Ighv9-1	33
12	114068001	114070500	2500	0.0275799539795144	10.1029037205557	ENSMUSG00000103918	Ighv12-1	15
12	114107001	114108100	1100	0.0470085767385159	-18.9189189189189	ENSMUSG00000096459	Ighv9-3	19
12	114115501	114116800	1300	0.000714036901062531	-28.2692307692308	ENSMUSG00000076652	Ighv7-3	12
12	114141101	114142900	1800	0.04393518951173	-9.20822976022028	ENSMUSG00000076666	Ighv14-4	32
12	114154901	114156000	1100	0.0132033601076334	-12.4960753532182	ENSMUSG00000103537	NA	15
12	114187201	114188200	1000	0.00283881626138748	-13.0671506352087	ENSMUSG00000076668	Ighv7-4	18
12	114215701	114217400	1700	0.00750916126837381	-13.9077961570247	ENSMUSG00000103939	NA	20
12	114224901	114226000	1100	8.30446119449972e-05	-13.0434782608696	ENSMUSG00000076670	Ighv3-5	35
12	114280401	114281500	1100	0.00044977906089585	-13.6024486069679	ENSMUSG00000102601	NA	12
12	114324301	114325300	1000	5.63301881653291e-05	-17.1236171236171	ENSMUSG00000076671	Ighv13-2	24
12	114326901	114328200	1300	0.00521232087971866	-11.7362125156748	ENSMUSG00000076676	NA	15
12	114331501	114332900	1400	0.00663735702671197	-8.04493840546971	ENSMUSG00000076676	NA	42
12	114370601	114371700	1100	0.0467279032174863	-13.1242920399547	ENSMUSG00000094174	Ighv6-4	32
12	114415801	114417600	1800	0.021976765115476	-17.5541627168796	ENSMUSG00000087582	NA	22
12	114435801	114436800	1000	0.0143926125540305	-21.1669283097855	ENSMUSG00000102524	NA	19
12	114494901	114496100	1200	0.0457328454774256	-15.2456497362847	ENSMUSG00000103915	Ighv1-6	27
12	114530201	114531500	1300	0.0114047601557419	-8.51063829787234	ENSMUSG00000076688	NA	22
12	114546001	114547000	1000	0.0346122857213245	-8.59339665309814	ENSMUSG00000094694	NA	13
12	114561901	114563600	1700	0.00734246759462665	-17.2672067280369	ENSMUSG00000102502	NA	49
12	114673901	114675500	1600	0.0149931034365255	-14.0350877192982	ENSMUSG00000096410	NA	27
12	114736801	114740900	4100	0.00396080683755307	-16.2918403062229	ENSMUSG00000094241	Ighv1-24	24
12	114744301	114746300	2000	0.0105556358572967	-29.8005243634524	ENSMUSG00000102952	NA	16
12	114751101	114754800	3700	0.0113554455925755	-29.2069270375584	ENSMUSG00000094546	NA	19
12	114766201	114767800	1600	0.0170787360669057	-11.7647058823529	ENSMUSG00000103395	NA	30
12	114806301	114808200	1900	0.0011724316759023	-7.66086516872454	ENSMUSG00000102942	Ighv1-33	19
12	114841901	114843200	1300	0.0318694195533504	-20	ENSMUSG00000094051	NA	16
12	114876101	114877300	1200	5.65149349866408e-08	-16.8258426460661	ENSMUSG00000095130	NA	19
12	114896001	114897000	1000	0.0247401932873457	-15.7894736842105	ENSMUSG00000102535	NA	33
12	114900501	114902400	1900	0.00836448109063986	-11.1741533318401	ENSMUSG00000094652	Ighv1-42	19
12	114912801	114914000	1200	0.00857797885827436	-26.3888888888889	ENSMUSG00000095859	Ighv1-43	22
12	114938201	114939400	1200	1.58453237963267e-05	-26.4038231780167	ENSMUSG00000102928	NA	23
12	114951601	114952700	1100	0.000129066110344697	-27.2727272727273	ENSMUSG00000076709	Ighv1-47	17
12	114965901	114967400	1500	0.0012919478675337	-15.7004412896685	ENSMUSG00000103990	Ighv8-3	17
12	114988701	114989800	1100	0.00139575883167569	-18.5185185185185	ENSMUSG00000096355	Ighv8-4	16
12	115032201	115033500	1300	0.00243120403355309	-29.0322580645161	ENSMUSG00000102364	NA	10
12	115086301	115087800	1500	0.00137642828883118	-13.5135135135135	ENSMUSG00000094198	NA	32
12	115111901	115113300	1400	0.0444871685070979	-16.5501519756839	ENSMUSG00000095204	NA	15
12	115185201	115186300	1100	1.19576871403719e-05	-9.44584527880442	ENSMUSG00000103737	Gm7142	18
12	115188201	115189500	1300	0.0426851774537431	-7.74406022112444	ENSMUSG00000103737	Gm7142	16
12	115224301	115226500	2200	0.00447974702104683	-11.6610764671459	ENSMUSG00000103168	Gm30948	24
12	115231101	115232700	1600	0.00605630648807321	-21.0526315789474	ENSMUSG00000102295	NA	25
12	115274001	115275500	1500	5.72055297834923e-05	-42.8571428571429	ENSMUSG00000095889	Ighv1-58	12
12	115319501	115320500	1000	0.0270865299816202	-22.2307104660046	ENSMUSG00000094087	NA	21
12	115369501	115372300	2800	0.000394501722547447	-14.4236010902678	ENSMUSG00000104373	NA	39
12	115372801	115374000	1200	0.000111342600052901	-35.527950310559	ENSMUSG00000103470	NA	27
12	115471201	115472800	1600	0.0188048916337701	-20.2791461412151	ENSMUSG00000094088	Ighv1-64	34
12	115482501	115484000	1500	0.00389437507100663	-13.9240506329114	ENSMUSG00000106325	NA	22
12	115492601	115494300	1700	0.008994835610879	-8.75144891538334	ENSMUSG00000104593	NA	17
12	115776101	115777700	1600	0.0401784822564548	-8.5415550970246	ENSMUSG00000105669	Gm18341	13
12	115812001	115813500	1500	0.00124745380806559	-10.2578383514071	ENSMUSG00000093896	Ighv1-76	39
12	115814801	115815900	1100	6.36739707575279e-05	-12.8725038402458	ENSMUSG00000093896	Ighv1-76	21
12	115832701	115833800	1100	0.00916683626992563	-11.3924050632911	ENSMUSG00000096326	Ighv1-78	24
12	115872601	115874500	1900	0.0263951923682272	-22.5	ENSMUSG00000094075	NA	24
12	115940901	115942200	1300	0.0229044703879051	-9.48550480793466	ENSMUSG00000094940	Ighv1-84	16
12	119274901	119276600	1700	0.015780321547562	11.1754119431888	ENSMUSG00000041886	Macc1	17
12	119907401	119908600	1200	0.0163844515313901	8.6299715649159	ENSMUSG00000048004	Tmem196	32
13	3527401	3529400	2000	2.28233914007591e-07	-8.94178841287704	ENSMUSG00000097709	NA	14
13	4696201	4697200	1000	0.0492559186466272	-7.57419827187269	ENSMUSG00000113717	NA	20
13	5238801	5239900	1100	0.0357869283072567	-16.9318505845452	ENSMUSG00000077473	Gm24790	16
13	5940001	5941100	1100	0.02554961321953	-9.36076192672894	ENSMUSG00000113757	NA	15
13	14127401	14128400	1000	0.0208861351792338	-7.55775758796096	ENSMUSG00000113310	NA	11
13	18134001	18135200	1200	0.0330785885372787	-8.4458849695985	ENSMUSG00000114077	NA	15
13	18570601	18571700	1100	0.0497672203662147	-7.9313174918089	ENSMUSG00000009734	Pou6f2	15
13	19369401	19370400	1000	0.0150495198374806	15.0137623570459	ENSMUSG00000076745	Trgv4	25
13	19528901	19530300	1400	0.0374681467783963	8.60032319463579	ENSMUSG00000076757	Trgc4	26
13	21194501	21195700	1200	0.0323632305163283	-8.82434314570612	ENSMUSG00000021322	Aoah	13
13	21763601	21764800	1200	0.025797710791651	9.21895752783866	ENSMUSG00000046016	Olfr1364	23
13	22197101	22198100	1000	0.0229812020194803	7.88318102216606	ENSMUSG00000085827	NA	13
13	22404201	22405300	1100	0.0330181566510478	-10.3244390539721	ENSMUSG00000046932	Vmn1r193	24
13	23672001	23673900	1900	0.0044461102319346	8.40719159264018	ENSMUSG00000053216	Btn2a2	27
13	23727701	23729900	2200	3.7944442258174e-38	-15.6722594478381	ENSMUSG00000100210	H3c7	26
13	23745401	23747400	2000	5.81579883808597e-100	-11.9599456358626	ENSMUSG00000069273	H3c6	40
13	23756001	23757100	1100	0.00676653914803334	-8.56150121893581	ENSMUSG00000058385	H2bc8	55
13	23764701	23766800	2100	5.54098696481424e-14	-14.1523331791482	ENSMUSG00000061482	H4c4	12
13	23880601	23881600	1000	0.0434365309579403	10.124096388287	ENSMUSG00000036211	H1f6	10
13	23928201	23930300	2100	2.36327853099758e-09	-17.4715755361147	ENSMUSG00000069310	H3c3	21
13	25013901	25015100	1200	0.0153796372720246	-7.8816287937501	ENSMUSG00000006717	Acot13	29
13	27476701	27477700	1000	0.00553965071108352	9.31325078969819	ENSMUSG00000086698	NA	21
13	30930201	30931800	1600	0.00415985915044212	7.7579612579505	ENSMUSG00000021356	Irf4	20
13	33870701	33871800	1100	0.0499292459565938	9.80467126589643	ENSMUSG00000082986	NA	38
13	35146701	35147700	1000	6.19302192481135e-06	-8.52695296755682	ENSMUSG00000113066	NA	20
13	35146801	35148300	1500	6.19302192481135e-06	-8.52695296755682	ENSMUSG00000021416	Eci3	17
13	36139801	36140900	1100	0.020200223804361	11.2268856109294	ENSMUSG00000050423	Ppp1r3g	20
13	37638701	37639700	1000	0.0466197322340987	10.6423544909349	ENSMUSG00000099847	NA	40
13	38840801	38842100	1300	0.0137312196528732	7.89377105024013	ENSMUSG00000001707	Eef1e1	21
13	41266601	41268700	2100	0.000532866851559572	-9.79801917824121	ENSMUSG00000038651	Sycp2l	40
13	43454101	43456200	2100	0.006710795267272	7.96796191418917	ENSMUSG00000051335	Gfod1	27
13	45662001	45663100	1100	0.000887462520073395	10.4271295578168	ENSMUSG00000000253	Gmpr	21
13	46654401	46656000	1600	0.00122071665023335	9.60171533224191	ENSMUSG00000021373	Cap2	10
13	47132701	47134300	1600	0.00498007360304251	7.71849470887669	ENSMUSG00000051606	NA	22
13	47133401	47134500	1100	0.00498007360304251	7.71849470887669	ENSMUSG00002075605	NA	17
13	49399801	49401200	1400	0.00115498462522497	8.39381190861879	ENSMUSG00000021384	Susd3	13
13	50018001	50019000	1000	0.0360751801166251	-8.22953953592712	ENSMUSG00000113530	NA	38
13	51355801	51357100	1300	1.42779277635792e-06	-21.119387049675	ENSMUSG00002075045	NA	26
13	51356201	51358000	1800	1.42779277635792e-06	-21.119387049675	ENSMUSG00000091383	NA	22
13	54399501	54400500	1000	0.033399770047226	-8.18698446853706	ENSMUSG00000113327	NA	28
13	54719701	54721500	1800	0.00139475281068847	12.8759214778182	ENSMUSG00000025870	Arl10	25
13	54986401	54988200	1800	0.0251634906503708	-7.89110846521401	ENSMUSG00000086097	NA	87
13	55719501	55720700	1200	0.00454039705538905	10.1897914870378	ENSMUSG00000021495	Fam193b	31
13	55719801	55721400	1600	0.00454039705538905	10.1897914870378	ENSMUSG00000058569	Tmed9	31
13	56314501	56315700	1200	0.0372912270949171	-8.3703004985851	ENSMUSG00000077799	Gm25148	30
13	58691801	58692800	1000	0.0433876509930032	8.11056823505789	ENSMUSG00000114234	NA	20
13	59843201	59844700	1500	0.045115677856323	-7.60637640467222	ENSMUSG00000049902	4921517D22Rik	40
13	60916301	60917800	1500	0.00678290685597757	-21.4285714285714	ENSMUSG00000096874	NA	12
13	61654201	61655200	1000	0.0262307512846514	-12.0629370629371	ENSMUSG00000114928	NA	15
13	61655901	61656900	1000	0.0229715619048876	-13.4615384615385	ENSMUSG00000114928	NA	23
13	61658401	61659600	1200	0.0340780404735517	-9.53059734480309	ENSMUSG00000114928	NA	33
13	63039001	63040000	1000	0.00181784018894406	-28.9473684210526	ENSMUSG00000069805	Fbp1	18
13	63480001	63481000	1000	0.0356640441678878	9.54774305555556	ENSMUSG00000089854	NA	15
13	63643701	63645500	1800	0.000659678848727948	8.45528408825278	ENSMUSG00000021461	Fancc	37
13	63722201	63723400	1200	0.0298785821926875	-12.8776310680987	ENSMUSG00000113459	NA	18
13	65802901	65804600	1700	0.013644385455205	11.8787297065299	ENSMUSG00000113461	NA	15
13	66581801	66582800	1000	0.0192081514423909	10.6754879050085	ENSMUSG00000074832	Zfp998	12
13	67508401	67509900	1500	0.00151688645140974	-7.67618075536909	ENSMUSG00000092103	Gm17039	17
13	67701301	67702400	1100	0.000116747767300127	-8.53525868656718	ENSMUSG00000095432	Zfp748	10
13	68745701	68746900	1200	0.032495562329242	7.71543927689017	ENSMUSG00000021534	1700001L19Rik	17
13	88671701	88673100	1400	0.0403893263689496	-12.1311422801354	ENSMUSG00000114273	Gm34585	23
13	92931201	92932200	1000	0.00494496364790298	9.71551724137931	ENSMUSG00000021702	Thbs4	30
13	93438701	93439700	1000	0.0420273555805388	7.80055250884498	ENSMUSG00000007617	Homer1	10
13	96808201	96809900	1700	0.0160837469151597	10.1731007582161	ENSMUSG00000021670	Hmgcr	20
13	97148401	97149400	1000	0.039170276695535	14.1277641277641	ENSMUSG00000113934	NA	19
13	97880101	97881100	1000	0.04966427254249	-11.9703016241299	ENSMUSG00000054944	5330416C01Rik	42
13	98654001	98655100	1100	0.00816570316442215	8.52768049240546	ENSMUSG00000104430	NA	29
13	99063301	99064300	1000	0.0219937501151108	-8.30319964935349	ENSMUSG00000009470	Tnpo1	16
13	100262001	100263300	1300	0.0122064478268916	-10.6235629111048	ENSMUSG00000021645	Smn1	31
13	100753201	100754400	1200	2.23519433182228e-07	-8.35377466305772	ENSMUSG00000021636	Marveld2	23
13	104821101	104822200	1100	0.039388926381206	12.2386425834702	ENSMUSG00000084860	NA	33
13	112569501	112570700	1200	0.00574833492733539	7.50487846645309	ENSMUSG00000114468	NA	12
13	113928301	113929400	1100	0.0213580279781288	10.6035737896759	ENSMUSG00000114395	NA	23
13	115239301	115241200	1900	0.0126493153916661	8.49064809677873	ENSMUSG00000042284	Itga1	12
13	115414901	115416300	1400	0.0442307879308453	7.73052206158416	ENSMUSG00000114471	NA	13
13	115667301	115668400	1100	0.00185465306520344	19.4984576573876	ENSMUSG00000114551	Gm6035	15
13	115668801	115669900	1100	0.00822170922987498	12.2779519331243	ENSMUSG00000114551	Gm6035	20
13	115903801	115905300	1500	0.0240887154534854	7.79174397419125	ENSMUSG00000114324	Gm18135	13
13	116467201	116468300	1100	0.0441368281089534	9.1601034442224	ENSMUSG00000114889	NA	23
13	120494201	120495200	1000	0.0266902460189264	-8.41003608341997	ENSMUSG00000095609	Gm21188	18
14	4137701	4138700	1000	0.00434945084662393	-10.8289466072771	ENSMUSG00000021774	Ube2e1	17
14	5366401	5368100	1700	0.00679161072886157	-24.236822119712	ENSMUSG00000114296	NA	15
14	5648901	5650100	1200	0.0380698075362219	-13.0434782608696	ENSMUSG00000017491	Rarb	21
14	7239601	7240800	1200	1.11630808546048e-05	-14.7327264855618	ENSMUSG00000114711	NA	16
14	7811101	7812200	1100	0.00740552993033791	-16.1290322580645	ENSMUSG00000114628	Gm19018	35
14	8123701	8124900	1200	0.0208119651102887	7.63212097684983	ENSMUSG00000114883	NA	13
14	8208001	8209100	1100	0.0180352677625627	-14.5833333333333	ENSMUSG00000114556	Gm3895	33
14	8535901	8537100	1200	5.30338756183703e-05	8.38636258181693	ENSMUSG00000079357	Gm11100	10
14	10946201	10947300	1100	0.0104212947086623	7.74591262396141	ENSMUSG00000114849	NA	14
14	11287401	11288600	1200	1.74377689671302e-05	8.17796382426219	ENSMUSG00000089785	NA	29
14	14666801	14668700	1900	0.0064540922056083	7.91318942043452	ENSMUSG00000049460	Gm8396	28
14	15156101	15158000	1900	0.0474748409474845	15.8402285850348	ENSMUSG00000091472	NA	19
14	16297401	16299500	2100	0.00610205489375271	16.6572265397214	ENSMUSG00000097199	NA	12
14	16568601	16570200	1600	0.0303486718198465	9.01330414653334	ENSMUSG00000079379	NA	14
14	25110501	25111500	1000	0.00540926148015575	-13.7152216111291	ENSMUSG00000114288	Gm32123	26
14	31059601	31060800	1200	0.0189197964804386	-8.95001042702686	ENSMUSG00000021893	Capn7	10
14	31749701	31750900	1200	0.015540717204	9.32534768070803	ENSMUSG00000021903	Galnt15	13
14	32905801	32906800	1000	0.0402695470708582	-7.75177163592576	ENSMUSG00000051506	Wdfy4	60
14	33926001	33927200	1200	0.02545327105936	-7.798476322812	ENSMUSG00000071531	Gprin2	13
14	41998101	41999200	1100	0.0430179193451816	14.9474847982311	ENSMUSG00000090476	NA	82
14	42444401	42445900	1500	0.0404413152930155	-7.67170415233204	ENSMUSG00002075543	NA	33
14	43962001	43963200	1200	0.0495060640497321	-9.69347655226618	ENSMUSG00000091718	Gm16506	66
14	44237201	44238500	1300	0.0235003266918079	7.77477748800711	ENSMUSG00000072598	Ang6	54
14	44852001	44853000	1000	0.0330181566510478	23.849712428107	ENSMUSG00000091605	NA	27
14	45243201	45244600	1400	0.00709870526424824	-12.5113331349029	ENSMUSG00000090709	NA	15
14	45246801	45248200	1400	0.014247145958351	10.8145533188795	ENSMUSG00000090709	NA	12
14	47055301	47056700	1400	0.0182407322632539	7.81014101571665	ENSMUSG00000062014	Gmfb	25
14	47545801	47547000	1200	0.0208355555899075	-10.6056953603315	ENSMUSG00000021840	Mapk1ip1l	15
14	48227301	48230200	2900	0.00528755166744533	8.07236394979554	ENSMUSG00000115403	NA	12
14	49808001	49809300	1300	0.00336884448013862	-22.9112833763997	ENSMUSG00002075370	NA	20
14	50197001	50198100	1100	0.0304517526527941	-13.9661443129683	ENSMUSG00000096254	Olfr724	84
14	50223901	50225100	1200	0.0157143680214839	-13.2075471698113	ENSMUSG00000115556	NA	17
14	50301001	50302100	1100	0.00890192134348511	-14.8648648648649	ENSMUSG00000102189	NA	20
14	50593601	50594600	1000	0.0360404257500815	7.65958246425015	ENSMUSG00000051969	Tlr11	10
14	50758401	50759400	1000	0.0106903237900029	-13.0434782608696	ENSMUSG00000094285	Olfr743	52
14	51398201	51399700	1500	0.0413760680424634	11.3215042372881	ENSMUSG00000059606	Rnase2b	37
14	52038101	52039600	1500	0.019418342872023	8.45284549299698	ENSMUSG00000050961	AY358078	22
14	52129401	52131000	1600	0.0129275258857379	9.05199307187776	ENSMUSG00000072572	Slc39a2	17
14	52844101	52845300	1200	0.028576026435318	-8.12781232833556	ENSMUSG00000106382	Trav4-1	47
14	52888801	52890100	1300	0.0264029793422471	-10.369549150037	ENSMUSG00000104620	Trav7-1	50
14	52903401	52904700	1300	0.0042805633735746	-14.2740956308902	ENSMUSG00000076764	Trav6-2	21
14	52963701	52964800	1100	0.0105654609242203	-18.5185185185185	ENSMUSG00000096600	Trav6d-3	10
14	53339301	53340300	1000	0.0167578603635677	-11.9126043039087	ENSMUSG00000092251	Trav9n-1	20
14	53774601	53776000	1400	0.0305672982634823	9.17307278483592	ENSMUSG00000096825	Trav12-1	18
14	54413201	54414200	1000	0.00553479098985647	9.95145415639443	ENSMUSG00000076888	Traj42	42
14	54413301	54415000	1700	0.00553479098985647	9.95145415639443	ENSMUSG00000076889	Traj41	17
14	54414101	54415100	1000	0.00553479098985647	9.95145415639443	ENSMUSG00000076890	Traj40	14
14	54417501	54418600	1100	0.0329904249700926	7.9226092997384	ENSMUSG00000076892	Traj38	16
14	54419001	54420600	1600	0.0236090647611395	10.3722003511026	ENSMUSG00000090494	Traj36	23
14	54429601	54430600	1000	0.0419443640714166	8.57856556255133	ENSMUSG00000076902	Traj27	15
14	54568201	54569400	1200	0.00011140060706464	-11.0576923076923	ENSMUSG00000105667	Gm3945	19
14	54935901	54937800	1900	0.0241155150941029	7.78777209469286	ENSMUSG00000114865	Gm29776	10
14	55054501	55055500	1000	0.000228821710271667	23.6246112766408	ENSMUSG00000112858	Rnf212b	51
14	55280801	55281800	1000	0.0247489990541869	12.0976489797783	ENSMUSG00000072492	Gm10364	17
14	55290701	55291800	1100	0.0452881109678019	13.4561965811966	ENSMUSG00000093452	NA	18
14	56093001	56094100	1100	0.0256229648521354	10.6063250214679	ENSMUSG00000075592	Nynrin	58
14	56603401	56605300	1900	9.45241075087665e-05	-8.68414413889075	ENSMUSG00000022229	Atp12a	23
14	56612501	56613800	1300	0.0232261837367744	7.93696450905518	ENSMUSG00000022229	Atp12a	18
14	57102701	57103700	1000	1.11338614514982e-05	9.5514681376219	ENSMUSG00000114500	Gm8983	15
14	60867701	60868700	1000	0.0459356303669956	-9.43927748826512	ENSMUSG00000021990	Spata13	33
14	61020101	61021400	1300	0.0131376989440623	-9.33057702541332	ENSMUSG00000084951	NA	19
14	62160001	62161900	1900	0.012336396728949	7.50470905818384	ENSMUSG00000114706	NA	38
14	62800401	62801500	1100	0.00442492230582245	-8.41931008401742	ENSMUSG00000035184	Fam124a	21
14	65832101	65833100	1000	0.0301695607633602	-11.2312650462064	ENSMUSG00000022031	Elp3	11
14	66073601	66074700	1100	0.00196526185150449	-8.50098540510727	ENSMUSG00000022035	Ccdc25	15
14	70445001	70446000	1000	0.031247818304343	7.55093934822928	ENSMUSG00000022091	Sorbs3	14
14	70445101	70446100	1000	0.031247818304343	7.55093934822928	ENSMUSG00000115186	NA	25
14	70668301	70669800	1500	0.011336338799423	10.291074717508	ENSMUSG00000033644	Piwil2	11
14	70835501	70836600	1100	0.00385560768980184	10.0303586204782	ENSMUSG00000022095	Fhip2b	18
14	70893601	70895000	1400	0.0411653722045696	-16.3333333333333	ENSMUSG00000022100	Xpo7	22
14	73762701	73763700	1000	0.0295053303615771	-7.57637641814966	ENSMUSG00000022110	Sucla2	17
14	75413401	75414500	1100	0.0167197792944024	-7.92363479855655	ENSMUSG00000021998	Lcp1	21
14	75988801	75989800	1000	0.0288787190142345	11.7754370379771	ENSMUSG00000034893	Cog3	11
14	77210401	77211600	1200	0.00186379681545893	-29.7297297297297	ENSMUSG00000115303	Gm4291	29
14	77350401	77351400	1000	0.00669466065461189	8.77578275708562	ENSMUSG00000034795	Ccdc122	11
14	79822601	79824400	1800	0.012356968896396	8.05504677831411	ENSMUSG00000022024	Sugt1	18
14	80581101	80582600	1500	0.0192994709286631	-10.7281002938437	ENSMUSG00000098125	Gm9578	22
14	83986901	83988000	1100	0.0477315586737996	9.0456985012236	ENSMUSG00000115780	NA	16
14	84630901	84631900	1000	0.0125368251718855	8.33457990526054	ENSMUSG00000115227	NA	26
14	93132201	93133200	1000	0.00157970155626338	-24	ENSMUSG00000115444	NA	43
14	96468701	96469700	1000	0.0231828939634342	-8.87326780962074	ENSMUSG00000083933	NA	39
14	98753201	98754300	1100	0.00476858788732374	7.94325011558021	ENSMUSG00000115486	NA	29
14	98861101	98862300	1200	0.0260714268179565	15.7208176438946	ENSMUSG00000119462	Gm26139	19
14	99228601	99229700	1100	0.0418764206360797	8.26991387394491	ENSMUSG00000060377	Rpl36a-ps1	10
14	104263401	104265200	1800	0.0254097297595586	7.9466493031828	ENSMUSG00000115727	4930432J09Rik	25
14	108931201	108932200	1000	0.0351932271520878	-11.1564007702127	ENSMUSG00000058430	Rpl27a-ps2	18
14	115059201	115060200	1000	0.0299020971832625	10.6848398888389	ENSMUSG00000103140	NA	18
14	115111801	115112900	1100	0.0333771408465457	9.63694133645674	ENSMUSG00000115309	NA	15
14	122417801	122419100	1300	0.0055045587646398	7.96744085609909	ENSMUSG00000025545	Clybl	38
14	123405101	123406300	1200	0.00757292215444597	-24.1620518799184	ENSMUSG00000115016	AA536875	40
15	4850501	4851500	1000	0.0324527536558819	8.1779458350374	ENSMUSG00000115259	NA	12
15	5217101	5218300	1200	0.0143796452335886	-7.51734345967926	ENSMUSG00000022151	Ttc33	15
15	11065401	11066700	1300	0.000546607900974389	8.14523981594992	ENSMUSG00000047497	Adamts12	15
15	12549901	12550900	1000	0.00022265321058221	7.75809016453244	ENSMUSG00000022197	Pdzd2	14
15	25986001	25987000	1000	0.035144510589485	9.15783274440519	ENSMUSG00000052253	Zfp622	15
15	34495701	34496900	1200	0.000100413592852974	8.36569074849947	ENSMUSG00000022325	Pop1	12
15	36140701	36141700	1000	0.028881640572024	11.1719543219595	ENSMUSG00000037627	Rgs22	17
15	36438301	36439400	1100	0.0222088406940067	8.39769319250116	ENSMUSG00000115395	NA	30
15	37231001	37232000	1000	0.0333001866722341	-8.94365993592524	ENSMUSG00000022286	Grhl2	13
15	38740901	38742000	1100	5.32888654437925e-08	8.52689497343198	ENSMUSG00000022296	Baalc	11
15	39997701	39998700	1000	0.0366561886287969	7.59396976904622	ENSMUSG00000094112	9330182O14Rik	22
15	41311301	41312400	1100	0.0106223226171478	-9.01831784172228	ENSMUSG00000022307	Oxr1	35
15	42540701	42542200	1500	0.0224718405405764	9.16706221670705	ENSMUSG00000097805	NA	17
15	47824301	47825500	1200	0.0468437027251314	-8.19050819610918	ENSMUSG00000022311	Csmd3	18
15	48763001	48764900	1900	0.0063557180826944	-9.25857306730231	ENSMUSG00000115462	NA	11
15	52124501	52125900	1400	0.0337024271319176	-9.10518112517924	ENSMUSG00000115738	NA	39
15	54611401	54612400	1000	0.0147518109893057	-8.1325560869476	ENSMUSG00000037362	Ccn3	33
15	58951301	58952500	1200	0.00743145423400015	-8.14875128284699	ENSMUSG00000022353	Mtss1	31
15	62049401	62050800	1400	0.0023350396369058	9.04543326579518	ENSMUSG00000097039	Pvt1	22
15	63013901	63015100	1200	0.0369630397981761	11.2709987576298	ENSMUSG00000115164	NA	25
15	64255701	64256800	1100	0.0162897971227445	7.56825365970407	ENSMUSG00000022377	Asap1	27
15	66369401	66370600	1200	0.0297088430619899	-22.4645030425964	ENSMUSG00000022375	Lrrc6	17
15	71905301	71906400	1100	0.0431159744583515	-12.8412131127755	ENSMUSG00000079022	Col22a1	27
15	73595501	73596600	1100	0.00222657053293458	7.63239895523517	ENSMUSG00000059895	Ptp4a3	21
15	75811201	75812200	1000	0.0321029843558801	13.7217651350434	ENSMUSG00000050846	Zfp623	19
15	75905301	75906800	1500	0.0166376354877974	-7.73546207191122	ENSMUSG00000102018	Iqank1	50
15	76394501	76395500	1000	0.0394189804372508	-8.07848558609752	ENSMUSG00000022555	Dgat1	24
15	76524001	76525200	1200	0.000381604839678185	-8.16937345544277	ENSMUSG00000059323	Tonsl	20
15	76593401	76594600	1200	2.13077459830061e-07	7.791894490809	ENSMUSG00000033762	Recql4	21
15	76833201	76834300	1100	0.018534383978622	8.39406642370928	ENSMUSG00000063236	1110038F14Rik	21
15	78004301	78005300	1000	0.0128515525402411	7.61557779050365	ENSMUSG00000092375	NA	39
15	78477501	78478500	1000	0.0224708648097793	-8.31963028482553	ENSMUSG00000018008	Cyth4	19
15	78601301	78602300	1000	0.000944924245637681	9.04838491130709	ENSMUSG00000043460	Elfn2	20
15	78829401	78830900	1500	0.0179022981251591	9.2227999963186	ENSMUSG00000033088	Triobp	25
15	78885601	78887300	1700	1.42868342202567e-05	7.93844620863487	ENSMUSG00000033088	Triobp	20
15	78886401	78887400	1000	1.42868342202567e-05	7.93844620863487	ENSMUSG00000099180	Mir6956	24
15	79357401	79358500	1100	0.00723719987191428	-7.90314332800829	ENSMUSG00002076976	NA	16
15	79965701	79966800	1100	4.26430600176608e-05	-8.51350825393723	ENSMUSG00000060036	Rpl3	36
15	80451101	80453000	1900	0.0112593620787716	7.91509682545377	ENSMUSG00000050439	Enthd1	22
15	85712701	85713900	1200	0.044435250082134	-9.53492969580152	ENSMUSG00000035944	Ttc38	15
15	85744101	85745300	1200	0.0156420935202245	-8.65501022028133	ENSMUSG00000022385	Gtse1	18
15	89724301	89725400	1100	0.0027919590319683	-7.81692753221806	ENSMUSG00000063260	Syt10	20
15	98572301	98574600	2300	0.00973720082295526	8.67138689416728	ENSMUSG00000054855	Rnd1	17
15	99353501	99354600	1100	0.022191514620439	-7.55030941388915	ENSMUSG00000023009	Nckap5l	26
15	100730101	100731800	1700	0.0206165220524374	-7.94322748628525	ENSMUSG00000115912	NA	14
15	101154701	101155800	1100	0.0446065300976646	8.29661279875962	ENSMUSG00000023034	Nr4a1	17
15	101311201	101312300	1100	0.0345299478202082	8.58932365439093	ENSMUSG00000023039	Krt7	24
15	101585001	101586400	1400	0.0212496926559803	-8.42894365156006	ENSMUSG00000023041	Krt6b	17
15	101585501	101586500	1000	0.0212496926559803	-8.42894365156006	ENSMUSG00002075844	NA	20
15	102275001	102276400	1400	0.00618432134540036	7.50935960947837	ENSMUSG00000060284	Sp7	21
15	102582101	102583100	1000	0.0492982876586142	7.99324247020745	ENSMUSG00000062683	Atp5g2	26
15	102628801	102630000	1200	0.000625631422307403	13.998377405996	ENSMUSG00000023055	Calcoco1	24
15	103167101	103168300	1200	0.00799412747112652	7.64039166613607	ENSMUSG00000058794	Nfe2	18
15	103287201	103288300	1100	0.0302221714053644	-8.4830364346717	ENSMUSG00000104327	NA	38
16	3532101	3533100	1000	0.0300598183019532	9.45671002399112	ENSMUSG00000022534	Mefv	28
16	4543101	4544300	1200	5.9147872618477e-05	8.50264570848759	ENSMUSG00000004070	Hmox2	31
16	4891001	4892100	1100	0.023207135563832	7.77777777777777	ENSMUSG00000039473	Ubn1	19
16	5050501	5051600	1100	1.17448298128797e-05	9.00427645677592	ENSMUSG00000039427	Alg1	11
16	8539201	8540200	1000	0.00927619372315912	-7.82031157695748	ENSMUSG00000022710	Usp7	23
16	16715301	16716300	1000	0.0499717955828019	-8.80832514734774	ENSMUSG00000026181	Ppm1f	24
16	16887901	16889100	1200	0.0446638761635061	8.24307093689944	ENSMUSG00000022773	Ypel1	34
16	17394601	17395600	1000	1.50536753267337e-05	-8.17284460365389	ENSMUSG00000022756	Slc7a4	20
16	17907001	17908900	1900	0.0058649369914708	8.33243631783626	ENSMUSG00000003526	Prodh	17
16	23807801	23809700	1900	0.000786278859188996	8.54617072319918	ENSMUSG00000022508	Bcl6	26
16	32461501	32462500	1000	0.0395579892162031	-10.1725039678856	ENSMUSG00000022791	Tnk2	12
16	32486101	32487800	1700	0.0194373968482995	8.90885354655807	ENSMUSG00000022791	Tnk2	40
16	33605601	33606700	1100	0.0294571793237706	-8.21121655719613	ENSMUSG00000090214	NA	19
16	33648901	33650100	1200	6.92394429887667e-05	-8.15202566719525	ENSMUSG00000022817	Itgb5	32
16	36417901	36419000	1100	0.0398824018052077	7.89937946593431	ENSMUSG00000116961	NA	16
16	38563401	38564400	1000	0.0343431920560041	8.00790569906757	ENSMUSG00000022793	B4galt4	11
16	39265901	39267000	1100	0.0280197556336451	-7.88835099815406	ENSMUSG00000116573	NA	18
16	42157501	42158800	1300	0.0262658683502044	10.2641251641855	ENSMUSG00000047261	Gap43	18
16	43481301	43482300	1000	0.0423718790292236	-9.28185702451215	ENSMUSG00000071552	Tigit	21
16	43483801	43485700	1900	0.0168147299640411	8.78703467668596	ENSMUSG00000071552	Tigit	34
16	45473001	45474000	1000	0.0161834821084165	9.44837294914066	ENSMUSG00000033187	BC016579	28
16	45546401	45547400	1000	0.049997174800897	9.39692810252223	ENSMUSG00000022658	Tagln3	14
16	47978901	47980000	1100	0.0495820780404318	-9.74298110401411	ENSMUSG00000116755	6430553K19Rik	21
16	49616901	49618400	1500	0.0099998030672105	8.41774406787793	ENSMUSG00000087066	NA	82
16	50407701	50408700	1000	0.0220077501384261	-9.91443150109341	ENSMUSG00000116848	4930542D17Rik	33
16	53300101	53301300	1200	0.023301483834981	-8.87978329786017	ENSMUSG00000116977	NA	42
16	54169201	54170200	1000	0.0427878463201435	30.3528144357662	ENSMUSG00000116567	NA	24
16	56615801	56616900	1100	0.0306169436879083	-7.90550595238095	ENSMUSG00000022755	Adgrg7	11
16	56631201	56632200	1000	0.0457602954243066	-10.5740181268882	ENSMUSG00000022754	Tmem45a	35
16	58870601	58871600	1000	0.0451602291201831	7.64570664291828	ENSMUSG00000108662	NA	22
16	58932401	58933400	1000	0.0346396719603995	10.359933447063	ENSMUSG00000060057	Olfr193	11
16	60875801	60877700	1900	1.07185892171861e-09	10.3221416167253	ENSMUSG00000090882	NA	12
16	64926201	64927300	1100	0.00305333541672188	-10.5426069951346	ENSMUSG00000050783	Htr1f	24
16	65742101	65743300	1200	0.00780380803035536	10.3340409465309	ENSMUSG00000116671	NA	14
16	68685301	68687200	1900	0.0181849134898075	17.5245325686946	ENSMUSG00000116562	NA	22
16	68795501	68796800	1300	0.0022357148097225	-13.4281361097004	ENSMUSG00000116931	Gm18496	27
16	70109701	70110800	1100	0.0103731499190632	8.77649313043601	ENSMUSG00000022707	Gbe1	16
16	72103101	72104100	1000	0.0387508884566682	8.58533659980605	ENSMUSG00000022883	Robo1	51
16	75567001	75570100	3100	0.0198773488166289	10.1908839965944	ENSMUSG00000081250	Gm15554	23
16	76119601	76121400	1800	0.0251428472656767	7.93073836315921	ENSMUSG00000048490	Nrip1	26
16	76805101	76806100	1000	0.0205482045467607	10.1125024845955	ENSMUSG00000100857	1700041M19Rik	10
16	78760501	78761900	1400	0.000158306372449466	9.13894474721593	ENSMUSG00000085094	NA	17
16	84014701	84015700	1000	0.0309859866681159	8.13965607087024	ENSMUSG00000116680	NA	51
16	85698501	85699600	1100	0.000896728555623439	-8.05173879024397	ENSMUSG00000022894	Adamts5	16
16	86641401	86642700	1300	0.00202916062846784	-22.960309334489	ENSMUSG00000089252	Gm25715	30
16	86844401	86845400	1000	0.00081755968280109	-13.4831460674157	ENSMUSG00000116555	NA	13
16	89993501	89994500	1000	0.00848502366442704	7.62378925438965	ENSMUSG00000116829	NA	16
16	90145401	90146500	1100	0.00348924324801956	-7.89125228269283	ENSMUSG00000116989	NA	17
16	90472801	90473800	1000	0.047182159445505	8.05666674200134	ENSMUSG00000116582	NA	24
16	91260001	91261000	1000	0.0239769762708637	11.3104033970276	ENSMUSG00000116987	NA	11
16	91414401	91415400	1000	0.0451573227820247	7.99739921976593	ENSMUSG00000039763	Dnajc28	11
16	93252501	93253600	1100	0.0223914343838242	-7.89382391649669	ENSMUSG00000099968	1700029J03Rik	37
16	94174201	94175300	1100	0.0109979440748607	9.76929331770922	ENSMUSG00000040785	Ttc3	26
16	96004601	96005600	1000	0.001131200721369	12.0662575790781	ENSMUSG00000040666	Sh3bgr	37
16	96159001	96160000	1000	0.0447030211349433	7.96525975449801	ENSMUSG00000000159	Igsf5	12
16	96241101	96242300	1200	0.0373766536553985	9.96283294438479	ENSMUSG00000000157	Itgb2l	24
16	97678101	97679400	1300	0.0235711862185397	-11.9103142639903	ENSMUSG00000105138	Mir6964	13
17	3130901	3131900	1000	0.00374054477085131	-7.72131639545552	ENSMUSG00000023795	NA	14
17	4996401	4997500	1100	0.00381183788509735	9.39887999837662	ENSMUSG00000116551	NA	31
17	6869601	6870700	1100	0.0140663490298561	8.48184020928095	ENSMUSG00000000579	Dynlt1c	14
17	7214501	7217000	2500	0.00180125455489706	-8.15783734920768	ENSMUSG00000023806	Rsph3b	17
17	8460401	8461800	1400	0.0151449078010534	7.92768008313636	ENSMUSG00000040899	Ccr6	11
17	8500601	8501900	1300	0.00258640627594687	-10.1794695131364	ENSMUSG00000023861	Mpc1	42
17	12526501	12527900	1400	0.000441246979816361	7.74773309909161	ENSMUSG00000014426	Map3k4	12
17	13083701	13084700	1000	0.0441885220682463	8.51104830421376	ENSMUSG00002075627	NA	34
17	16384601	16385700	1100	0.0210328246892908	14.9443638122883	ENSMUSG00000116839	NA	46
17	18645601	18646900	1300	0.0352178556434142	11.7232415783551	ENSMUSG00000091631	Vmn2r95	23
17	22127501	22128500	1000	0.0259524331922899	7.75006616001304	ENSMUSG00000078546	Zfp995	23
17	22182301	22183400	1100	0.0323757886429417	8.18346677924981	ENSMUSG00000053347	Zfp943	26
17	23891301	23892300	1000	0.00716088081078537	8.58876492464279	ENSMUSG00000041319	Thoc6	33
17	24565701	24567100	1400	0.00635601455797838	9.13424433628456	ENSMUSG00000035435	Abca17	32
17	25669901	25671100	1200	0.0193475886293573	-10.2488035518653	ENSMUSG00000024175	Tekt4	16
17	25979601	25980600	1000	0.0415436569234831	-9.13247900002867	ENSMUSG00000117741	NA	19
17	26631701	26632700	1000	0.0457559610383837	7.82266618310599	ENSMUSG00000034413	Neurl1b	30
17	26680901	26681900	1000	0.0265710484400686	8.25837320574163	ENSMUSG00000118232	NA	16
17	26756901	26758200	1300	0.0375032757914913	9.48575941252116	ENSMUSG00000118068	NA	26
17	28363501	28365100	1600	0.00501619324186704	11.4683809543719	ENSMUSG00000038677	Scube3	70
17	29017901	29019200	1300	0.0101564897437104	7.60027175582182	ENSMUSG00000117255	NA	11
17	29335401	29336400	1000	0.0147278905429823	8.58294043326863	ENSMUSG00000064147	Rab44	42
17	29684301	29685600	1300	0.031580031654634	8.83541437002506	ENSMUSG00000097125	NA	35
17	30060401	30062300	1900	0.000201279302755262	-8.10949564176683	ENSMUSG00000043557	Mdga1	29
17	31174801	31175800	1000	0.0272041918435685	-8.32345526245792	ENSMUSG00000054134	Umodl1	18
17	31651101	31652100	1000	0.0479348446557846	-8.7245300158184	ENSMUSG00000041119	Pde9a	35
17	31735701	31737100	1400	0.0151627256952952	-9.92773462769333	ENSMUSG00000024037	Wdr4	37
17	33653801	33654900	1100	0.0416016791578723	-7.82267209878618	ENSMUSG00000092519	Actl9	39
17	34489801	34491000	1200	0.0255620643812681	-8.52162914961345	ENSMUSG00000073421	H2-Ab1	12
17	34598201	34599500	1300	0.0304643212053875	7.55099580950156	ENSMUSG00000062638	Btnl1	41
17	34667301	34668300	1000	0.0278595831113271	10.115806758275	ENSMUSG00000057246	BC051142	35
17	34851401	34852500	1100	0.0188704753464969	-10.9040270322204	ENSMUSG00000015476	Prrt1	31
17	35819101	35820100	1000	0.0201649466752292	11.2614038547364	ENSMUSG00000024406	Pou5f1	31
17	35876001	35877000	1000	0.0300773272249006	7.82277175367702	ENSMUSG00000039269	2300002M23Rik	20
17	36818401	36819500	1100	0.0275995256348214	-10.5590853478085	ENSMUSG00000092493	NA	13
17	37176701	37177900	1200	0.00078295798964993	8.45690072367786	ENSMUSG00000050747	Trim15	15
17	37180101	37182000	1900	0.000574041927773589	7.95682677628107	ENSMUSG00000073400	Trim10	31
17	37361201	37362500	1300	0.0253740858854438	8.05550893665844	ENSMUSG00000024462	Gabbr1	17
17	37670901	37672800	1900	0.00962692538868288	-15.0713951347251	ENSMUSG00000095858	NA	18
17	38614801	38615800	1000	0.0487102573512671	-7.88539144471347	ENSMUSG00000054940	Olfr137	14
17	39141501	39142500	1000	0.0339495488690931	16.2793119246949	ENSMUSG00000117151	NA	14
17	44263601	44265100	1500	0.00415103386907747	7.99210816192661	ENSMUSG00000039601	Rcan2	26
17	46592501	46593700	1200	0.00446373633134725	8.87685701666866	ENSMUSG00000012296	Tjap1	12
17	48768901	48770300	1400	0.000386697749377611	9.61766348140854	ENSMUSG00000043592	Unc5cl	22
17	49044701	49046800	2100	0.00776434718641949	7.80602681450553	ENSMUSG00000110276	NA	16
17	50536001	50537200	1200	0.0256064449643388	8.06363157222119	ENSMUSG00000117077	Gm18735	14
17	54215401	54216700	1300	0.00939430794824499	8.630943635069	ENSMUSG00000105921	NA	38
17	57393501	57395400	1900	0.00147585918867156	8.53093133917301	ENSMUSG00000062591	Tubb4a	10
17	57415801	57416800	1000	0.0301600411405296	11.8783030010432	ENSMUSG00000079414	Gm11110	27
17	71231601	71232900	1300	0.0441277196864138	-7.80662331196083	ENSMUSG00000097154	NA	24
17	74351501	74352500	1000	0.0181899766503339	-8.14653437211394	ENSMUSG00000038541	Srd5a2	32
17	79143301	79144300	1000	0.0101593686292277	8.34938773533376	ENSMUSG00000050668	Gpatch11	15
17	80082301	80083300	1000	0.0381983342860354	9.75028903334787	ENSMUSG00000117616	NA	22
17	80412601	80414200	1600	0.00365940832828597	8.17817436926988	ENSMUSG00000088276	Gm23125	10
17	80433801	80435000	1200	9.63717771388397e-05	9.91478873560885	ENSMUSG00000035473	Galm	32
17	80680901	80682100	1200	5.61073430614971e-10	7.63556863022368	ENSMUSG00000054901	Arhgef33	41
17	83821901	83823100	1200	0.0156868656302927	10.3408616172767	ENSMUSG00000024248	Cox7a2l	41
17	87416601	87418100	1500	0.00610418779825733	-7.9388261351136	ENSMUSG00000037104	Socs5	25
17	87490401	87491500	1100	0.0344994688708471	-12.7698400762019	ENSMUSG00002075652	NA	34
17	91651001	91652300	1300	0.000547181766037115	-22.6030799801292	ENSMUSG00000117471	NA	23
17	91653501	91654600	1100	0.00629298021095835	-18.6726527813427	ENSMUSG00000117471	NA	52
17	92176001	92177100	1100	0.000129701660680016	-23.782033230076	ENSMUSG00000117433	NA	19
17	93282101	93284800	2700	0.029523052016204	15.96096933769	ENSMUSG00000117409	NA	14
18	3084301	3085400	1100	0.0220919836183529	-10.2054293376435	ENSMUSG00000093444	Vmn1r-ps152	11
18	3141001	3142500	1500	0.0048221076965985	-12.0261297922467	ENSMUSG00000117353	NA	31
18	6516501	6517600	1100	0.0100094855763698	8.34126559920165	ENSMUSG00000024240	Epc1	30
18	6731401	6732600	1200	0.0227724627608903	11.023115765881	ENSMUSG00000073639	Rab18	16
18	10306901	10307900	1000	0.0313381925301414	8.94965409281422	ENSMUSG00000117363	NA	26
18	11058101	11059200	1100	0.00012816542900928	9.17857338375969	ENSMUSG00000005836	Gata6	19
18	16164301	16165800	1500	0.00791028199210429	-9.75599865515933	ENSMUSG00002076444	NA	20
18	17962001	17963400	1400	0.0377382259445557	9.88496574275927	ENSMUSG00000117439	NA	16
18	20134101	20135100	1000	5.12323929000823e-05	7.82993702389791	ENSMUSG00000059898	Dsc3	14
18	21433301	21434700	1400	0.000121514670828366	-10.2101655032522	ENSMUSG00000042680	Garem1	26
18	24661101	24662200	1100	0.0411111100404967	7.94763969140175	ENSMUSG00000040446	Rprd1a	16
18	32425801	32427300	1500	0.0139292157597204	12.4612176779524	ENSMUSG00002075437	NA	22
18	34640401	34641400	1000	0.0292754167104161	-7.9842106334059	ENSMUSG00000036501	Fam13b	40
18	35997701	35998700	1000	0.0327802887833393	8.0495237956862	ENSMUSG00000117840	NA	25
18	37099701	37100800	1100	0.0203202612823642	-7.52278386243738	ENSMUSG00000103707	Pcdha6	26
18	38052101	38053200	1100	0.0384279469088471	-8.34212195097138	ENSMUSG00000117686	NA	30
18	38132101	38133900	1800	0.0116113935455881	9.30079020843324	ENSMUSG00000024451	Arap3	11
18	38615401	38616400	1000	0.0182582773601149	-9.466784765279	ENSMUSG00000118112	NA	40
18	44191801	44192800	1000	0.0220148883316199	14.9966894725226	ENSMUSG00000118199	Gm8390	21
18	44289301	44290300	1000	0.0106855006420336	-13.2098240338678	ENSMUSG00000069385	Gm10267	12
18	46246701	46247700	1000	0.00752629385990479	11.9993669446175	ENSMUSG00000104009	NA	34
18	50261701	50262800	1100	0.0135527350132758	-8.43833861847616	ENSMUSG00000024507	Hsd17b4	22
18	53549401	53550600	1200	0.00651982722540323	9.85669732748948	ENSMUSG00000024538	Ppic	16
18	55755001	55756900	1900	1.09647458721851e-08	-9.0971884182231	ENSMUSG00000092702	NA	37
18	56750201	56751500	1300	0.00447930879140994	12.4685883051862	ENSMUSG00000118153	NA	18
18	60777401	60778400	1000	0.0288824099651591	-7.84602105122018	ENSMUSG00000043079	Synpo	12
18	65630601	65631800	1200	4.0433276117342e-06	12.2968580337003	ENSMUSG00000118389	NA	14
18	66691101	66692100	1000	0.0468317825052452	7.65495207667732	ENSMUSG00000118187	Gm36092	15
18	70700201	70701300	1100	0.00742263574316624	9.59549873318939	ENSMUSG00000024513	Mbd2	13
18	73746801	73747800	1000	0.0139201855951244	10.9853941576631	ENSMUSG00000064527	NA	39
18	73949401	73951100	1700	0.0187128987692261	7.50440144545541	ENSMUSG00000024556	Me2	26
18	74371101	74372100	1000	0.0473977487043388	8.85031303357996	ENSMUSG00000118151	Gm5690	55
18	75043701	75045300	1600	0.00304796280506195	-7.82526472953413	ENSMUSG00000117754	NA	17
18	75148901	75149900	1000	0.0358284540155361	10.2129302203748	ENSMUSG00000035765	Dym	18
18	80752601	80754400	1800	0.00540049843505798	-9.25496295866498	ENSMUSG00000033016	Nfatc1	24
18	84100601	84102200	1600	0.00855236432821962	8.14324990486539	ENSMUSG00000046982	Tshz1	24
18	84876901	84878300	1400	0.0325596628669049	9.32325704562226	ENSMUSG00000089744	NA	28
19	3957201	3958200	1000	6.30422158998659e-05	7.98773534716153	ENSMUSG00000001750	Tcirg1	68
19	3979001	3980100	1100	0.0205637632488707	-7.87967012713081	ENSMUSG00000024885	Aldh3b1	41
19	4263601	4264800	1200	0.0464617882063295	8.36048657100554	ENSMUSG00000040663	Clcf1	19
19	5058301	5059600	1300	0.0121179182388993	8.43900110161255	ENSMUSG00000117723	NA	25
19	5562701	5563900	1200	0.0119871565793836	8.98067808112822	ENSMUSG00000109695	Gm31166	50
19	6230901	6232300	1400	0.00954439416869002	11.0126040274393	ENSMUSG00000024786	Majin	29
19	6232601	6233700	1100	0.0209520954545662	11.0220999433219	ENSMUSG00000024786	Majin	26
19	8747401	8748400	1000	1.50252275937204e-13	10.9265937728642	ENSMUSG00000010097	Nxf1	50
19	8905801	8906900	1100	8.88184527187563e-07	9.10165939165914	ENSMUSG00000071648	Rom1	29
19	8906001	8907200	1200	8.88184527187563e-07	9.10165939165914	ENSMUSG00000071647	Eml3	186
19	9584501	9585500	1000	0.0255976315284336	-18.0629197596324	ENSMUSG00000096818	NA	38
19	9887901	9889000	1100	0.00777389472165328	10.4449429149201	ENSMUSG00002075984	NA	25
19	10913801	10915100	1300	0.0247717430574749	8.54958937713791	ENSMUSG00000034117	Ptgdr2	25
19	10926901	10928000	1100	0.0245260131262601	-8.02809998812721	ENSMUSG00000024732	Ccdc86	16
19	11413101	11414800	1700	0.0225601795169371	14.0809770085555	ENSMUSG00000100615	Gm5511	25
19	11793801	11795200	1400	0.0252275549166445	8.13773072155013	ENSMUSG00000041488	Stx3	28
19	12100701	12101700	1000	0.0229424912589295	-15.3741168914579	ENSMUSG00000067522	Olfr76	30
19	12266701	12268100	1400	0.0332321487283174	11.712987724403	ENSMUSG00000109433	NA	22
19	16107101	16108400	1300	0.0325003696873927	8.56520704465336	ENSMUSG00000024639	Gnaq	27
19	22116601	22118200	1600	0.00493159225597121	10.244472764143	ENSMUSG00000052387	Trpm3	17
19	24203101	24204100	1000	0.0354405777454909	10.0578746957286	ENSMUSG00000024812	Tjp2	11
19	24258701	24259800	1100	0.0143306243684416	9.85260061549564	ENSMUSG00000059363	Fxn	15
19	24935301	24936400	1100	0.0437775747686854	9.20160734450849	ENSMUSG00000024878	Cbwd1	36
19	30516901	30518100	1200	3.99838539516415e-06	-7.85688332393358	ENSMUSG00000058816	NA	40
19	36094401	36095500	1100	0.0489017831296922	-8.0192111634408	ENSMUSG00000024803	Ankrd1	10
19	36899001	36900000	1000	0.0461391116761008	7.55353806191505	ENSMUSG00000047632	Fgfbp3	17
19	37363101	37364100	1000	0.0110961277606186	-7.69909564926727	ENSMUSG00000012443	Kif11	27
19	38386801	38388400	1600	0.00015103329049925	9.62675376728858	ENSMUSG00000044026	Slc35g1	56
19	40258101	40259800	1700	0.00138745549958898	-7.88280409629378	ENSMUSG00000055044	Pdlim1	11
19	40745801	40746900	1100	0.0132640960949653	12.799266072276	ENSMUSG00000108929	Cc2d2b	31
19	42733901	42734900	1000	0.0323723169059896	8.02410728978114	ENSMUSG00000118354	NA	20
19	43699001	43700600	1600	0.0041823326592379	7.67263669194661	ENSMUSG00000025192	Entpd7	14
19	43908501	43909900	1400	2.42537459312402e-05	8.30841676272537	ENSMUSG00000118000	NA	15
19	44225301	44226900	1600	0.00227448167368762	7.82116044201101	ENSMUSG00000025202	Scd3	168
19	44915801	44916800	1000	0.0239063275601686	8.48888050678904	ENSMUSG00000036097	Slf2	57
19	45783201	45784600	1400	0.00399251208058145	8.5287918347731	ENSMUSG00000025221	Kcnip2	13
19	45804201	45805500	1300	0.0123871744243323	8.67428819910525	ENSMUSG00000025221	Kcnip2	14
19	46115801	46116900	1100	0.0082141435429119	-8.44062988543265	ENSMUSG00000117703	NA	15
19	56388001	56389500	1500	0.000654258615796062	7.76908696046833	ENSMUSG00000025076	Casp7	25
19	57574801	57576000	1200	0.0115673314689171	9.13338718646316	ENSMUSG00000117978	NA	18
2	9891601	9892700	1100	0.0454318268003692	-7.55980591288649	ENSMUSG00000015619	Gata3	18
2	11412701	11414300	1600	0.0342998116174305	-9.66017467319064	ENSMUSG00000082424	Gm13292	21
2	11611701	11612900	1200	0.0340140651591799	8.18693930757837	ENSMUSG00000082727	NA	34
2	11629901	11631800	1900	0.00505961305007574	10.5077061591679	ENSMUSG00000091312	NA	28
2	12981801	12982900	1100	0.0100404658039482	9.08490778406631	ENSMUSG00000026730	Pter	18
2	13549401	13550500	1100	0.000284918979147877	9.38402976588764	ENSMUSG00000026723	Trdmt1	19
2	13796401	13797500	1100	0.0148725546008061	8.90470470795494	ENSMUSG00000003418	St8sia6	14
2	17174701	17175900	1200	0.0384506399530528	9.50631512101042	ENSMUSG00000081525	Gm13325	11
2	25586601	25587900	1300	0.0425073698759698	7.6911078509608	ENSMUSG00000062061	Obp2a	12
2	26114901	26115900	1000	0.0432462661698677	8.26473663732308	ENSMUSG00000036327	Qsox2	17
2	27972601	27974500	1900	0.0253643351977814	-8.05517883298876	ENSMUSG00000026835	Fcnb	16
2	27982101	27983300	1200	0.00727313868242592	8.17415717205609	ENSMUSG00000085693	NA	26
2	30156501	30157500	1000	0.039723811914592	8.96789860056426	ENSMUSG00000079484	Phyhd1	14
2	30567101	30568300	1200	0.0107426321068804	-7.79450266266848	ENSMUSG00000087268	NA	15
2	30606101	30607300	1200	0.00873287784706298	8.58876790517963	ENSMUSG00000075416	NA	31
2	30792301	30793900	1600	0.000515161328566337	8.86970856719847	ENSMUSG00000050737	Ptges	17
2	30874601	30875800	1200	0.000899623365762705	-8.45013865998778	ENSMUSG00000026854	Usp20	20
2	32339301	32340400	1100	2.69903536772362e-06	-10.4592105536272	ENSMUSG00000026819	Slc25a25	32
2	32339501	32341000	1500	2.69903536772362e-06	-10.4592105536272	ENSMUSG00000039164	Naif1	19
2	34854901	34855900	1000	0.00899228334646102	8.13354545264551	ENSMUSG00000083533	NA	17
2	36103001	36104200	1200	0.0168690682950232	7.66909769244903	ENSMUSG00000085141	NA	17
2	36103301	36104600	1300	0.0168690682950232	7.66909769244903	ENSMUSG00000087187	NA	18
2	36119101	36120300	1200	0.0176456218884587	9.99381344668948	ENSMUSG00000047250	Ptgs1	21
2	36126201	36127200	1000	0.00902591554256851	10.9539842873176	ENSMUSG00000047250	Ptgs1	46
2	36226501	36228400	1900	0.0306948247855138	-7.79962675272374	ENSMUSG00000080936	Olfr337-ps1	13
2	36981201	36982900	1700	0.0436564060961382	-10.8339390735479	ENSMUSG00000075378	Olfr361	10
2	45044901	45046000	1100	0.0269389083106255	-9.65404965404966	ENSMUSG00000100135	NA	27
2	58084201	58085700	1500	0.0124264455390192	7.75930380520991	ENSMUSG00000026832	Cytip	21
2	65397001	65398900	1900	0.0153050616742353	9.53943321254945	ENSMUSG00000057182	Scn3a	14
2	66085501	66086700	1200	0.000265649407018969	10.1604096384345	ENSMUSG00000034848	Ttc21b	12
2	68789701	68790800	1100	0.00741263798308064	8.42946941666523	ENSMUSG00000027035	Cers6	19
2	69653201	69654600	1400	8.719728230144e-05	8.80055304225878	ENSMUSG00000042155	Klhl23	15
2	70353801	70354800	1000	0.0464074411419415	7.86694932364224	ENSMUSG00000104076	NA	15
2	72642701	72644800	2100	0.00240417598708268	8.37831324130652	ENSMUSG00000085427	6430710C18Rik	26
2	75292601	75294600	2000	0.00444149053065261	8.67144225954913	ENSMUSG00000086576	NA	26
2	75804701	75806500	1800	0.0388342527683004	8.29943736544303	ENSMUSG00000075272	Ttc30a2	18
2	78805201	78806200	1000	0.0179105457166215	-12.4019372997575	ENSMUSG00000102286	NA	29
2	83530101	83532000	1900	0.00461237114103427	10.3306481694731	ENSMUSG00000085450	NA	23
2	84862201	84863400	1200	0.0173988231518276	7.92145676084402	ENSMUSG00000027071	P2rx3	31
2	85614201	85615400	1200	0.0296645226965093	-23.9080459770115	ENSMUSG00000033850	Olfr1015	34
2	86373801	86374800	1000	0.0249459871673666	-14.1434667750457	ENSMUSG00000075179	Olfr1079	35
2	86947901	86948900	1000	0.0154028725313777	-16.4392991239049	ENSMUSG00000075160	Olfr259	22
2	87289301	87290400	1100	0.0302156806551879	-9.34027180323852	ENSMUSG00000058194	Olfr1126	17
2	87671601	87672700	1100	0.0168782093339013	-11.1369804551609	ENSMUSG00000082982	Olfr1149-ps1	33
2	87693101	87694800	1700	0.0303308863294717	-21.0801123691885	ENSMUSG00000045225	Olfr1152	16
2	89679401	89680600	1200	0.0341633488435878	-18.5688729874776	ENSMUSG00000075072	Olfr48	22
2	89954601	89955700	1100	0.0253803486783063	7.70158115269673	ENSMUSG00000084336	Olfr1269	43
2	91535201	91537000	1800	0.00796416128236656	8.60018417111586	ENSMUSG00000027244	Atg13	35
2	91762001	91763000	1000	0.0403648308514153	21.5124215124215	ENSMUSG00000027239	Mdk	49
2	101457901	101458900	1000	0.0181398978812921	-9.04129572761157	ENSMUSG00000027165	Iftap	14
2	104643201	104644500	1300	0.0448659323193452	11.6641065028162	ENSMUSG00000074994	Qser1	25
2	110782301	110783300	1000	0.00708939332723839	15.7646567288897	ENSMUSG00000074968	Ano3	22
2	111308201	111309300	1100	0.00549894709020123	-14.0746168406912	ENSMUSG00000044039	Olfr1288	23
2	111657201	111658500	1300	0.0197547643778451	17.1700749737995	ENSMUSG00000119226	Gm26421	41
2	111848301	111849300	1000	0.0101906255184068	13.7512546765216	ENSMUSG00000109403	Olfr1311	36
2	112098801	112100100	1300	0.0379516923422105	-12.0421959620429	ENSMUSG00000027130	Slc12a6	20
2	118578301	118579300	1000	0.041230959530351	-8.40699047908405	ENSMUSG00000074918	Inafm2	15
2	119070101	119071400	1300	0.00221263541178711	8.93171171153724	ENSMUSG00000027315	Spint1	13
2	119631001	119632100	1100	0.0295219935365918	8.02030149881438	ENSMUSG00000027298	Tyro3	30
2	120144101	120145300	1200	0.0172359810155756	9.72661323765609	ENSMUSG00000046971	Pla2g4f	57
2	123933101	123934100	1000	0.0131138634668205	-9.20175294639655	ENSMUSG00000027200	Sema6d	22
2	129433901	129434900	1000	0.000446910400720033	9.50800991841392	ENSMUSG00000037902	Sirpa	35
2	130879301	130880800	1500	0.00397907631120514	8.29666269847512	ENSMUSG00000098686	Mir6973b	45
2	130906401	130907700	1300	1.31028769936191e-06	-16.997315894875	ENSMUSG00000027318	Adam33	15
2	132262801	132263900	1100	0.0228066393881934	7.74983571447828	ENSMUSG00000027345	4921508D12Rik	27
2	133396501	133397700	1200	0.0149537166393288	-7.79861621512026	ENSMUSG00000027358	Bmp2	28
2	145746201	145747300	1100	0.00975392678008631	9.58362805906151	ENSMUSG00000002728	Naa20	15
2	147509201	147510500	1300	0.00382484840368469	-13.5070380353399	ENSMUSG00000081741	NA	34
2	148574401	148575400	1000	0.0335645781814226	-9.80457627700083	ENSMUSG00000027438	Napb	12
2	148772501	148773500	1000	0.0288348022719601	-13.2786379618777	ENSMUSG00000081580	NA	37
2	152256901	152258000	1100	0.00334887783012127	-7.79606225224953	ENSMUSG00000032680	6820408C15Rik	22
2	154128901	154130900	2000	0.00121274439190666	10.6701191322209	ENSMUSG00000083732	NA	34
2	154457901	154459000	1100	0.0375790852208965	7.93336517306265	ENSMUSG00000059842	Zfp341	13
2	155313901	155314900	1000	0.0107570388290232	8.56003698871337	ENSMUSG00000038369	Ncoa6	15
2	155454401	155455500	1100	0.0194223628407633	7.68913644019433	ENSMUSG00000074652	Myh7b	20
2	155567701	155568800	1100	0.0312611859579535	8.40453560019249	ENSMUSG00000038312	Edem2	15
2	156104901	156106100	1200	0.0232825798243361	10.0711465504105	ENSMUSG00000038116	Phf20	22
2	156977001	156978200	1200	6.921764576301e-07	9.11983034939554	ENSMUSG00000027639	Samhd1	36
2	157557401	157558800	1400	0.01563361981356	-7.79025157275978	ENSMUSG00000077290	Gm25407	32
2	158910401	158912100	1700	0.00826630056901288	8.68654168236687	ENSMUSG00002074934	NA	21
2	164298001	164299200	1200	0.0127748912317362	8.8490336830898	ENSMUSG00000045503	Sys1	30
2	164404301	164405500	1200	0.0185400792730355	8.70520927049756	ENSMUSG00000017723	Wfdc2	22
2	165336201	165337300	1100	0.0389311325581294	9.67475939680193	ENSMUSG00000039725	Trp53rka	21
2	165344801	165345800	1000	0.0256441710540889	8.5221099983025	ENSMUSG00000027661	Slc2a10	22
2	165719801	165720900	1100	0.0068768734716094	9.41693645768575	ENSMUSG00000039671	Zmynd8	34
2	165835701	165836900	1200	0.00686331351555372	7.61946359000008	ENSMUSG00000027678	Ncoa3	34
2	167955301	167956700	1400	0.00472706815083948	9.53298166262274	ENSMUSG00000118526	NA	14
2	174169601	174170800	1200	5.18192673873781e-08	7.75810764493032	ENSMUSG00000027523	Gnas	42
2	174280901	174282000	1100	0.0426912602901794	8.23356027811039	ENSMUSG00000016256	Ctsz	21
2	174323801	174324800	1000	0.0165525267617496	9.60527948197685	ENSMUSG00000080158	NA	18
2	176489801	176491800	2000	0.00107466301422071	15.659333627333	ENSMUSG00000078877	Gm14295	25
2	177538301	177539800	1500	0.0381315531445562	-8.17398146379379	ENSMUSG00000074521	NA	12
2	177566401	177568200	1800	0.00104875426833312	12.8272715742345	ENSMUSG00000074529	Zfp972	18
2	180566901	180568000	1100	0.0384265184204464	-8.19032543414498	ENSMUSG00000038840	Birc7	19
2	181406301	181407500	1200	0.00848004524835109	8.43197253591427	ENSMUSG00000010505	Myt1	21
3	12921201	12922200	1000	0.0249130908019156	19.0351372726246	ENSMUSG00000095661	Gm8935	23
3	23517301	23518800	1500	0.0324680261148822	-7.62540008966765	ENSMUSG00000102203	4930412E21Rik	19
3	24835101	24836100	1000	0.0236956409385228	-10.3896103896104	ENSMUSG00000102758	Naaladl2	47
3	32872401	32873400	1000	0.0379125786636451	7.60453584918219	ENSMUSG00000056900	Usp13	31
3	33129901	33130900	1000	0.0424498291324674	8.8797744168162	ENSMUSG00000102498	NA	15
3	33317801	33318900	1100	0.00181612216817099	8.14267547506305	ENSMUSG00000119140	NA	55
3	35593601	35595900	2300	0.00308190641232863	8.7466046923806	ENSMUSG00000106496	Gm7733	13
3	35596801	35598700	1900	0.0146509726840194	8.82184579596114	ENSMUSG00000105040	NA	38
3	36526401	36527600	1200	0.0251824329090249	7.55967182358284	ENSMUSG00000027712	Anxa5	32
3	36582601	36583800	1200	0.0044102994512704	10.9566681146481	ENSMUSG00000085007	Smim43	39
3	36593401	36595100	1700	0.00314068089478125	8.71716848038052	ENSMUSG00000083388	NA	30
3	36882001	36883100	1100	0.0437795512226625	9.86347171914183	ENSMUSG00000084027	Gm12376	23
3	37546901	37548300	1400	0.0143942530968268	9.97813183380193	ENSMUSG00000027722	Spata5	40
3	37784901	37785900	1000	0.000967169305663093	8.1884599043144	ENSMUSG00000097304	Rpl31-ps15	25
3	37954201	37955800	1600	0.0292398619834826	7.6228780426909	ENSMUSG00000106461	Gm20755	29
3	38184101	38185700	1600	0.0298136739093899	12.667746852178	ENSMUSG00000105219	NA	71
3	38495101	38497000	1900	0.00302691460060728	9.16088738589027	ENSMUSG00000105516	NA	20
3	39850501	39851500	1000	0.00596247176398373	25.1748251748252	ENSMUSG00000119128	NA	24
3	43906201	43907200	1000	0.0411005251477824	8.03978287789573	ENSMUSG00000103148	NA	20
3	45116001	45117000	1000	0.0210895618014148	8.19892473118279	ENSMUSG00002075348	NA	31
3	46571601	46572600	1000	0.0230404474531685	8.58615207057133	ENSMUSG00000102589	NA	28
3	48909001	48910200	1200	0.0057027333888365	-26.3554791905307	ENSMUSG00000118871	Gm23511	13
3	50830201	50831600	1400	0.0129798493261151	8.23402285916035	ENSMUSG00000102614	NA	23
3	52156901	52158300	1400	0.0303662761174225	8.4212728745872	ENSMUSG00000102510	NA	34
3	55454501	55455900	1400	0.00879917060966223	21.2518158833809	ENSMUSG00000119828	LOC115489760	17
3	56964301	56965500	1200	0.0101003525806149	8.55531608727296	ENSMUSG00000118960	Gm22269	35
3	57846401	57847800	1400	0.0202343856694393	9.69840375484498	ENSMUSG00000104730	NA	13
3	58224101	58225100	1000	0.0313150348102305	9.08688778987977	ENSMUSG00000106176	NA	22
3	61265901	61267300	1400	0.00644047503212883	9.12187908085669	ENSMUSG00000103473	NA	47
3	61978101	61979500	1400	0.047835249838177	15.3896879288528	ENSMUSG00000104489	NA	37
3	71763001	71764200	1200	0.0311422699576464	-16.2392150478756	ENSMUSG00000098189	Gm8604	18
3	73836801	73837900	1100	0.0159118007010396	15.2573203194321	ENSMUSG00000102859	Gm8625	38
3	73840001	73841100	1100	0.0417604163878076	-12.7135030615533	ENSMUSG00000102859	Gm8625	19
3	74929501	74930900	1400	0.0439610799410837	-9.52567105989654	ENSMUSG00000102420	NA	33
3	79759501	79760500	1000	0.00519760635426205	-7.72667006629271	ENSMUSG00000027956	Tmem144	16
3	82569701	82570700	1000	0.0478291983704079	9.02968658114259	ENSMUSG00000102629	Gm29999	13
3	85792701	85793800	1100	0.0386274531447682	9.0451933124347	ENSMUSG00000031286	Glt28d2	34
3	88289201	88290200	1000	0.0180502237646759	11.4013679231071	ENSMUSG00000078691	NA	23
3	88358601	88359800	1200	0.0384115299544355	-10.8735217987808	ENSMUSG00000028064	Sema4a	15
3	89185301	89186700	1400	0.030329534457457	8.28702843619394	ENSMUSG00000027954	Efna1	10
3	89317901	89319200	1300	0.00059248955743116	8.10419172621931	ENSMUSG00000042642	Flad1	29
3	89323901	89325100	1200	0.017661979760448	-7.93511562549908	ENSMUSG00000028044	Cks1b	18
3	89904201	89905200	1000	0.00395670416818127	-9.16044087263242	ENSMUSG00000027944	Hax1	45
3	90562101	90563600	1500	0.0278313795737184	-10.0503225521529	ENSMUSG00000063767	S100a7a	17
3	91992501	91993600	1100	0.043239887919565	13.3301857097891	ENSMUSG00000043165	Lor	17
3	93557901	93558900	1000	0.0200167503792095	9.89274218557848	ENSMUSG00000103362	Tdpoz2	17
3	94283601	94284700	1100	0.00897523355316233	8.06936315788003	ENSMUSG00000104669	NA	20
3	94320701	94321700	1000	0.0019717820002163	-7.56461231886182	ENSMUSG00000106032	NA	11
3	95594701	95597600	2900	0.00784713423055068	9.39064055638092	ENSMUSG00000015850	Adamtsl4	22
3	96126401	96128000	1600	4.36553222914244e-132	-10.4425997307895	ENSMUSG00000015943	Bola1	15
3	96127101	96128100	1000	4.36553222914244e-132	-10.4425997307895	ENSMUSG00000063689	H2ac21	25
3	96127201	96128300	1100	4.36553222914244e-132	-10.4425997307895	ENSMUSG00000068855	H2ac20	14
3	96176401	96178000	1600	1.09252535027991e-130	-12.368627555238	ENSMUSG00000050936	NA	27
3	96177101	96178300	1200	1.09252535027991e-130	-12.368627555238	ENSMUSG00000093656	NA	46
3	96433301	96434300	1000	0.0421414964021235	7.56591413567213	ENSMUSG00000038403	Hjv	12
3	97202901	97204700	1800	0.001399227931887	9.2583067523058	ENSMUSG00000038256	Bcl9	21
3	98720301	98721300	1000	0.00343385570685667	-13.680816384381	ENSMUSG00000027869	Hsd3b6	27
3	101138801	101139900	1100	0.0212808474058185	8.23083399337429	ENSMUSG00000083546	NA	16
3	102397701	102399200	1500	0.0211484626531281	-8.1918320151431	ENSMUSG00000106121	NA	36
3	103572101	103573100	1000	0.0491220792974085	10.1811047744733	ENSMUSG00002076886	NA	29
3	107908601	107910500	1900	0.00746288285503847	7.83173104331471	ENSMUSG00000106614	NA	12
3	108130401	108131400	1000	0.034314295793366	11.0262436349393	ENSMUSG00000027887	Sypl2	34
3	108268001	108269200	1200	0.0100056841384878	-8.39788411977779	ENSMUSG00000078601	NA	16
3	116504001	116505300	1300	0.00484047427733655	8.29576838515624	ENSMUSG00000027957	Slc35a3	35
3	118228901	118229900	1000	0.00214115552550838	7.95394075108504	ENSMUSG00000097311	NA	11
3	121465301	121466400	1100	0.0221138760570686	8.96560605292935	ENSMUSG00000074248	4930432M17Rik	42
3	124117101	124118300	1200	0.0213493821796081	7.6838593131185	ENSMUSG00000044528	Tram1l1	17
3	128336901	128337900	1000	0.0442297620315769	-10.9544029926195	ENSMUSG00000065248	Gm22293	34
3	132652501	132653500	1000	0.0123686010404748	7.78612260989552	ENSMUSG00000040998	Npnt	111
3	144332301	144333700	1400	0.0309218899253787	-7.70836238744097	ENSMUSG00000105045	Rpl9-ps8	26
4	3101801	3102800	1000	0.0476660596467321	11.4117647058823	ENSMUSG00000081279	Vmn1r-ps2	15
4	3939101	3940200	1100	6.27985942912839e-06	7.73526552334542	ENSMUSG00000042198	Chchd7	48
4	11142701	11144200	1500	0.00738826006823886	9.31154487940653	ENSMUSG00000081490	NA	12
4	14621401	14622800	1400	0.012734318100053	8.36895941193326	ENSMUSG00000040569	Slc26a7	29
4	14863401	14864500	1100	0.0241824685616777	8.78241642069452	ENSMUSG00000028221	Pip4p2	40
4	19574001	19575100	1100	0.000129878022712359	-7.71392964843774	ENSMUSG00000028229	Rmdn1	26
4	20007201	20008400	1200	0.015815966189531	7.61677580735195	ENSMUSG00000073988	Ttpa	24
4	25568501	25569600	1100	0.0396400105078335	-14.2207628188937	ENSMUSG00000065040	Gm24977	22
4	32240901	32242500	1600	0.0125054819008109	8.36880676355584	ENSMUSG00000040270	Bach2	14
4	40162901	40163900	1000	0.0265701255603341	8.95127983027656	ENSMUSG00000028405	Aco1	11
4	40524001	40525100	1100	0.03470536860053	-8.37813620071685	ENSMUSG00000086355	4933428C19Rik	20
4	41503101	41504300	1200	0.0129152577365491	-7.91706027652969	ENSMUSG00000046312	Myorg	13
4	41760301	41761500	1200	0.0022097491588048	8.68342438881278	ENSMUSG00000073889	Il11ra1	39
4	43039801	43041200	1400	0.00692907943643075	8.72871569287493	ENSMUSG00000036002	Fam214b	18
4	43405501	43406500	1000	1.0539654406992e-05	-9.27537651960708	ENSMUSG00000035969	Rusc2	21
4	45527401	45528600	1200	0.0221426779704165	9.67161657813616	ENSMUSG00000044813	Shb	18
4	46099301	46101000	1700	0.0133987630400226	9.79370623233335	ENSMUSG00000028328	Tmod1	41
4	55348501	55349600	1100	0.00248985962564658	7.71975117580041	ENSMUSG00000028426	Rad23b	35
4	62884201	62885200	1000	0.04832203371597	9.25139967491421	ENSMUSG00000028358	Zfp618	21
4	63268201	63269400	1200	0.00688651618733321	8.2848870500764	ENSMUSG00000082141	NA	30
4	63543201	63544600	1400	0.0293269768261843	9.57909722965891	ENSMUSG00000058935	Tex48	45
4	63777201	63778200	1000	0.041181579169919	8.60794150436094	ENSMUSG00000028362	Tnfsf8	20
4	65040001	65041000	1000	0.0479029663722922	16.3417983561868	ENSMUSG00000028370	Pappa	18
4	68873401	68874800	1400	0.0138903618113357	-10.8529968254101	ENSMUSG00000028351	Brinp1	28
4	82775001	82776100	1100	0.0422522108858847	9.05035658547186	ENSMUSG00000028403	Zdhhc21	11
4	89308501	89309900	1400	0.0102125448855761	-9.4807811024616	ENSMUSG00000086035	NA	38
4	91041101	91042200	1100	0.0342085902290494	7.97366528524788	ENSMUSG00000081876	NA	34
4	98897201	98898400	1200	0.023769060236478	10.3177700911183	ENSMUSG00000028556	Dock7	95
4	100425601	100426700	1100	0.044686309287512	11.474960437616	ENSMUSG00000081553	NA	15
4	101275401	101276800	1400	0.00111317781254503	-8.29212437826622	ENSMUSG00000028527	Ak4	44
4	106414001	106415600	1600	0.0473263176974351	7.50541372463087	ENSMUSG00000086172	NA	21
4	107068001	107069100	1100	0.0496907444040352	7.66358463726885	ENSMUSG00000070877	Ldlrad1	22
4	109139301	109140400	1100	0.0490176232652718	11.1332207174965	ENSMUSG00000028552	Eps15	23
4	114780901	114781900	1000	0.0197101800178216	9.19304754053312	ENSMUSG00000044518	Foxe3	25
4	115878001	115879100	1100	0.0258591878288321	-7.73597266617121	ENSMUSG00000034171	Faah	27
4	116564001	116565000	1000	0.0202865779627832	10.3994347388048	ENSMUSG00000028690	Mmachc	13
4	116699401	116701000	1600	0.0133190320107684	15.3263656265524	ENSMUSG00000075390	Rpl36-ps8	11
4	119088501	119089800	1300	0.000174831225788447	8.15239306019869	ENSMUSG00000078584	AU022252	40
4	119103901	119105000	1100	0.0132907780508271	7.66571819093791	ENSMUSG00000028641	P3h1	28
4	120711801	120713300	1500	0.00862262750533588	13.8995755938719	ENSMUSG00000032890	Rims3	22
4	123558701	123560100	1400	3.3021087356877e-06	-9.38220784464817	ENSMUSG00000087307	NA	27
4	126372201	126373200	1000	0.036981011251512	-14.3072231751477	ENSMUSG00000082381	NA	43
4	126645301	126646400	1100	0.0319689779636521	8.12034109914928	ENSMUSG00000028833	Ncdn	25
4	128512401	128513600	1200	0.0174928796420927	10.7137240806099	ENSMUSG00000062545	Tlr12	42
4	128856301	128858200	1900	0.00334980668105971	7.65037150523989	ENSMUSG00000028789	Azin2	19
4	129017701	129019100	1400	0.0285570517225817	8.89766849268702	ENSMUSG00000028785	Hpca	14
4	129157601	129158600	1000	0.0253349586136478	8.83899422082531	ENSMUSG00000087575	NA	43
4	131734501	131735600	1100	0.0430994494080505	10.4359171883529	ENSMUSG00000028906	Epb41	13
4	131937101	131938400	1300	0.029944312940238	-7.77139661911102	ENSMUSG00000040025	Ythdf2	31
4	132699701	132701300	1600	0.00294543121902958	10.5953919636865	ENSMUSG00000028874	Fgr	35
4	132965601	132966700	1100	0.0206698098722191	10.7576035515258	ENSMUSG00000028862	Map3k6	16
4	133383901	133385000	1100	0.0371546502782316	-8.27910590469663	ENSMUSG00002075175	NA	39
4	134011901	134012900	1000	0.044567870622827	8.79719051799825	ENSMUSG00000050890	Pdik1l	16
4	135488801	135490400	1600	0.00259840621642553	8.03587949862003	ENSMUSG00000037139	Myom3	16
4	135578301	135579300	1000	0.0402528846494156	7.74430212711026	ENSMUSG00000081672	NA	30
4	136337001	136338100	1100	0.00914099891398631	-7.59879832369958	ENSMUSG00000036921	Tex46	10
4	138463701	138465200	1500	0.00639969647226358	7.89052538368536	ENSMUSG00000043621	Ubxn10	10
4	141122401	141123700	1300	0.0184349183720053	8.52402571351539	ENSMUSG00000033770	Clcnka	18
4	143320201	143321400	1200	0.034025996665508	14.1050040731532	ENSMUSG00000081523	NA	21
4	143718001	143719800	1800	0.00694983533578604	9.79578789107415	ENSMUSG00000078509	Pramel14	22
4	144175901	144177300	1400	0.0130788180791047	11.8515457430646	ENSMUSG00000095213	NA	12
4	145038301	145039600	1300	0.025654936397068	7.90474491898145	ENSMUSG00000028602	Tnfrsf8	21
4	145172401	145174200	1800	0.0119956420884668	8.48990178051921	ENSMUSG00000082082	NA	48
4	145178801	145180900	2100	0.00309632329678058	16.9056826261203	ENSMUSG00000083081	Gm13223	16
4	145198801	145199800	1000	0.016351761630283	11.8738236319275	ENSMUSG00000087076	Gm13229	12
4	145283101	145284600	1500	0.000122691778085742	15.5631898956007	ENSMUSG00000096864	NA	33
4	145288801	145290100	1300	0.0194034241821761	10.8613051551207	ENSMUSG00000096864	NA	20
4	145304501	145306000	1500	0.00676081506342832	9.38254749457602	ENSMUSG00000080732	NA	17
4	145308601	145310200	1600	0.0129753050013889	9.05799860673637	ENSMUSG00000078502	Zfp268	12
4	147053101	147055000	1900	0.0186204683907592	9.0433060105531	ENSMUSG00000086147	NA	13
4	148529501	148530500	1000	0.0469891125540439	7.6540823823639	ENSMUSG00000047719	Ubiad1	20
4	150652201	150653600	1400	0.0357888710083122	8.04895110549228	ENSMUSG00000085213	NA	11
4	154133401	154135300	1900	0.00933386319879506	8.1955980670788	ENSMUSG00000082073	NA	15
4	154722801	154723800	1000	0.044570831636282	8.13573370194968	ENSMUSG00000085069	Prdm16os	34
4	156111801	156114200	2400	0.00242922114045603	10.4342196566146	ENSMUSG00000041954	Tnfrsf18	12
5	5624101	5625300	1200	0.000156785504303292	-7.65623082657778	ENSMUSG00000073234	Gm8773	28
5	10015501	10016700	1200	0.0333473143457885	-14.8268570972632	ENSMUSG00000106661	NA	28
5	13859401	13860800	1400	0.0496369654389354	-8.25352851312219	ENSMUSG00000090793	NA	20
5	24038801	24039800	1000	0.0237429829253621	7.85020285001061	ENSMUSG00000065329	Gm22054	28
5	24745101	24746100	1000	0.0241669505333292	7.74406840779114	ENSMUSG00000038204	Asb10	15
5	24955001	24956300	1300	6.47518090119057e-08	10.8757354745236	ENSMUSG00000038135	Crygn	10
5	30312701	30313700	1000	0.0235096964862332	9.77472059678095	ENSMUSG00000044576	Garem2	16
5	33011601	33012600	1000	0.0353279053513555	8.65065516381805	ENSMUSG00000054280	Prr14l	41
5	33014401	33015500	1100	0.0232546879919092	8.58717364228604	ENSMUSG00000054280	Prr14l	17
5	33432801	33433800	1000	0.0425525293565445	-8.08234318872617	ENSMUSG00000037373	Ctbp1	69
5	36775101	36776700	1600	0.0234025933269948	-10.19442188565	ENSMUSG00000107168	NA	39
5	37893601	37894600	1000	0.0460579022935265	-10.0026654548315	ENSMUSG00000062329	Cytl1	13
5	43512401	43514300	1900	0.0198628920357021	7.71986537285755	ENSMUSG00000104846	NA	20
5	45581401	45582500	1100	0.0212078666154029	-9.06312995371409	ENSMUSG00000029092	D5Ertd615e	21
5	46655501	46656500	1000	0.0376436900130676	-9.89123821113478	ENSMUSG00000106875	NA	12
5	60153301	60154400	1100	0.0152578332387724	8.58539349720196	ENSMUSG00000105158	NA	13
5	60979701	60980700	1000	0.0260510859321722	9.80381207653935	ENSMUSG00000104775	Gm8182	23
5	61871201	61872600	1400	0.00809179470493191	16.779263616373	ENSMUSG00000105573	NA	18
5	62289601	62290600	1000	0.0270389060312948	-13.1074802539879	ENSMUSG00000077228	Gm22273	40
5	70085201	70086200	1000	0.0127376693254487	-12.368070665411	ENSMUSG00000106284	NA	11
5	70706101	70707900	1800	0.0114047601557419	-17.3076923076923	ENSMUSG00000118789	Gm26072	14
5	74690601	74691800	1200	0.00136802709849538	7.69748400400626	ENSMUSG00000062110	Scfd2	14
5	74834601	74836300	1700	0.0322242439538462	9.68181437517738	ENSMUSG00000029228	Lnx1	10
5	75043601	75045400	1800	0.002465357938834	8.2305163572783	ENSMUSG00000106806	Gm17906	18
5	77420201	77421600	1400	0.00334836438438561	9.37499725739838	ENSMUSG00000093061	Mir5098	13
5	83798301	83799300	1000	0.0321882548224045	11.991409421316	ENSMUSG00000077288	Gm25765	13
5	86216301	86217600	1300	0.0078296785694626	7.77165849123382	ENSMUSG00000106282	NA	10
5	88257201	88258200	1000	0.0227066262535327	-21.8295468205313	ENSMUSG00000079439	NA	14
5	88691301	88692300	1000	0.0322828187799549	21.1947364198026	ENSMUSG00000106322	NA	24
5	88987401	88988400	1000	0.0304527138542419	-8.98185483870968	ENSMUSG00000082389	Mkrn1-ps1	10
5	90031401	90032400	1000	0.0492733820389183	9.03719173925375	ENSMUSG00000043635	Adamts3	21
5	100354601	100355900	1300	0.0139597108468087	10.5160807653434	ENSMUSG00000100157	2310034O05Rik	38
5	102956201	102957200	1000	0.0441168282773314	9.16924003916547	ENSMUSG00000057315	Arhgap24	13
5	105556801	105558100	1300	0.0431173616243346	-7.82458505615866	ENSMUSG00000106438	NA	18
5	106756501	106758000	1500	0.0123152640554957	7.69810813502801	ENSMUSG00000091096	NA	15
5	107848201	107851700	3500	0.00801717292708173	8.03714418626427	ENSMUSG00000106333	4930428O21Rik	45
[truncated: 392 more rows]

## Sheet: GO.BiologicalProcess.Antigen-on
ID	Description	p.adjust	geneID	Count
[truncated: 15 more rows]

## Sheet: KEGG.Antigen-only
ID	Description	p.adjust	geneID	Count
[truncated: 18 more rows]

[truncated: 9 more sheets: REACT.Antigen-only, GO.BiologicalProcess.Tolerant.2, KEGG.Tolerant.2nM, REACT.Tolerant.2nM, GO.BiologicalProcess.Desensitiz, KEGG.Desensitized.5nM, REACT.Desensitized.5nM, GO.BiologicalProcess.SLIT.Commo, GO.BiologicalProcess.SLIT.Com-1]
