# Supplementary material for: A synthetic glycodendropeptide induces methylation changes on regulatory T cells linked to tolerant responses in anaphylactic-mice
Source: Front Immunol. 2023 Jun 2;14:1165852. doi: 10.3389/fimmu.2023.1165852 (PMC10272618; doi:10.3389/fimmu.2023.1165852)
Supplement: Supplementary file 3 [file Table_2.xlsx]

## Sheet: DMWs.Anaphylaxis.Vs.Antigen-onl
start	end	width	qvalue	meth.diff	distanceToTSS	geneSymbol	nCyt
4759501	4760500	1000	0.000191669	8.95387	0	NA	17
5659201	5660200	1000	0.00473784	8.67317	512	Oprk1	13
10110401	10111400	1000	0.000301761	-9.41282	2170	Cspp1	11
12059801	12060800	1000	0.0109682	-8.92515	-130384	NA	10
13174001	13175000	1000	0.000997395	7.80191	22387	Prdm14	23
13174101	13175100	1000	0.0010327	7.77262	22287	Prdm14	22
13174201	13175200	1000	0.000807004	7.55259	22187	Prdm14	23
13174401	13175400	1000	0.000466247	7.69839	21987	Prdm14	22
13591001	13592000	1000	0.0163128	8.13571	58022	Tram1	10
13591101	13592100	1000	0.0163128	8.13571	57922	Tram1	10
16347201	16348200	1000	0.000588128	-8.83957	241330	Stau2	13
16585701	16586700	1000	0.0243265	7.53074	2830	Stau2	12
16585801	16586800	1000	0.00205499	8.30687	2730	Stau2	15
16734501	16735500	1000	7.21221e-09	-7.60271	0	Tmem70	35
20813801	20814800	1000	0.0255162	8.15877	12672	Il17a	12
20813901	20814900	1000	0.0255162	8.15877	12772	Il17a	12
20814001	20815000	1000	0.0255162	8.15877	12872	Il17a	12
20814101	20815100	1000	0.018316	8.79147	12972	Il17a	11
20814201	20815200	1000	0.00886006	8.83778	13072	Il17a	11
20814301	20815300	1000	0.00507208	8.74913	13172	Il17a	12
21340701	21341700	1000	7.99063e-05	9.57729	117	NA	14
21340801	21341800	1000	0.0029825	8.16476	17	NA	15
21596401	21597400	1000	0.00354543	-7.76538	434405	Kcnq5	15
31655001	31656000	1000	5.71393e-05	-8.58489	771	Gm19680	18
31655101	31656100	1000	1.45381e-06	-10.0615	871	Gm19680	16
31655201	31656200	1000	1.45381e-06	-10.0615	971	Gm19680	16
31655301	31656300	1000	0.000324176	-8.69973	1071	Gm19680	15
31655401	31656400	1000	3.98663e-05	-9.84285	1171	Gm19680	14
31655501	31656500	1000	0.000105968	-10.2781	1271	Gm19680	12
31655601	31656600	1000	0.00251182	-9.67759	1371	Gm19680	10
32732401	32733400	1000	2.03001e-06	-8.20316	-15860	NA	19
32732501	32733500	1000	6.80504e-07	-9.40394	-15760	NA	16
32732601	32733600	1000	5.34054e-07	-10.5361	-15660	NA	13
32732701	32733700	1000	5.34054e-07	-10.5361	-15560	NA	13
32732801	32733800	1000	8.48655e-08	-10.327	-15460	NA	14
32732901	32733900	1000	8.48655e-08	-10.327	-15360	NA	14
32733001	32734000	1000	3.80879e-07	-10.3499	-15260	NA	13
33370601	33371600	1000	0.0457747	-8.17499	-14938	Gm18799	10
34877501	34878500	1000	0.0182157	-7.9754	3631	Fam168b	12
35302101	35303100	1000	0.00101373	-8.02169	-83936	Gm25096	10
35302201	35303200	1000	0.00101373	-8.02169	-84036	Gm25096	10
36283501	36284500	1000	0.00274516	-7.59014	0	Uggt1	17
36283601	36284600	1000	3.12236e-06	-11.078	0	Uggt1	13
36283701	36284700	1000	1.81064e-07	-12.1408	0	Uggt1	12
36633901	36634900	1000	0.0102717	7.80212	87364	Fam178b	10
37280901	37281900	1000	3.98663e-05	-8.32418	27386	Cnga3	16
37568601	37569600	1000	0.0244901	-8.09062	5716	Mgat4a	12
37568701	37569700	1000	0.0244901	-8.09062	5616	Mgat4a	12
37568801	37569800	1000	0.0217588	-8.52934	5516	Mgat4a	11
38806101	38807100	1000	5.30419e-05	7.94487	0	NA	21
38806201	38807200	1000	0.000132342	8.38359	0	NA	21
39063301	39064300	1000	0.00856173	-9.12475	29060	Pdcl3	11
39063401	39064400	1000	0.0109424	-8.74641	29160	Pdcl3	12
39161301	39162300	1000	0.00594404	8.76585	-38882	NA	10
39456201	39457200	1000	0.000662897	-8.18617	60636	Tbc1d8	16
42957101	42958100	1000	0.00252173	-7.6401	14884	Mrps9	16
43509801	43510800	1000	0.00444208	-8.13423	26062	Nck2	10
43509901	43510900	1000	0.00444208	-8.13423	26162	Nck2	10
44110301	44111300	1000	0.00013306	-7.86864	7606	Gm8251	12
44110401	44111400	1000	0.000381916	-8.23253	7506	Gm8251	10
45805801	45806800	1000	0.000761249	-7.68398	-697	Gm8307	14
45805901	45806900	1000	1.01157e-06	-8.96459	-597	Gm8307	13
45806001	45807000	1000	1.41416e-06	-9.75084	-497	Gm8307	11
45806101	45807100	1000	1.28937e-07	-10.7341	-397	Gm8307	10
45806201	45807200	1000	1.28937e-07	-10.7341	-297	Gm8307	10
45806301	45807300	1000	1.28937e-07	-10.7341	-197	Gm8307	10
45806501	45807500	1000	4.86912e-07	-7.54992	0	Gm8307	15
45806601	45807600	1000	4.86912e-07	-7.54992	0	Gm8307	15
45806701	45807700	1000	1.0499e-05	-7.89023	0	Gm8307	13
46933601	46934600	1000	0.0153408	-8.80754	1439	NA	10
46933701	46934700	1000	0.0312078	-8.02354	1339	NA	10
50997901	50998900	1000	0.0033544	-10.1172	48780	Tmeff2	12
50998001	50999000	1000	0.00225816	-9.47948	48880	Tmeff2	13
50998101	50999100	1000	0.000333816	-9.61223	48980	Tmeff2	14
50998201	50999200	1000	0.000333816	-9.61223	49080	Tmeff2	14
50998301	50999300	1000	0.00109321	-9.85335	49180	Tmeff2	13
50998401	50999400	1000	0.000749459	-9.41316	49280	Tmeff2	14
50998501	50999500	1000	0.000749459	-9.41316	49380	Tmeff2	14
50998601	50999600	1000	0.0132233	-8.08721	49480	Tmeff2	13
51605101	51606100	1000	0.00731023	-8.78082	29777	Gm17767	10
51605201	51606200	1000	0.00731023	-8.78082	29677	Gm17767	10
51605301	51606300	1000	0.0243241	-7.78141	29577	Gm17767	10
51859901	51860900	1000	0.00110503	8.78996	94330	Myo1b	11
51860001	51861000	1000	0.00110503	8.78996	94230	Myo1b	11
52043401	52044400	1000	3.8542e-06	8.96622	17094	Stat4	22
53353001	53354000	1000	0.0090531	7.80858	218	Osgepl1	11
55567801	55568800	1000	0.0355458	-8.02221	122721	Plcl1	10
55568101	55569100	1000	0.0108	-9.04861	123021	Plcl1	10
56682601	56683600	1000	1.21089e-07	13.8088	-6007	Hsfy2	10
56682701	56683700	1000	1.21089e-07	13.8088	-6107	Hsfy2	10
56682801	56683800	1000	1.21089e-07	13.8088	-6207	Hsfy2	10
56682901	56683900	1000	6.90038e-07	12.4384	-6307	Hsfy2	11
56683001	56684000	1000	6.90038e-07	12.4384	-6407	Hsfy2	11
56683101	56684100	1000	6.14929e-06	11.1826	-6507	Hsfy2	11
56683201	56684200	1000	6.14929e-06	11.1826	-6607	Hsfy2	11
58128001	58129000	1000	0.0360239	8.41433	58911	Aox1	11
58755501	58756500	1000	0.0111385	7.59872	4834	Cflar	10
58762701	58763700	1000	0.000655062	-8.46451	12034	Cflar	15
58762801	58763800	1000	0.00115903	-8.58231	12134	Cflar	14
58762901	58763900	1000	0.000517414	-9.42877	12234	Cflar	14
59412801	59413800	1000	0.0151343	-8.53081	-4289	NA	10
59469901	59470900	1000	0.0211815	-7.58839	17761	NA	10
59522601	59523600	1000	1.93272e-15	-7.53093	1018	Fzd7	68
59522701	59523700	1000	1.51176e-16	-7.63561	1118	Fzd7	63
60720501	60721500	1000	0.00265901	10.0727	-18531	NA	10
62704001	62705000	1000	0.0189213	-7.91498	4003	Gm11599	11
62704101	62705100	1000	0.0246676	-8.0084	4103	Gm11599	11
62704201	62705200	1000	0.0405295	-8.02133	4203	Gm11599	10
62704301	62705300	1000	0.0405295	-8.02133	4303	Gm11599	10
62760001	62761000	1000	0.000534372	-8.61339	17557	Nrp2	15
62760301	62761300	1000	0.00133657	-8.453	17857	Nrp2	13
62760401	62761400	1000	3.35171e-05	-10.1212	17957	Nrp2	11
62760501	62761500	1000	0.000203029	-9.90384	18057	Nrp2	10
62760701	62761700	1000	0.000169542	-7.70583	18257	Nrp2	10
62968101	62969100	1000	0.00534835	7.92754	-95801	NA	13
62968201	62969200	1000	0.00175952	8.4154	-95701	NA	12
62968301	62969300	1000	0.00175952	8.4154	-95601	NA	12
62968501	62969500	1000	0.00528865	7.70353	-95401	NA	11
62968601	62969600	1000	0.000791962	8.79531	-95301	NA	12
62968701	62969700	1000	0.00275817	8.20565	-95201	NA	13
63294201	63295200	1000	0.0390545	-7.53969	-6543	NA	10
63303501	63304500	1000	7.34867e-07	7.59605	7774	NA	27
63303601	63304600	1000	5.07616e-08	8.36589	7674	NA	25
65084801	65085800	1000	0.0486452	-8.5447	4478	Cryge	10
65084901	65085900	1000	0.0486452	-8.5447	4378	Cryge	10
65085001	65086000	1000	0.0315051	-8.71961	4278	Cryge	11
65423601	65424600	1000	0.00436902	-7.59652	73185	Pth2r	12
65423701	65424700	1000	0.00436902	-7.59652	73285	Pth2r	12
69281301	69282300	1000	0.00264758	-8.63032	-110843	NA	12
69460201	69461200	1000	1.22913e-06	-7.74587	-19015	NA	10
69588101	69589100	1000	0.000409425	9.48343	135880	Ikzf2	10
69680601	69681600	1000	0.0307436	-8.01401	43380	Ikzf2	10
69680701	69681700	1000	0.0307436	-8.01401	43280	Ikzf2	10
69717701	69718700	1000	0.00239917	-9.03524	6280	Ikzf2	10
69717801	69718800	1000	0.00247919	-8.53926	6180	Ikzf2	11
69717901	69718900	1000	0.00247919	-8.53926	6080	Ikzf2	11
69718001	69719000	1000	0.00703064	-7.64243	5980	Ikzf2	12
69806801	69807800	1000	0.0119276	8.40104	-2227	NA	11
69806901	69807900	1000	0.00204688	8.99326	-2127	NA	12
69807001	69808000	1000	1.22473e-05	9.76554	-2027	NA	15
69807101	69808100	1000	1.09968e-06	9.84744	-1927	NA	16
69807201	69808200	1000	1.05551e-05	8.15826	-1827	NA	18
69828701	69829700	1000	0.0300983	-7.73768	18674	NA	11
72249701	72250700	1000	0.00432293	7.73361	766	Mreg	15
72392401	72393400	1000	1.21623e-05	12.8422	45815	Xrcc5	10
72392501	72393500	1000	1.20384e-06	13.2587	45915	Xrcc5	11
72392601	72393600	1000	1.20384e-06	13.2587	46015	Xrcc5	11
72392701	72393700	1000	5.05365e-05	11.0762	46115	Xrcc5	12
72392801	72393800	1000	6.85409e-05	11.517	46215	Xrcc5	11
72392901	72393900	1000	0.000488101	11.2295	46315	Xrcc5	10
72393001	72394000	1000	0.000488101	11.2295	46415	Xrcc5	10
72393101	72394100	1000	0.0203686	8.7917	46515	Xrcc5	10
74663801	74664800	1000	0.00245061	-9.2396	23197	Stk36	11
74663901	74664900	1000	0.00300906	-8.60544	23297	Stk36	13
74664001	74665000	1000	0.0236212	-7.63108	23397	Stk36	12
74664101	74665100	1000	0.0236212	-7.63108	23497	Stk36	12
74664301	74665300	1000	0.0147	-7.93906	23697	Stk36	12
74986001	74987000	1000	0.0413442	7.99532	3831	Ihh	11
74986101	74987100	1000	0.0127556	8.17878	3731	Ihh	13
74986201	74987200	1000	0.0186108	8.27887	3631	Ihh	12
74986301	74987300	1000	0.00935045	7.5808	3531	Ihh	16
75213501	75214500	1000	0.000571983	7.65289	0	Dnajb2	21
82586101	82587100	1000	0.000615929	-7.58643	21459	Col4a3	15
82586201	82587200	1000	0.000438874	-8.02229	21559	Col4a3	14
82586301	82587300	1000	0.00111756	-9.12906	21659	Col4a3	11
82586401	82587400	1000	0.00111756	-9.12906	21759	Col4a3	11
82776201	82777200	1000	0.0221001	-7.68239	7989	NA	10
82871501	82872500	1000	0.0146836	7.63614	54297	Agfg1	11
84674401	84675400	1000	0.0188389	-8.31023	-459	Dner	13
84674501	84675500	1000	0.010448	-10.3651	-559	Dner	10
84686801	84687800	1000	1.94174e-05	9.55442	-12859	Dner	15
84686901	84687900	1000	1.30622e-12	10.6636	-12959	Dner	19
84687001	84688000	1000	1.30622e-12	10.6636	-13059	Dner	19
84687101	84688100	1000	1.01259e-15	9.68554	-13159	Dner	24
84687201	84688200	1000	1.49954e-15	8.99749	-13259	Dner	27
84687301	84688300	1000	5.82275e-13	8.10409	-13359	Dner	28
84687401	84688400	1000	6.97623e-12	7.51701	-13459	Dner	30
86288301	86289300	1000	0.00624767	-7.86622	1005	NA	10
86429401	86430400	1000	0.0194748	-7.50261	-24048	Ptma	14
86429501	86430500	1000	0.0194748	-7.50261	-23948	Ptma	14
86451601	86452600	1000	0.0272894	7.53978	-1848	Ptma	11
89123101	89124100	1000	0.0172524	-7.85282	60603	Gm5259	11
89896701	89897700	1000	0.0142882	7.95991	26474	Asb18	13
89896801	89897800	1000	0.0142882	7.95991	26374	Asb18	13
91013801	91014800	1000	0.00263204	7.99974	87342	Lrrfip1	11
91013901	91014900	1000	0.000723486	9.27305	87442	Lrrfip1	10
91591901	91592900	1000	0.0226028	8.27471	52773	NA	13
91592001	91593000	1000	0.0169526	8.11162	52873	NA	14
91592101	91593100	1000	0.0169526	8.11162	52973	NA	14
91592201	91593200	1000	0.0169526	8.11162	53073	NA	14
91592301	91593300	1000	0.0234518	8.407	53173	NA	13
91592401	91593400	1000	0.0251358	8.75394	53273	NA	12
91727201	91728200	1000	0.00124875	-8.20936	2459	NA	15
92567201	92568200	1000	0.00861101	7.79526	0	Cops9	11
92567301	92568300	1000	0.00108167	9.58311	0	Cops9	11
92567501	92568500	1000	0.0129114	8.62591	0	Cops9	10
92574801	92575800	1000	0.00313956	-7.57851	763	Otos	14
92574901	92575900	1000	0.0024193	-7.91621	663	Otos	13
97251401	97252400	1000	0.00916563	-7.9153	-21800	Gm7135	10
97251501	97252500	1000	0.0197075	-7.6342	-21700	Gm7135	11
97251601	97252600	1000	0.0197075	-7.6342	-21600	Gm7135	11
97251701	97252700	1000	0.0197075	-7.6342	-21500	Gm7135	11
97251801	97252800	1000	0.0197075	-7.6342	-21400	Gm7135	11
104920701	104921700	1000	1.14659e-08	10.3488	224447	Cdh20	17
104920801	104921800	1000	1.48757e-27	13.577	224547	Cdh20	31
104920901	104921900	1000	3.73015e-36	13.4993	224647	Cdh20	40
104921001	104922000	1000	4.29388e-43	13.6184	224747	Cdh20	46
104921101	104922100	1000	6.56507e-65	15.1183	224847	Cdh20	55
104921201	104922200	1000	7.01559e-74	15.6267	224947	Cdh20	59
104921301	104922300	1000	2.54074e-75	15.8152	225047	Cdh20	58
104921401	104922400	1000	4.19723e-77	16.0646	225147	Cdh20	56
104921501	104922500	1000	5.3698e-76	16.1329	225247	Cdh20	54
104921601	104922600	1000	4.37972e-75	16.1429	225347	Cdh20	53
104921701	104922700	1000	1.47506e-65	16.0617	225447	Cdh20	45
104921801	104922800	1000	7.33909e-34	14.5656	225547	Cdh20	34
104921901	104922900	1000	1.25121e-22	13.8907	225647	Cdh20	29
104922001	104923000	1000	1.59098e-16	13.5826	225747	Cdh20	23
105794401	105795400	1000	0.00313319	-7.62982	23342	NA	15
105794501	105795500	1000	0.000150092	-8.96981	23242	NA	17
105794801	105795800	1000	0.00328682	-7.78033	22942	NA	18
105794901	105795900	1000	0.00243294	-8.14746	22842	NA	17
105795001	105796000	1000	0.00243294	-8.14746	22742	NA	17
105795101	105796100	1000	0.000297868	-8.79183	22642	NA	18
105795201	105796200	1000	0.00160803	-7.86707	22542	NA	19
105795301	105796300	1000	0.00450882	-7.90812	22442	NA	17
107563701	107564700	1000	0.0091309	-7.56291	30091	Serpinb8	10
118976801	118977800	1000	0.00520895	-7.50916	3549	Gli2	14
119116301	119117300	1000	0.00588291	-8.80753	30985	Gm8321	11
120072901	120073900	1000	0.00349604	-8.17511	23984	3110009E18Rik	12
120073001	120074000	1000	2.29651e-05	-9.11645	24084	3110009E18Rik	14
120073101	120074100	1000	2.29651e-05	-9.11645	24184	3110009E18Rik	14
120073601	120074600	1000	0.014879	-7.72622	24684	3110009E18Rik	12
120073701	120074700	1000	0.014879	-7.72622	24784	3110009E18Rik	12
120477301	120478300	1000	0.0215665	-7.81743	-44548	Marco	11
120477401	120478400	1000	0.0215665	-7.81743	-44648	Marco	11
120477501	120478500	1000	0.0215665	-7.81743	-44748	Marco	11
120477701	120478700	1000	0.00968679	-8.80963	-44948	Marco	10
120890801	120891800	1000	0.000178471	9.39963	94076	NA	13
120890901	120891900	1000	0.000781433	8.4618	94176	NA	15
120891001	120892000	1000	8.59225e-08	9.64192	94276	NA	21
120891101	120892100	1000	3.70687e-07	8.65485	94376	NA	24
120891301	120892300	1000	8.29894e-07	7.62862	94576	NA	30
120891401	120892400	1000	2.64301e-06	7.50779	94676	NA	30
120891601	120892600	1000	4.37603e-07	8.05405	94876	NA	29
121467201	121468200	1000	0.0336639	-8.4037	-11007	Htr5b	10
126506201	126507200	1000	0.00720696	8.91115	251169	Nckap5	10
126506301	126507300	1000	0.00797468	7.56846	251069	Nckap5	12
126506401	126507400	1000	0.00277608	8.7185	250969	Nckap5	11
126506501	126507500	1000	0.00931132	7.58845	250869	Nckap5	12
127235301	127236300	1000	0.000421987	-8.12649	102549	Mgat5	13
127235401	127236400	1000	0.000421987	-8.12649	102649	Mgat5	13
127235501	127236500	1000	0.00153347	-8.69355	102749	Mgat5	11
127404301	127405300	1000	0.000508514	7.91165	271546	Mgat5	13
127404401	127405400	1000	1.4972e-05	8.92112	271646	Mgat5	14
128714901	128715900	1000	8.69586e-07	-8.70635	-12743	NA	16
128715001	128716000	1000	2.0873e-09	-10.9623	-12843	NA	16
128715101	128716100	1000	0.00204015	-8.1438	-12943	NA	13
131016701	131017700	1000	0.0249699	-7.79639	7863	Mapkapk2	10
131016801	131017800	1000	0.0249699	-7.79639	7763	Mapkapk2	10
131526101	131527100	1000	0.00321849	-7.53693	0	Avpr1b	17
131526201	131527200	1000	0.00081365	-7.89602	0	Avpr1b	18
131526301	131527300	1000	0.000998893	-7.9811	0	Avpr1b	18
131526401	131527400	1000	0.00349592	-8.02673	0	Avpr1b	16
131526501	131527500	1000	0.00349592	-8.02673	0	Avpr1b	16
131526601	131527600	1000	0.00336845	-8.26942	0	Avpr1b	15
131526701	131527700	1000	0.00337751	-7.66986	0	Avpr1b	18
131747901	131748900	1000	0.00272599	-7.8741	22782	Pm20d1	16
131748001	131749000	1000	1.82477e-05	-8.80463	22882	Pm20d1	18
131748101	131749100	1000	4.48965e-05	-7.91185	22982	Pm20d1	19
131748201	131749200	1000	4.48965e-05	-7.91185	23082	Pm20d1	19
131748501	131749500	1000	0.000373459	-7.5398	23382	Pm20d1	14
131748601	131749600	1000	0.000196711	-7.9648	23482	Pm20d1	13
131748701	131749700	1000	0.000678563	-7.79241	23582	Pm20d1	12
131748801	131749800	1000	0.000643984	-8.52731	23682	Pm20d1	10
131754101	131755100	1000	6.18054e-06	-12.3557	-131	Slc41a1	12
131754201	131755200	1000	5.42671e-05	-10.2389	-31	Slc41a1	15
131754301	131755300	1000	0.000328021	-9.71046	0	Slc41a1	14
132082801	132083800	1000	0.00382403	-9.56348	-15379	Cdk18	11
132082901	132083900	1000	0.013316	-8.92089	-15479	Cdk18	10
132545701	132546700	1000	0.000732488	8.32271	122795	Nfasc	14
132914601	132915600	1000	0.0339505	-8.03557	37476	Mdm4	10
132980301	132981300	1000	0.00760862	-7.50757	6896	Pik3c2b	13
132980501	132981500	1000	0.0470026	-8.03026	7096	Pik3c2b	10
133282801	133283800	1000	0.0135581	-7.97262	4553	Ren1	11
134003601	134004600	1000	0.001712	9.4612	2258	Btg2	12
134003701	134004700	1000	0.00211214	9.18129	2158	Btg2	12
134003801	134004800	1000	0.00211214	9.18129	2058	Btg2	12
134003901	134004900	1000	0.00211214	9.18129	1958	Btg2	12
134004001	134005000	1000	0.00364947	9.19526	1858	Btg2	11
134116901	134117900	1000	0.0014122	7.73925	6987	Chil1	18
134226001	134227000	1000	0.00428344	8.54028	33666	Ppfia4	19
134261401	134262400	1000	0.0135461	-8.56584	-735	Ppfia4	10
134793901	134794900	1000	0.0013859	9.47952	88778	Ppp1r12b	10
135716101	135717100	1000	0.00372734	-8.0774	5298	Tnni1	13
135716201	135717200	1000	0.00372734	-8.0774	5398	Tnni1	13
135716301	135717300	1000	0.00372734	-8.0774	5498	Tnni1	13
135721901	135722900	1000	0.000637695	-7.71954	11098	Tnni1	20
135722001	135723000	1000	0.000297868	-8.05565	11198	Tnni1	20
135722101	135723100	1000	3.90707e-06	-9.87016	11298	Tnni1	18
135722201	135723200	1000	3.32344e-07	-8.93032	11398	Tnni1	19
135779201	135780200	1000	0.00149833	-8.25945	15109	Tnnt2	10
136101001	136102000	1000	0.000602168	9.09269	41874	Kif21b	10
136101101	136102100	1000	8.35863e-05	7.74912	41974	Kif21b	11
136101201	136102200	1000	0.000198553	7.77876	42074	Kif21b	13
136553601	136554600	1000	3.63878e-06	8.29465	962	Zfp281	20
136553701	136554700	1000	0.000226573	7.96254	1062	Zfp281	16
136553801	136554800	1000	0.000515837	7.71391	1162	Zfp281	16
136585801	136586800	1000	0.0010611	-8.43996	-11707	Gm19705	16
136585901	136586900	1000	0.0011493	-8.05143	-11607	Gm19705	17
136586001	136587000	1000	0.00189808	-7.68337	-11507	Gm19705	17
149398101	149399100	1000	0.0169265	-8.17049	-72402	NA	10
149398301	149399300	1000	0.0228512	-7.77874	-72602	NA	10
149398401	149399400	1000	0.0228512	-7.77874	-72702	NA	10
151125801	151126800	1000	0.000145972	7.89924	9865	NA	21
151447601	151448600	1000	0.008905	8.46001	664	Niban1	11
151447701	151448700	1000	0.014949	8.68332	764	Niban1	10
151538201	151539200	1000	0.00458757	-8.55416	91077	Niban1	10
151538301	151539300	1000	0.00458757	-8.55416	91177	Niban1	10
151959901	151960900	1000	3.16383e-06	8.82494	4821	1700025G04Rik	23
151960001	151961000	1000	1.10427e-05	8.42202	4721	1700025G04Rik	22
152491101	152492100	1000	0.00014964	-8.08137	149956	Rgl1	16
152491301	152492300	1000	0.00186323	-8.39168	149756	Rgl1	14
152491401	152492400	1000	0.00300756	-8.17442	149656	Rgl1	14
152491501	152492500	1000	0.00300756	-8.17442	149556	Rgl1	14
152491601	152492600	1000	0.0181159	-8.18547	149456	Rgl1	11
152491701	152492700	1000	0.0181159	-8.18547	149356	Rgl1	11
152491801	152492800	1000	0.0371505	-8.00248	149256	Rgl1	10
152694601	152695600	1000	0.00048116	-8.13028	18656	Ncf2	11
152694701	152695700	1000	0.000331827	-8.15257	18756	Ncf2	11
152694801	152695800	1000	0.00095683	-7.73466	18856	Ncf2	11
152946801	152947800	1000	3.06988e-09	8.75018	116057	Nmnat2	26
152946901	152947900	1000	1.75025e-09	8.43699	116157	Nmnat2	29
152947001	152948000	1000	1.54883e-09	8.59842	116257	Nmnat2	29
152947101	152948100	1000	2.16206e-07	7.55043	116357	Nmnat2	32
153072401	153073400	1000	0.0271817	7.73547	-10208	Lamc2	11
153285301	153286300	1000	0.000122802	-7.57118	3679	NA	11
153439901	153440900	1000	0.00763913	-7.60969	-14110	Npl	11
153516801	153517800	1000	0.000523328	-7.87806	-10971	Rgs8	20
153516901	153517900	1000	0.000523328	-7.87806	-10871	Rgs8	20
153517001	153518000	1000	0.000121049	-7.95145	-10771	Rgs8	23
153517201	153518200	1000	0.000178473	-7.73803	-10571	Rgs8	23
153584701	153585700	1000	0.0225344	-7.59153	-4700	NA	11
153584801	153585800	1000	0.0112393	-8.18924	-4600	NA	11
153584901	153585900	1000	0.0141053	-7.66436	-4500	NA	12
154929901	154930900	1000	0.0176492	-7.65524	2025	NA	14
154930001	154931000	1000	0.0151122	-8.50293	1925	NA	12
154930101	154931100	1000	0.033986	-8.94359	1825	NA	10
154930201	154931200	1000	0.033986	-8.94359	1725	NA	10
154930301	154931300	1000	0.033986	-8.94359	1625	NA	10
155685501	155686500	1000	0.000432607	-8.40484	2135	Qsox1	11
155685601	155686600	1000	9.08102e-05	-10.2427	2035	Qsox1	10
155685801	155686800	1000	0.00290689	-8.45677	1835	Qsox1	11
156033701	156034700	1000	0.0356108	7.99966	-1105	Fam163a	10
156091701	156092700	1000	0.00426179	-9.38363	38534	Tdrd5	11
156091801	156092800	1000	0.00426179	-9.38363	38434	Tdrd5	11
157276301	157277300	1000	0.00242009	-9.47853	-8847	Cryzl2	11
157276401	157277400	1000	7.36311e-05	-9.85349	-8747	Cryzl2	14
157276501	157277500	1000	9.37058e-05	-9.46039	-8647	Cryzl2	15
157276601	157277600	1000	0.000442355	-9.27756	-8547	Cryzl2	14
157276701	157277700	1000	0.000527497	-7.77563	-8447	Cryzl2	20
157855501	157856500	1000	0.0307696	7.89327	87546	NA	12
158316601	158317600	1000	0.0407802	9.26233	126758	Astn1	11
158316701	158317700	1000	0.0407802	9.26233	126858	Astn1	11
162576301	162577300	1000	0.00123863	9.23102	-8176	Prrc2c	11
164233001	164234000	1000	0.013872	8.14802	101311	Nme7	10
164716001	164717000	1000	0.00314544	9.1545	10160	NA	10
164716101	164717100	1000	0.00184082	9.07853	10060	NA	11
164716201	164717200	1000	0.00184082	9.07853	9960	NA	11
164803101	164804100	1000	0.00410486	-9.23856	14609	1700029M03Rik	13
164803201	164804200	1000	0.00410486	-9.23856	14709	1700029M03Rik	13
164803301	164804300	1000	0.000558429	-9.32924	14809	1700029M03Rik	15
164803401	164804400	1000	7.00703e-05	-10.7365	14909	1700029M03Rik	13
164803501	164804500	1000	0.00344209	-9.40608	15009	1700029M03Rik	10
164812101	164813100	1000	3.58639e-07	7.93465	23609	1700029M03Rik	18
165608401	165609400	1000	3.45726e-07	-8.47592	0	NA	24
165608501	165609500	1000	1.08665e-11	-10.4623	0	NA	26
165608601	165609600	1000	3.42283e-09	-9.26656	0	NA	27
165631601	165632600	1000	0.0120617	8.49858	15351	Cd247	10
165631701	165632700	1000	0.023833	7.56741	15451	Cd247	11
165651001	165652000	1000	0.00894905	8.34858	34751	Cd247	11
165651101	165652100	1000	0.0212989	7.71436	34851	Cd247	11
165651201	165652200	1000	0.0235657	7.97852	34951	Cd247	10
166080601	166081600	1000	0.0189369	-8.22742	-108	Ildr2	12
166795901	166796900	1000	0.0301161	-8.87879	-21974	Gm6286	10
166796001	166797000	1000	0.0332252	-8.36305	-22074	Gm6286	11
167176501	167177500	1000	6.18262e-05	8.47585	0	Gm24182	17
167178301	167179300	1000	0.00294176	-7.54614	741	Aldh9a1	15
167178401	167179400	1000	0.00347331	-7.54559	841	Aldh9a1	13
167514401	167515400	1000	0.00752378	7.57163	-1406	Lmx1a	13
167590901	167591900	1000	0.0201169	8.73794	74095	Lmx1a	10
167591001	167592000	1000	0.0201169	8.73794	74195	Lmx1a	10
167591101	167592100	1000	0.0201169	8.73794	74295	Lmx1a	10
168048901	168049900	1000	0.00150059	-7.65187	209939	Pbx1	17
168115401	168116400	1000	5.62203e-06	-8.21773	143439	Pbx1	24
168115501	168116500	1000	4.81862e-06	-8.43786	143339	Pbx1	23
168115601	168116600	1000	1.48029e-05	-7.6122	143239	Pbx1	23
168606401	168607400	1000	0.000350794	-9.26935	-102950	NA	16
168606501	168607500	1000	5.9338e-05	-9.55501	-103050	NA	17
168606601	168607600	1000	5.9338e-05	-9.55501	-103150	NA	17
168606701	168607700	1000	1.45741e-05	-9.74484	-103250	NA	17
168606801	168607800	1000	0.000331586	-8.02912	-103350	NA	18
168607201	168608200	1000	0.00102377	-7.69797	-103750	NA	14
168607301	168608300	1000	0.00102377	-7.69797	-103850	NA	14
168868801	168869800	1000	4.9445e-10	7.71344	-22143	Mir6354	17
169013601	169014600	1000	0.000161063	-8.22336	160601	NA	12
169013701	169014700	1000	0.000320119	-8.562	160501	NA	11
169066201	169067200	1000	1.68779e-05	-9.11223	108001	NA	20
169066301	169067300	1000	5.05285e-08	-13.5504	107901	NA	14
169066401	169067400	1000	0.000544545	-9.82782	107801	NA	13
170363301	170364300	1000	0.00446338	-9.68253	53130	Nos1ap	10
170363501	170364500	1000	0.0311758	-7.86461	52930	Nos1ap	10
170363601	170364600	1000	0.0208676	-7.79166	52830	Nos1ap	11
170363701	170364700	1000	0.00819755	-8.50249	52730	Nos1ap	11
170363801	170364800	1000	0.0151072	-8.62039	52630	Nos1ap	10
170545901	170546900	1000	0.0026168	7.84668	148440	Atf6	12
170646101	170647100	1000	0.000772974	8.44362	48240	Atf6	12
170646301	170647300	1000	0.00488988	7.73129	48040	Atf6	13
170646401	170647400	1000	0.00138387	7.59693	47940	Atf6	15
170711301	170712300	1000	7.58206e-06	-9.09259	726	Dusp12	15
170711401	170712400	1000	2.92256e-08	-10.4022	626	Dusp12	17
170711501	170712500	1000	1.48197e-08	-9.7266	526	Dusp12	19
170812601	170813600	1000	0.00865916	-7.75631	3088	NA	11
170812701	170813700	1000	0.00651407	-7.82565	3188	NA	11
170850901	170851900	1000	0.002598	-8.827	4412	Fcgr4	10
171079001	171080000	1000	0.0323582	-8.58257	0	Adamts4	11
171098301	171099300	1000	2.51515e-08	-9.39963	0	B4galt3	23
171098401	171099400	1000	2.30302e-05	-8.14605	0	B4galt3	22
171908801	171909800	1000	2.52858e-05	10.5507	562	Ncstn	13
171908901	171909900	1000	2.68892e-12	13.5471	462	Ncstn	15
171909001	171910000	1000	1.36028e-06	10.1441	362	Ncstn	13
172348601	172349600	1000	8.27407e-07	8.02906	0	Cfap45	28
172348701	172349700	1000	2.65553e-05	8.533	0	Cfap45	21
172488401	172489400	1000	0.00659304	-8.07366	7803	Gm2710	10
172488501	172489500	1000	0.00659304	-8.07366	7703	Gm2710	10
172488601	172489600	1000	0.0150485	-7.56012	7603	Gm2710	11
172533701	172534700	1000	0.0347215	-7.8577	8078	Crp	11
173245201	173246200	1000	0.0357341	-7.5752	66756	Aim2	12
173245501	173246500	1000	0.0169985	-7.86993	67056	Aim2	13
173245601	173246600	1000	0.0169985	-7.86993	67156	Aim2	13
173245701	173246700	1000	0.00417627	-9.18099	67256	Aim2	11
177170001	177171000	1000	0.0277994	7.58333	73083	NA	10
178417701	178418700	1000	0.0106683	-8.18025	61011	Kif26b	12
179460101	179461100	1000	0.0104343	-7.9588	-34675	Sccpdh	12
179460201	179461200	1000	0.00305167	-9.22876	-34575	Sccpdh	11
179460301	179461300	1000	0.00305167	-9.22876	-34475	Sccpdh	11
179460401	179461400	1000	0.0146306	-8.39053	-34375	Sccpdh	10
179531001	179532000	1000	0.00328578	-10.0365	40836	Kif28	10
180096301	180097300	1000	0.000252866	9.9629	12307	NA	10
180167401	180168400	1000	0.00169772	8.63781	9351	Itpkb	10
180167501	180168500	1000	0.00169772	8.63781	9451	Itpkb	10
180259201	180260200	1000	1.32634e-06	-8.7129	50832	Stum	21
180259301	180260300	1000	4.51345e-07	-8.88104	50732	Stum	22
180259401	180260400	1000	3.27132e-06	-8.86201	50632	Stum	20
180259501	180260500	1000	8.71608e-05	-8.96677	50532	Stum	19
181681001	181682000	1000	0.000639418	-8.12297	-247	NA	15
181681101	181682100	1000	0.000299272	-10.0369	-347	NA	14
181681201	181682200	1000	0.0203782	-9.16707	-447	NA	11
181777501	181778500	1000	8.38226e-05	-9.27693	68726	Enah	14
181777601	181778600	1000	0.000709436	-8.39265	68626	Enah	15
181777701	181778700	1000	0.00059963	-8.24647	68526	Enah	16
181777801	181778800	1000	0.00059963	-8.24647	68426	Enah	16
182210801	182211800	1000	0.000179335	-8.16528	9300	Gm5706	12
182237201	182238200	1000	0.00204881	-7.99886	464	Trp53bp2	14
182237301	182238300	1000	0.00357329	-8.19756	564	Trp53bp2	13
182809901	182810900	1000	1.51276e-05	-7.65669	10159	Tlr5	25
182810001	182811000	1000	9.19099e-07	-7.53754	10259	Tlr5	29
183764901	183765900	1000	8.97856e-05	-8.44975	19402	Dusp10	23
184925001	184926000	1000	1.42121e-05	-7.85579	-10314	Rab3gap2	24
184925101	184926100	1000	7.32124e-06	-8.30389	-10214	Rab3gap2	24
184925201	184926200	1000	1.768e-05	-8.34475	-10114	Rab3gap2	23
184925301	184926300	1000	1.561e-05	-8.07528	-10014	Rab3gap2	25
185190701	185191700	1000	4.44868e-05	-8.96821	3656	Slc30a10	25
185190801	185191800	1000	0.00493721	-8.74816	3756	Slc30a10	14
185198201	185199200	1000	4.79402e-75	25.4574	11156	Slc30a10	10
185472901	185473900	1000	0.0180407	-9.38752	-3100	NA	11
186434901	186435900	1000	0.00236168	8.7583	2286	Tgfb2	14
186435001	186436000	1000	0.000650409	9.13291	2186	Tgfb2	13
187318701	187319700	1000	0.00127857	-7.60309	-21288	Esrrg	13
187318801	187319800	1000	0.000181904	-8.30116	-21188	Esrrg	13
187599901	187600900	1000	0.00260248	9.55837	258913	Esrrg	12
187600001	187601000	1000	0.00340107	9.04022	259013	Esrrg	13
187600101	187601100	1000	0.0274635	8.28407	259113	Esrrg	11
187643001	187644000	1000	0.00124053	-7.61051	302013	Esrrg	14
187643101	187644100	1000	0.0124483	-7.51624	302113	Esrrg	12
188557001	188558000	1000	0.0113246	8.25517	561770	Ush2a	10
188557101	188558100	1000	0.0113246	8.25517	561870	Ush2a	10
189231901	189232900	1000	0.0056251	-9.07413	-97431	Kcnk2	10
189232001	189233000	1000	0.0056251	-9.07413	-97531	Kcnk2	10
189232101	189233100	1000	0.0056251	-9.07413	-97631	Kcnk2	10
190214401	190215400	1000	3.02375e-52	18.1928	0	NA	18
190214501	190215500	1000	4.08589e-52	18.0235	0	NA	20
190214601	190215600	1000	1.03676e-56	17.3963	0	NA	23
190214701	190215700	1000	4.23718e-57	16.1703	0	NA	26
190214801	190215800	1000	6.56473e-51	14.4909	0	NA	29
190214901	190215900	1000	2.35886e-46	13.5012	0	NA	31
190215001	190216000	1000	2.29257e-40	11.6947	0	NA	36
190215101	190216100	1000	2.67681e-40	11.9859	0	NA	35
190215201	190216200	1000	1.02962e-37	12.4763	0	NA	32
190215301	190216300	1000	1.04308e-29	12.4129	0	NA	27
190642701	190643700	1000	0.0137384	7.89251	244	Rps6kc1	12
190904501	190905500	1000	0.0246468	8.18339	10037	Atf3	10
191393901	191394900	1000	0.000544437	-8.43221	-55046	Lpgat1	11
191394001	191395000	1000	0.000544437	-8.43221	-54946	Lpgat1	11
191394101	191395100	1000	0.00121485	-8.55331	-54846	Lpgat1	10
191394201	191395200	1000	0.000192079	-8.50097	-54746	Lpgat1	12
191394301	191395300	1000	0.000193667	-8.16181	-54646	Lpgat1	13
192750101	192751100	1000	0.00935748	7.88914	15293	NA	11
192820601	192821600	1000	0.0226615	-7.82104	-8021	Utp25	10
192842601	192843600	1000	0.00010183	7.56631	7182	Irf6	23
193299901	193300900	1000	0.00452782	7.54386	-107419	NA	14
193300101	193301100	1000	0.000320505	8.2987	-107619	NA	17
193300201	193301200	1000	0.000335815	8.0341	-107719	NA	18
193300301	193301300	1000	7.10178e-06	9.37325	-107819	NA	17
193300401	193301400	1000	9.73154e-07	9.8235	-107919	NA	16
193383201	193384200	1000	0.00950463	8.40925	-165117	NA	11
193383301	193384300	1000	0.0215334	7.8829	-165017	NA	11
193383401	193384400	1000	0.00510716	8.62064	-164917	NA	12
194620101	194621100	1000	0.0420686	-8.27564	-27	Cd34	10
3123301	3124300	1000	0.0349237	-10.6209	-1720	NA	21
3184201	3185200	1000	0.0415662	-14.8808	0	Gm6667	13
3361301	3362300	1000	0.0422809	-12.9985	45244	Ppp1r14c	15
3583901	3584900	1000	0.00047756	-9.54215	93613	Iyd	16
4207801	4208800	1000	0.0188441	-8.67003	-7580	Akap12	12
5080301	5081300	1000	0.0334753	-9.21769	419378	Syne1	17
5080401	5081400	1000	0.038209	-8.20262	419278	Syne1	17
5580401	5581400	1000	0.00113564	-7.60046	-7818	Vip	10
5580601	5581600	1000	0.00113564	-7.60046	-7618	Vip	26
5580701	5581700	1000	0.00043446	-10.8552	-7518	Vip	15
6172101	6173100	1000	0.0083098	-8.16747	-144576	NA	19
6172201	6173200	1000	0.0083098	-8.16747	-144476	NA	10
6172801	6173800	1000	0.0385676	-8.38583	-143876	NA	11
6232601	6233600	1000	0.0466784	-13.2424	-84076	NA	10
8057801	8058800	1000	0.000349121	-7.83751	5906	Gm30906	15
8660301	8661300	1000	0.0264728	7.93259	100514	Sash1	10
8899301	8900300	1000	0.0296113	-11.2291	46919	NA	10
8983501	8984500	1000	0.01838	-10.2346	-36282	NA	11
8983601	8984600	1000	0.0469697	-7.58481	-36382	NA	13
8983701	8984700	1000	0.0469697	-7.58481	-36482	NA	15
8993601	8994600	1000	0.0434894	-10.8715	-46382	NA	15
8993701	8994700	1000	0.0204649	-10.3578	-46482	NA	15
8993801	8994800	1000	0.0204649	-10.3578	-46582	NA	14
8993901	8994900	1000	0.00947186	-10.1273	-46682	NA	15
8994001	8995000	1000	0.00947186	-10.1273	-46782	NA	16
9496301	9497300	1000	0.0109126	-20.0379	9385	Samd5	11
10344101	10345100	1000	0.00054733	-8.88953	2958	Adgb	10
10344201	10345200	1000	0.00054733	-8.88953	2858	Adgb	10
10344301	10345300	1000	0.000591092	-8.39879	2758	Adgb	11
12193101	12194100	1000	0.00456454	-13.3912	6305	NA	16
12193201	12194200	1000	0.00175608	-13.0092	6205	NA	14
12193301	12194300	1000	0.00507208	-11.7479	6105	NA	11
13328201	13329200	1000	0.0192525	-8.08114	20956	Phactr2	12
13363501	13364500	1000	0.0494779	-10.0769	-10784	Fuca2	13
13363601	13364600	1000	0.0494779	-10.0769	-10684	Fuca2	13
13363701	13364700	1000	0.0494779	-10.0769	-10584	Fuca2	15
13363801	13364800	1000	0.0494779	-10.0769	-10484	Fuca2	11
13363901	13364900	1000	0.00311062	-9.9105	-10384	Fuca2	14
13364001	13365000	1000	0.00311062	-9.9105	-10284	Fuca2	15
13364101	13365100	1000	0.00311062	-9.9105	-10184	Fuca2	14
13364201	13365200	1000	0.00795488	-10.8885	-10084	Fuca2	13
15615301	15616300	1000	0.0312557	-7.852	139326	NA	10
17097401	17098400	1000	0.0100935	-10.4579	98959	NA	26
17206401	17207400	1000	0.0131195	-11.3536	1225	NA	24
17942801	17943800	1000	0.0493008	-8.10826	11192	Reps1	25
17942901	17943900	1000	0.0128985	-9.12615	11292	Reps1	24
17943001	17944000	1000	0.0336212	-9.30946	11392	Reps1	19
17943101	17944100	1000	0.0302381	-8.05729	11492	Reps1	20
18204601	18205600	1000	0.013541	-11.9634	9868	Nhsl1	12
18205501	18206500	1000	5.14553e-05	8.32271	10768	Nhsl1	19
18205601	18206600	1000	4.56064e-11	12.5673	10868	Nhsl1	20
18406101	18407100	1000	0.0436502	-7.62017	211368	Nhsl1	16
18752301	18753300	1000	0.0364731	-10.441	9477	NA	13
18840801	18841800	1000	0.0424633	-8.09408	42793	Tnfaip3	14
19064301	19065300	1000	0.00313597	7.65506	46802	NA	10
19318501	19319500	1000	0.0426825	-9.93069	-42963	Gm33104	17
19318601	19319600	1000	0.0317803	-9.15573	-42863	Gm33104	10
19600401	19601400	1000	0.0165023	-9.53295	12083	Il20ra	12
19600501	19601500	1000	0.0420778	-9.40528	12183	Il20ra	12
20473401	20474400	1000	0.0179639	7.59779	126424	Pde7b	19
21143201	21144200	1000	0.0107526	-9.12455	-15188	NA	15
21233701	21234700	1000	0.00341488	8.19681	61823	Hbs1l	14
21233801	21234800	1000	0.00268875	7.88048	61923	Hbs1l	11
21571101	21572100	1000	0.032729	-8.24571	8791	Gm5420	25
21571201	21572200	1000	0.0151228	-8.57032	8891	Gm5420	24
21782901	21783900	1000	0.0185865	-10.8397	24818	Sgk1	48
21857601	21858600	1000	0.00504984	-9.94812	99518	Sgk1	52
21857701	21858700	1000	0.0387177	-7.56032	99618	Sgk1	57
22259701	22260700	1000	0.0360106	7.86703	-18082	Gm10825	60
22259801	22260800	1000	0.0360106	7.86703	-17982	Gm10825	61
22259901	22260900	1000	0.0360106	7.86703	-17882	Gm10825	60
22260001	22261000	1000	0.0360106	7.86703	-17782	Gm10825	50
22260101	22261100	1000	0.0360106	7.86703	-17682	Gm10825	40
22260201	22261200	1000	0.0360106	7.86703	-17582	Gm10825	30
22290401	22291400	1000	0.0376314	18.2553	0	NA	21
22290601	22291600	1000	0.0376314	18.2553	188	NA	22
22290901	22291900	1000	0.0376314	18.2553	488	NA	10
22291001	22292000	1000	0.0376314	18.2553	588	NA	12
22291101	22292100	1000	0.0376314	18.2553	688	NA	12
22952001	22953000	1000	0.0034271	9.82619	38094	Eya4	10
23052201	23053200	1000	0.0181915	-8.41053	172601	Eya4	18
23052301	23053300	1000	0.0181915	-8.41053	172501	Eya4	28
23052401	23053400	1000	0.0135801	-8.32777	172401	Eya4	10
23052501	23053500	1000	0.0266968	-7.56591	172301	Eya4	11
24507801	24508800	1000	0.0472844	-8.64547	-34795	NA	14
24880801	24881800	1000	0.0498996	8.77949	4883	NA	23
24923301	24924300	1000	0.0151935	-13.7666	-4957	NA	24
24923401	24924400	1000	0.00150066	-15.9401	-4857	NA	22
24923501	24924500	1000	0.0194526	-13.6119	-4757	NA	24
25262801	25263800	1000	0.00108464	10.8468	27105	Epb41l2	13
25262901	25263900	1000	0.00885992	10.0665	27205	Epb41l2	13
25263001	25264000	1000	0.0180851	8.75267	27305	Epb41l2	24
25275401	25276400	1000	0.0123945	-8.80976	39705	Epb41l2	19
25275501	25276500	1000	0.0123945	-8.80976	39805	Epb41l2	23
25519901	25520900	1000	0.0347976	16.7975	107617	Gm29571	12
25520001	25521000	1000	0.0286483	14.3283	107717	Gm29571	12
25520101	25521100	1000	0.0286483	14.3283	107817	Gm29571	13
25658601	25659600	1000	0.0012609	-12.1565	53735	4930401C15Rik	13
25658701	25659700	1000	0.0012609	-12.1565	53635	4930401C15Rik	14
25658801	25659800	1000	0.00909645	-10.283	53535	4930401C15Rik	11
25895001	25896000	1000	0.0312934	7.76983	58548	Tmem200a	13
26079701	26080700	1000	0.0192858	-8.67659	-24905	Samd3	10
26105201	26106200	1000	0.0372083	7.59377	0	Samd3	13
26105301	26106300	1000	0.00723651	9.44603	0	Samd3	14
26105401	26106400	1000	0.00661349	9.64744	0	Samd3	21
26105501	26106500	1000	0.0193431	8.29985	0	Samd3	32
26256601	26257600	1000	0.00258748	7.61151	2490	NA	27
26256701	26257700	1000	0.00258748	7.61151	2390	NA	30
26524101	26525100	1000	0.000222248	-7.69231	25508	Gm8709	16
27809701	27810700	1000	0.0180112	-8.75698	-1660	NA	29
28208801	28209800	1000	0.013904	-12.0167	257985	Ptprk	22
28208901	28209900	1000	0.0138705	-10.7902	258085	Ptprk	22
28209001	28210000	1000	0.0138705	-10.7902	258185	Ptprk	19
28353901	28354900	1000	0.0372093	8.97795	403085	Ptprk	18
28570301	28571300	1000	0.001927	8.73894	25945	Themis	19
28570401	28571400	1000	0.000449803	9.02954	26045	Themis	15
28893201	28894200	1000	0.044576	-8.62707	-11924	NA	14
28927501	28928500	1000	0.0337114	-12.4242	-16052	NA	11
29017501	29018500	1000	0.0437741	-7.79969	-1335	Soga3	17
29017601	29018600	1000	0.0437741	-7.79969	-1235	Soga3	13
29017901	29018900	1000	0.00901694	-9.08869	-935	Soga3	13
29716401	29717400	1000	0.0236785	-7.61267	58994	NA	29
29716501	29717500	1000	0.0477464	-8.01481	59094	NA	26
29716601	29717600	1000	0.0477464	-8.01481	59194	NA	25
30260001	30261000	1000	0.0371155	-22.265	10732	Gm4780	24
30526201	30527200	1000	0.0398689	-9.60731	4587	Ncoa7	24
30526301	30527300	1000	0.0479244	-8.57578	4487	Ncoa7	25
30653801	30654800	1000	0.00571192	-9.69993	24303	Ncoa7	23
30653901	30654900	1000	0.0157092	-7.76934	24203	Ncoa7	20
30654001	30655000	1000	0.0120642	-7.91787	24103	Ncoa7	16
30654101	30655100	1000	0.0120642	-7.91787	24003	Ncoa7	22
30654201	30655200	1000	0.0120642	-7.91787	23903	Ncoa7	23
31149201	31150200	1000	0.0394641	-8.36514	25050	Gm5422	20
31149301	31150300	1000	0.0394641	-8.36514	25150	Gm5422	17
31149401	31150400	1000	0.0394641	-8.36514	25250	Gm5422	18
31149501	31150500	1000	0.0394641	-8.36514	25350	Gm5422	17
31266601	31267600	1000	0.0143176	10.5582	54354	Tpd52l1	15
31266701	31267700	1000	0.0143176	10.5582	54254	Tpd52l1	17
31266801	31267800	1000	0.0143176	10.5582	54154	Tpd52l1	17
31266901	31267900	1000	0.0445069	8.53792	54054	Tpd52l1	17
31722901	31723900	1000	0.0485512	-9.70527	1042557	Nkain2	17
31723301	31724300	1000	0.0212113	-11.7074	1042157	Nkain2	18
32266101	32267100	1000	0.0349109	10.6213	499357	Nkain2	14
32266201	32267200	1000	0.0349109	10.6213	499257	Nkain2	17
32266301	32267300	1000	0.0349109	10.6213	499157	Nkain2	17
33553501	33554500	1000	0.0102672	-8.76479	-36388	NA	15
33825101	33826100	1000	0.0249381	-7.91338	0	Zup1	12
34519201	34520200	1000	0.0210565	10.8677	159673	Frk	16
34519301	34520300	1000	0.0210565	10.8677	159773	Frk	35
34519401	34520400	1000	0.0210565	10.8677	159873	Frk	27
34630601	34631600	1000	0.0371696	-7.78427	-123020	NA	16
34678301	34679300	1000	0.0131273	-10.1612	-75320	NA	12
34678401	34679400	1000	0.0131273	-10.1612	-75220	NA	11
35443901	35444900	1000	0.0407802	-7.82796	-82509	NA	16
35890101	35891100	1000	0.047234	8.54358	-80772	NA	19
36056601	36057600	1000	0.00761903	-7.95946	84729	NA	23
36894301	36895300	1000	0.0216512	8.58751	20133	Hdac2	11
36894401	36895400	1000	0.0216512	8.58751	20233	Hdac2	17
37381201	37382200	1000	0.0407822	-8.92308	-52525	NA	14
38195401	38196400	1000	0.0190538	18.1879	-5559	NA	14
38195501	38196500	1000	0.0190538	18.1879	-5659	NA	21
38195601	38196600	1000	0.0190538	18.1879	-5759	NA	23
38778001	38779000	1000	0.0116451	-8.69427	-25285	Gm17779	19
38778101	38779100	1000	0.0116451	-8.69427	-25185	Gm17779	19
38778201	38779200	1000	0.0116451	-8.69427	-25085	Gm17779	19
38778301	38779300	1000	0.00504686	-9.38267	-24985	Gm17779	20
38778601	38779600	1000	0.0463803	-14.0252	-24685	Gm17779	15
38778701	38779700	1000	0.0463803	-14.0252	-24585	Gm17779	17
38778801	38779800	1000	0.0463803	-14.0252	-24485	Gm17779	16
38778901	38779900	1000	0.0463803	-14.0252	-24385	Gm17779	13
39048601	39049600	1000	2.59206e-05	-7.71796	0	NA	11
39048901	39049900	1000	1.8486e-07	-8.41472	0	NA	31
39049001	39050000	1000	2.76636e-07	-8.00461	0	NA	27
39049101	39050100	1000	2.84933e-07	-8.2527	0	NA	24
39064301	39065300	1000	0.0129448	10.6201	-9234	NA	20
39064401	39065400	1000	0.0129448	10.6201	-9134	NA	16
39064501	39065500	1000	0.0098118	11.9949	-9034	NA	17
39064601	39065600	1000	0.0120296	12.7567	-8934	NA	18
39168001	39169000	1000	0.0194992	-7.74354	30413	NA	33
39190901	39191900	1000	0.0405474	9.26512	7513	NA	10
39289001	39290000	1000	0.000734766	-8.05461	44150	Fyn	16
39289101	39290100	1000	0.000392798	-9.68536	44250	Fyn	23
39289201	39290200	1000	0.00269662	-9.88103	44350	Fyn	29
39310001	39311000	1000	0.00540231	8.10567	65150	Fyn	34
39310101	39311100	1000	0.0059824	8.40606	65250	Fyn	36
39310201	39311200	1000	0.00410665	10.4313	65350	Fyn	37
39310301	39311300	1000	0.0101284	9.07159	65450	Fyn	40
39366701	39367700	1000	0.0156	-7.66263	121850	Fyn	21
39366801	39367800	1000	0.0156	-7.66263	121950	Fyn	15
39562701	39563700	1000	2.8057e-05	-8.36306	44303	E130307A14Rik	13
39562801	39563800	1000	2.8057e-05	-8.36306	44203	E130307A14Rik	14
39973901	39974900	1000	0.019617	7.98814	43350	Slc16a10	18
39974601	39975600	1000	0.0452577	9.94036	42650	Slc16a10	23
40018501	40019500	1000	0.00622363	-9.1463	-247	Slc16a10	16
40298201	40299200	1000	0.00403411	-7.6543	82641	Cdk19	15
40298501	40299500	1000	0.00285137	-8.99453	82941	Cdk19	22
40298601	40299600	1000	0.00173445	-9.24617	83041	Cdk19	20
40298701	40299700	1000	0.00173445	-9.24617	83141	Cdk19	20
40298801	40299800	1000	0.00173445	-9.24617	83241	Cdk19	29
40298901	40299900	1000	0.0075796	-8.19032	83341	Cdk19	22
40299001	40300000	1000	0.00404584	-8.55055	83441	Cdk19	20
40311601	40312600	1000	0.0133417	-8.15718	96041	Cdk19	18
40311701	40312700	1000	0.0260561	-7.67573	96141	Cdk19	17
40322401	40323400	1000	0.0489581	-8.22783	106841	Cdk19	14
40322501	40323500	1000	0.0211557	-8.92755	106941	Cdk19	14
40322601	40323600	1000	0.0412832	-9.17389	107041	Cdk19	15
40322701	40323700	1000	0.047891	-8.47943	107141	Cdk19	14
40322801	40323800	1000	0.0229323	-9.08459	107241	Cdk19	12
40887801	40888800	1000	0.0149249	8.17355	-22391	Gm48057	18
40997801	40998800	1000	0.0268864	-10.8287	15392	NA	16
40997901	40998900	1000	0.0105881	-9.78788	15292	NA	18
40998001	40999000	1000	0.00210203	-8.71462	15192	NA	17
41734301	41735300	1000	0.0382984	8.31486	48370	Sesn1	15
42366201	42367200	1000	0.018362	-10.2076	2542	NA	31
42366301	42367300	1000	0.018362	-10.2076	2442	NA	28
42555801	42556800	1000	0.0128513	-7.69626	95970	Ostm1	14
42743701	42744700	1000	0.0023088	8.78902	7335	Scml4	14
42753901	42754900	1000	0.0464574	8.40613	17535	Scml4	13
42848001	42849000	1000	0.000688007	8.02255	32124	Scml4	14
43603501	43604500	1000	0.0346599	-7.55466	14583	NA	10
43603601	43604600	1000	0.0346599	-7.55466	14483	NA	40
43603701	43604700	1000	0.0346599	-7.55466	14383	NA	55
43603801	43604800	1000	0.000488522	-10.3	14283	NA	64
43603901	43604900	1000	0.0011166	-11.0281	14183	NA	65
43703701	43704700	1000	0.000823983	-7.75648	3505	4933404K13Rik	65
43703801	43704800	1000	1.76356e-08	-11.4855	3605	4933404K13Rik	65
43703901	43704900	1000	1.39117e-12	-15.4495	3705	4933404K13Rik	70
43704001	43705000	1000	2.34317e-21	-17.2296	3805	4933404K13Rik	67
43704101	43705100	1000	8.61641e-23	-17.3307	3905	4933404K13Rik	54
43704201	43705200	1000	2.0346e-21	-17.9443	4005	4933404K13Rik	44
43704301	43705300	1000	2.06561e-20	-19.187	4105	4933404K13Rik	41
43704401	43705400	1000	2.06561e-20	-19.187	4205	4933404K13Rik	51
43704501	43705500	1000	4.46768e-20	-20.3429	4305	4933404K13Rik	58
43704601	43705600	1000	1.31484e-14	-17.6902	4405	4933404K13Rik	64
43704701	43705700	1000	8.30788e-13	-15.2359	4505	4933404K13Rik	70
43704801	43705800	1000	7.41993e-07	-9.85036	4605	4933404K13Rik	75
43704901	43705900	1000	0.000454149	-8.14173	4705	4933404K13Rik	75
43913201	43914200	1000	0.00548825	7.71904	110649	Crybg1	77
43913301	43914300	1000	0.00548825	7.71904	110549	Crybg1	70
44618101	44619100	1000	0.0160227	-9.05206	11065	NA	10
48197301	48198300	1000	0.00740872	-26.7255	89463	NA	10
52914601	52915600	1000	0.0421974	-8.3352	347972	Slc35f1	11
52914701	52915700	1000	0.0421974	-8.3352	348072	Slc35f1	12
52999801	53000800	1000	0.0147325	7.98795	21162	NA	13
53000201	53001200	1000	0.00751845	8.2607	21562	NA	20
53058201	53059200	1000	0.0340958	8.23025	925	NA	22
53098201	53099200	1000	0.0324093	9.7988	-12083	Gm36173	15
53098301	53099300	1000	0.0324093	9.7988	-11983	Gm36173	13
53098401	53099400	1000	0.0324093	9.7988	-11883	Gm36173	12
53860901	53861900	1000	0.0495391	9.56827	89992	Man1a	27
53861001	53862000	1000	0.0495391	9.56827	89892	Man1a	24
54123901	54124900	1000	0.000884806	-9.45491	34934	NA	22
54124001	54125000	1000	0.00270606	-8.20109	35034	NA	19
54124101	54125100	1000	0.00270606	-8.20109	35134	NA	16
55496601	55497600	1000	0.0182498	-8.59053	480499	NA	14
55496701	55497700	1000	0.0148437	-9.40897	480399	NA	11
55902301	55903300	1000	0.0268934	-8.64967	201485	Tbc1d32	12
56245501	56246500	1000	0.000482693	-7.75962	-6926	Gja1	12
56377301	56378300	1000	0.0314244	8.12398	3864	NA	12
56728201	56729200	1000	0.0113168	-7.95178	-22798	NA	10
59277701	59278700	1000	0.0205239	-7.73223	-101	Oit3	14
60366001	60367000	1000	0.0205059	-7.94228	126112	Cdh23	24
60366301	60367300	1000	0.0168667	-7.61138	125812	Cdh23	23
60366401	60367400	1000	0.0168667	-7.61138	125712	Cdh23	22
60366501	60367500	1000	0.0168667	-7.61138	125612	Cdh23	22
61113601	61114600	1000	1.28052e-07	-11.5255	-4384	Adamts14	12
61113701	61114700	1000	1.64238e-07	-11.6871	-4484	Adamts14	13
61113801	61114800	1000	0.000963244	-9.58904	-4584	Adamts14	11
61371301	61372300	1000	0.0011408	-8.61635	59721	Lrrc20	25
62176601	62177600	1000	0.00967999	8.06429	38087	Hk1	10
62435001	62436000	1000	0.0354526	-9.12554	2060	Ddx21	11
62435201	62436200	1000	0.0196459	-8.71669	1860	Ddx21	12
62435301	62436300	1000	0.0402565	-7.64702	1760	Ddx21	12
62435401	62436400	1000	0.0402565	-7.64702	1660	Ddx21	13
62435501	62436500	1000	0.0402565	-7.64702	1560	Ddx21	12
62435601	62436600	1000	0.0402565	-7.64702	1460	Ddx21	11
63985101	63986100	1000	0.00820544	-7.81766	719224	Ctnna3	22
64286401	64287400	1000	0.0463602	-7.52664	1020524	Ctnna3	12
65986801	65987800	1000	0.0136847	-17.5972	102202	NA	16
66683001	66684000	1000	0.0313976	10.7962	9625	NA	16
66683101	66684100	1000	0.0313976	10.7962	9725	NA	16
67591701	67592700	1000	0.0104606	-7.90609	-28865	NA	15
67591901	67592900	1000	0.00273596	-9.99737	-28665	NA	20
67592101	67593100	1000	0.0146579	-7.58988	-28465	NA	19
67890201	67891200	1000	0.036607	7.57002	74766	Rtkn2	11
67917201	67918200	1000	0.0114963	7.59222	37403	Rtkn2	15
67939801	67940800	1000	0.0345517	8.30289	173770	Arid5b	21
67939901	67940900	1000	0.0345517	8.30289	173670	Arid5b	21
69145201	69146200	1000	0.0479748	-9.19446	-1769	NA	18
69461301	69462300	1000	0.0297759	-10.3917	226475	Ank3	20
70030401	70031400	1000	1.69898e-16	9.58203	-9094	Mrln	11
70030501	70031500	1000	8.37209e-14	9.8607	-8994	Mrln	11
71036601	71037600	1000	0.00354313	9.37186	0	1700113B09Rik	14
71178901	71179900	1000	0.000478135	-10.5683	884	Cisd1	12
71179001	71180000	1000	0.000596297	-9.52647	784	Cisd1	13
71184601	71185600	1000	2.92996e-05	-8.71615	1008	Ipmk	25
71276301	71277300	1000	0.0243185	-9.4134	31108	Ipmk	14
71276401	71277400	1000	0.0216348	-14.2316	31208	Ipmk	13
71276501	71277500	1000	0.0216348	-14.2316	31308	Ipmk	12
71590601	71591600	1000	0.0217996	8.77146	-37014	Gm6362	20
71764901	71765900	1000	0.0362913	-8.46726	31035	Gm22937	21
72059201	72060200	1000	0.0281865	-7.71977	-84951	NA	21
72229301	72230300	1000	0.000133915	-10.7043	84150	NA	20
72229501	72230500	1000	0.000249454	-10.9536	84350	NA	10
72229601	72230600	1000	0.00107966	-10.8598	84450	NA	11
72657501	72658500	1000	0.0253754	-12.9923	103738	NA	11
72719801	72720800	1000	0.0391559	-14.5858	64824	NA	12
72872901	72873900	1000	0.00904844	-14.5179	48637	A330049N07Rik	15
72950101	72951100	1000	0.0381285	-10.5594	14927	Pcdh15	10
73028601	73029600	1000	0.0136471	-9.11885	93427	Pcdh15	20
73261901	73262900	1000	0.0309828	-18.5185	326727	Pcdh15	16
73262001	73263000	1000	0.0309828	-18.5185	326827	Pcdh15	18
73262101	73263100	1000	0.0309828	-18.5185	326927	Pcdh15	17
73335901	73336900	1000	0.0416441	-8.64836	400727	Pcdh15	16
73336001	73337000	1000	0.0416441	-8.64836	400827	Pcdh15	17
73618901	73619900	1000	0.0328693	-7.90107	683727	Pcdh15	10
73781401	73782400	1000	0.00836593	-12.4222	846227	Pcdh15	12
74066801	74067800	1000	0.000784794	-9.03322	1131627	Pcdh15	26
74066901	74067900	1000	0.000784794	-9.03322	1131727	Pcdh15	23
74067201	74068200	1000	5.07317e-06	-12.3796	1132027	Pcdh15	12
74067301	74068300	1000	5.07317e-06	-12.3796	1132127	Pcdh15	13
74067401	74068400	1000	1.37117e-06	-12.9585	1132227	Pcdh15	14
74067501	74068500	1000	1.37117e-06	-12.9585	1132327	Pcdh15	13
74067601	74068600	1000	4.64667e-07	-13.7515	1132427	Pcdh15	15
74067701	74068700	1000	0.0150943	-11.9734	1132527	Pcdh15	15
74215601	74216600	1000	0.019495	-8.49966	557902	Pcdh15	15
74215701	74216700	1000	0.0491324	-8.90758	558002	Pcdh15	16
74215801	74216800	1000	0.0491324	-8.90758	558102	Pcdh15	15
74395301	74396300	1000	0.0353313	8.96663	737602	Pcdh15	16
74453101	74454100	1000	0.0487758	-10.9436	795402	Pcdh15	15
74453201	74454200	1000	0.0487758	-10.9436	795502	Pcdh15	18
74453301	74454300	1000	0.0487758	-10.9436	795602	Pcdh15	11
74848901	74849900	1000	6.85433e-06	-7.56304	18485	Rsph14	32
74849001	74850000	1000	8.76608e-06	-7.71856	18385	Rsph14	28
74981301	74982300	1000	0.000102877	8.48092	84877	Bcr	19
74981401	74982400	1000	0.00366139	7.5104	84977	Bcr	19
75084701	75085700	1000	0.0187206	-7.96401	36796	Specc1l	17
75084801	75085800	1000	0.0187206	-7.96401	36896	Specc1l	15
75281701	75282700	1000	0.0043777	-8.42301	70407	Gucd1	28
75281801	75282800	1000	0.0421923	-7.52335	70307	Gucd1	25
75309401	75310400	1000	0.0227973	-7.95235	42707	Gucd1	15
75325701	75326700	1000	0.013875	-8.87321	26407	Gucd1	11
75325801	75326800	1000	0.013875	-8.87321	26307	Gucd1	11
75325901	75326900	1000	0.013875	-8.87321	26207	Gucd1	11
75326001	75327000	1000	0.0129152	-8.37989	26107	Gucd1	11
76559901	76560900	1000	0.0140028	9.56718	1102	Col6a1	22
76560001	76561000	1000	0.0140028	9.56718	1002	Col6a1	22
77373801	77374800	1000	0.0355601	-7.78877	7715	Itgb2	22
77374001	77375000	1000	0.0498755	-7.94216	7915	Itgb2	25
77443101	77444100	1000	0.00175952	-8.72821	1170	Sumo3	24
77443201	77444200	1000	0.0020813	-8.27228	1270	Sumo3	24
77512501	77513500	1000	0.034016	-7.74719	3421	Gm48160	28
77518701	77519700	1000	0.018952	-8.53744	-1780	Gm48160	27
77518801	77519800	1000	0.0288993	-8.23643	-1880	Gm48160	23
77518901	77519900	1000	0.0288993	-8.23643	-1980	Gm48160	17
77759901	77760900	1000	0.0412832	-8.29274	0	Trpm2	11
78487401	78488400	1000	0.0184431	-13.0495	-21267	Gm7842	10
78869001	78870000	1000	0.000328343	-7.6008	4426	Olfr57	11
78869101	78870100	1000	4.223e-06	-10.3715	4526	Olfr57	15
78869201	78870200	1000	5.58489e-07	-12.7394	4626	Olfr57	13
78933401	78934400	1000	2.45033e-10	-12.1923	0	2610008E11Rik	17
78933501	78934500	1000	9.61593e-08	-13.3462	-67	2610008E11Rik	23
79374701	79375700	1000	0.0172881	-7.69091	2094	Mier2	20
79732801	79733800	1000	0.00103435	-8.45097	10955	Med16	14
79732901	79733900	1000	0.000905832	-9.43076	10855	Med16	12
79733001	79734000	1000	0.00122798	-9.27429	10755	Med16	13
80063101	80064100	1000	0.0327719	-7.64723	833	Pwwp3a	11
80180801	80181800	1000	0.00552867	-8.3384	0	Adamtsl5	15
80349001	80350000	1000	0.00932731	-8.65209	18332	Onecut3	10
80349101	80350100	1000	0.0132759	-9.17233	18432	Onecut3	18
80349201	80350200	1000	0.0162399	-8.68808	18532	Onecut3	18
80395601	80396600	1000	0.0342636	-8.07678	794	Rexo1	10
80395701	80396700	1000	0.00133904	-8.7435	694	Rexo1	10
80509601	80510600	1000	0.0390473	-8.09793	1527	Mknk2	28
80723701	80724700	1000	2.73666e-06	-8.29183	16019	Tmprss9	20
80723801	80724800	1000	1.34588e-05	-7.62319	16119	Tmprss9	19
80723901	80724900	1000	1.54636e-05	-7.57727	16219	Tmprss9	16
80968501	80969500	1000	0.0420686	-13.7037	13327	Map2k2	10
81093801	81094800	1000	0.0103641	7.87842	0	Matk	15
81140401	81141400	1000	0.000418211	-8.57997	11604	Pip5k1c	14
81140501	81141500	1000	0.000418211	-8.57997	11704	Pip5k1c	16
81179201	81180200	1000	0.0229152	-8.52937	-101	Gipc3	16
81179301	81180300	1000	0.0125894	-9.27394	-201	Gipc3	17
81225001	81226000	1000	0.0134498	-10.6392	4701	Gm48551	15
81225101	81226100	1000	0.0388783	-9.10679	4801	Gm48551	15
81295801	81296800	1000	0.0381301	-8.20572	21743	Celf5	15
81359801	81360800	1000	0.00410531	8.74527	0	Gna15	29
82154401	82155400	1000	0.00759938	-15.9633	-1985	LOC102635990	12
82418501	82419500	1000	0.0114018	-11.7915	-1760	NA	12
82418601	82419600	1000	0.0275921	-8.95508	-1660	NA	18
82418701	82419700	1000	0.0275921	-8.95508	-1560	NA	18
82418801	82419800	1000	0.0275921	-8.95508	-1460	NA	16
82418901	82419900	1000	0.0275921	-8.95508	-1360	NA	12
82419001	82420000	1000	0.0162504	-9.87304	-1260	NA	10
82419101	82420100	1000	0.0425372	-10.0805	-1160	NA	10
82791001	82792000	1000	0.00891665	-8.43111	823	Gm4799	11
82791101	82792100	1000	0.0331792	-7.97319	923	Gm4799	12
82795201	82796200	1000	0.0403821	13.7536	5023	Gm4799	21
82802201	82803200	1000	0.0126092	-8.53307	12023	Gm4799	21
82802301	82803300	1000	0.0126092	-8.53307	12123	Gm4799	23
83554201	83555200	1000	0.000692585	-8.26003	-3529	1500009L16Rik	13
85339201	85340200	1000	1.26492e-08	11.7513	116523	Btbd11	10
85339301	85340300	1000	1.65726e-07	10.6343	116623	Btbd11	10
85339401	85340400	1000	4.80191e-07	9.96474	116723	Btbd11	11
85339501	85340500	1000	0.000110075	8.64517	116823	Btbd11	31
85431401	85432400	1000	0.0261913	7.55198	208723	Btbd11	29
85568101	85569100	1000	0.0442864	-13.7548	0	NA	30
85704301	85705300	1000	0.00551409	-7.94959	38943	Pwp1	24
85704401	85705400	1000	0.00551409	-7.94959	39043	Pwp1	19
85704501	85705500	1000	0.00551409	-7.94959	39143	Pwp1	14
85704601	85705600	1000	0.00551409	-7.94959	39243	Pwp1	11
85847001	85848000	1000	0.0309705	-9.96364	0	Bpifc	10
85847101	85848100	1000	0.0309705	-9.96364	0	Bpifc	11
85867301	85868300	1000	0.00425751	9.59134	9465	Fbxo7	11
85867401	85868400	1000	0.0155713	12.0693	9565	Fbxo7	14
85867501	85868500	1000	0.0235566	9.67503	9665	Fbxo7	13
85867601	85868600	1000	0.00601558	9.37156	9765	Fbxo7	12
85867701	85868700	1000	0.00255447	8.59112	9865	Fbxo7	13
85867801	85868800	1000	0.00255447	8.59112	9965	Fbxo7	15
85867901	85868900	1000	0.00250655	9.75214	0	Fbxo7	16
85868001	85869000	1000	0.00448433	8.38395	0	Fbxo7	18
85910001	85911000	1000	0.0370417	-11.03	423720	Syn3	20
86520201	86521200	1000	0.00154708	-9.15593	-189	1810014B01Rik	10
86617701	86618700	1000	0.0240543	10.2135	2832	Nt5dc3	15
86826601	86827600	1000	0.000877994	-7.6813	16289	Stab2	16
87417901	87418900	1000	0.0338757	-14.2442	60244	Pah	16
88481401	88482400	1000	0.0465341	-8.17782	4160	Gm8435	10
88988101	88989100	1000	0.000195386	14.9401	104552	Ano4	11
88988201	88989200	1000	0.000195386	14.9401	104452	Ano4	11
88988501	88989500	1000	0.00529142	16.0899	104152	Ano4	25
88988601	88989600	1000	0.00487539	15.0591	104052	Ano4	32
88988701	88989700	1000	0.00487539	15.0591	103952	Ano4	41
88988801	88989800	1000	0.00487539	15.0591	103852	Ano4	42
89383101	89384100	1000	0.0241138	-11.926	7481	NA	13
89383301	89384300	1000	5.55269e-05	-13.148	7281	NA	14
89383401	89384400	1000	4.24224e-05	-12.7578	7181	NA	13
89383501	89384500	1000	2.46398e-05	-12.4541	7081	NA	12
89383601	89384600	1000	9.85254e-05	-10.7691	6981	NA	16
89383701	89384700	1000	9.85254e-05	-10.7691	6881	NA	14
89383801	89384800	1000	0.00416188	-9.1993	6781	NA	13
90228501	90229500	1000	0.0175592	7.77189	519130	Anks1b	10
90228801	90229800	1000	0.00488141	9.35909	519430	Anks1b	25
90265301	90266300	1000	0.032308	13.4561	555930	Anks1b	13
92246401	92247400	1000	0.0323433	-7.84872	9525	NA	13
92246501	92247500	1000	0.0323433	-7.84872	9625	NA	10
92246901	92247900	1000	0.0114531	-7.97608	10025	NA	13
92417001	92418000	1000	0.0081411	-8.1198	-4923	Gm3523	11
92430901	92431900	1000	0.0141412	-10.0718	7825	NA	11
93661401	93662400	1000	0.0338936	-8.17329	-5017	Usp44	10
94003901	94004900	1000	0.000605968	-7.94351	20016	Nr2c1	20
94323901	94324900	1000	1.21278e-08	10.5227	176015	Tmcc3	13
94324001	94325000	1000	9.19491e-06	8.9576	176115	Tmcc3	22
94458301	94459300	1000	0.00559776	-7.73283	1899	NA	13
94489001	94490000	1000	0.0126413	8.39679	-87	Gm48658	19
94489101	94490100	1000	0.0235596	8.3392	-187	Gm48658	19
95150101	95151100	1000	0.00330449	-7.84715	0	NA	19
95150201	95151200	1000	0.00330449	-7.84715	0	NA	18
95344201	95345200	1000	0.0049669	-9.35328	-5807	Ube2n	22
95344301	95345300	1000	0.00216507	-9.30605	-5707	Ube2n	18
95344401	95345400	1000	0.00172681	-9.67876	-5607	Ube2n	17
95344501	95345500	1000	0.0133101	-8.97171	-5507	Ube2n	11
95344701	95345700	1000	0.0313371	-8.02561	-5307	Ube2n	13
95344801	95345800	1000	0.049093	-7.69824	-5207	Ube2n	15
95557201	95558200	1000	0.0163137	-8.21372	151	NA	15
95557301	95558300	1000	0.00123374	-8.88123	51	NA	15
95806201	95807200	1000	0.0384027	-9.06471	29689	Eea1	13
96522201	96523200	1000	0.0488787	7.67361	-24469	NA	12
96544701	96545700	1000	0.000523146	-7.6994	-1969	NA	10
97169801	97170800	1000	0.0204951	9.97717	-88540	Mir3966	28
97328701	97329700	1000	0.0104049	-8.17332	13230	Dcn	31
97328801	97329800	1000	0.0187219	-8.21583	13330	Dcn	11
97328901	97329900	1000	0.00692785	-7.78088	13430	Dcn	10
97329001	97330000	1000	0.00692785	-7.78088	13530	Dcn	22
98113601	98114600	1000	0.00268239	-11.324	-22281	NA	18
98113701	98114700	1000	0.0151225	-9.54395	-22181	NA	15
98113801	98114800	1000	0.0393	-7.77227	-22081	NA	17
98329601	98330600	1000	0.015419	-7.76004	-6866	NA	17
99122901	99123900	1000	8.22258e-05	-7.74468	-10850	NA	11
100146001	100147000	1000	0.0427639	-8.65476	-2946	Gm9476	14
100638101	100639100	1000	0.0480865	-9.91528	-60604	Gm35722	19
100638701	100639700	1000	0.0316099	-8.13475	-61204	Gm35722	14
100638801	100639800	1000	0.0316099	-8.13475	-61304	Gm35722	12
100702901	100703900	1000	0.00298582	-11.8737	-125404	Gm35722	20
100703001	100704000	1000	0.00366762	-11.0321	-125504	Gm35722	19
100703401	100704400	1000	0.0127123	-10.3672	-125904	Gm35722	10
100777401	100778400	1000	0.0225507	8.33333	-199904	Gm35722	13
100943801	100944800	1000	0.036271	-8.74973	-162682	Gm19233	12
100943901	100944900	1000	0.036271	-8.74973	-162582	Gm19233	12
100944001	100945000	1000	0.00407007	-12.1259	-162482	Gm19233	12
101197501	101198500	1000	0.044206	10.3169	90019	Gm19233	10
101330401	101331400	1000	0.0346231	-9.98501	-48638	Gm26278	12
102450601	102451600	1000	0.0434289	8.28994	-67526	NA	13
102450701	102451700	1000	0.0434289	8.28994	-67426	NA	13
102450801	102451800	1000	0.0434289	8.28994	-67326	NA	15
102625701	102626700	1000	0.0465177	8.68464	-28481	Gm5175	15
102851001	102852000	1000	0.0471621	-7.67809	12925	Alx1	11
102851101	102852100	1000	0.0471621	-7.67809	12825	Alx1	10
102966101	102967100	1000	0.00867232	-13.6597	105083	Lrriq1	19
104793401	104794400	1000	0.0302647	20.7239	-81734	Gm25587	16
104793501	104794500	1000	0.0302647	20.7239	-81634	Gm25587	17
104793601	104794600	1000	0.0257041	11.5668	-81534	Gm25587	22
105288001	105289000	1000	0.0376999	-8.72098	121296	Tmtc2	15
105288101	105289100	1000	0.0376999	-8.72098	121196	Tmtc2	16
105411401	105412400	1000	0.00405817	8.61441	1587	Gm15663	19
105676001	105677000	1000	5.69509e-05	8.67658	0	Ccdc59	17
106123201	106124200	1000	0.00106144	-10.8468	-69985	NA	28
106123301	106124300	1000	0.00106144	-10.8468	-69885	NA	30
106123401	106124400	1000	0.00317517	-10.2843	-69785	NA	19
106123501	106124500	1000	0.00317517	-10.2843	-69685	NA	12
106420801	106421800	1000	0.048297	-10.1574	114601	Ppfia2	12
106803601	106804600	1000	0.035909	8.42105	154844	Acss3	15
106818101	106819100	1000	0.000674662	11.007	140344	Acss3	13
107483501	107484500	1000	0.0457503	-8.00552	71412	Ptprq	11
107483601	107484600	1000	0.0457503	-8.00552	71312	Ptprq	11
107644601	107645600	1000	0.0262838	8.02469	102395	Otogl	11
107644701	107645700	1000	0.0262838	8.02469	102295	Otogl	10
107644801	107645800	1000	0.0262838	8.02469	102195	Otogl	19
107653101	107654100	1000	0.01672	10.3169	93895	Otogl	22
107653201	107654200	1000	0.0125469	11.8941	93795	Otogl	19
108282501	108283500	1000	0.00413181	-7.6207	29389	Gm36283	12
109128801	109129800	1000	0.0417315	9.48887	32912	NA	15
109128901	109129900	1000	0.0417315	9.48887	32812	NA	14
109129001	109130000	1000	0.0417315	9.48887	32712	NA	15
109129101	109130100	1000	0.0417315	9.48887	32612	NA	12
109129201	109130200	1000	0.0417315	9.48887	32512	NA	12
109690201	109691200	1000	0.0365144	-10.9498	144880	Nav3	32
109700201	109701200	1000	0.0335903	-9.92369	134880	Nav3	25
109700301	109701300	1000	0.0335903	-9.92369	134780	Nav3	21
109700401	109701400	1000	0.0335903	-9.92369	134680	Nav3	22
109801101	109802100	1000	0.0184944	-10.7658	33980	Nav3	20
109801201	109802200	1000	0.0184944	-10.7658	33880	Nav3	14
109801301	109802300	1000	0.0131843	-13.3437	33780	Nav3	14
110210601	110211600	1000	0.0449084	-13.4463	80465	Nav3	10
110210701	110211700	1000	0.0336932	-10.3863	80365	Nav3	16
110967401	110968400	1000	0.0343511	-8.60402	-2331	NA	11
111221301	111222300	1000	0.0106725	-8.90563	48316	NA	42
111221401	111222400	1000	0.0440111	-8.61283	48416	NA	15
111258701	111259700	1000	0.0101578	-7.70789	-49384	Nap1l1	14
112589901	112590900	1000	0.00219152	17.8001	27108	1700010J16Rik	24
113251801	113252800	1000	0.0219138	11.0641	-7289	NA	48
113251901	113252900	1000	0.0219138	11.0641	-7189	NA	42
113496301	113497300	1000	0.0223433	-10.4196	68907	Gm40810	31
113497101	113498100	1000	0.0470475	-10.6941	68107	Gm40810	12
114684801	114685800	1000	0.0462615	-12.4322	-25112	NA	18
114684901	114685900	1000	0.0462615	-12.4322	-25012	NA	16
114685001	114686000	1000	0.0462615	-12.4322	-24912	NA	12
115158601	115159600	1000	0.00202534	-8.0848	7050	NA	18
115906601	115907600	1000	0.0157346	-8.00247	52483	Ptprr	34
115906701	115907700	1000	0.0157346	-8.00247	52583	Ptprr	30
115906801	115907800	1000	0.0348618	-8.90274	52683	Ptprr	27
116077501	116078500	1000	0.0285132	-7.91381	223383	Ptprr	23
116078001	116079000	1000	0.0409716	-7.71239	223883	Ptprr	15
116078101	116079100	1000	0.0409716	-7.71239	223983	Ptprr	15
116123501	116124500	1000	0.000123723	8.30197	12073	Ptprb	14
116123601	116124600	1000	0.000287891	7.79279	12173	Ptprb	15
116124301	116125300	1000	0.00146913	8.54394	12873	Ptprb	13
116154401	116155400	1000	0.000309376	-8.8683	42973	Ptprb	16
116154501	116155500	1000	0.000268692	-7.8199	43073	Ptprb	14
116448701	116449700	1000	0.0359516	7.66902	-18031	Gm46203	19
116940901	116941900	1000	0.0160655	8.66242	42515	Frs2	11
117874701	117875700	1000	0.0304616	-9.89306	33858	NA	21
117874801	117875800	1000	0.00207657	-12.7921	33958	NA	20
117953401	117954400	1000	0.0148797	-8.41609	4979	NA	14
118307001	118308000	1000	0.0145107	-8.46962	29677	NA	10
119815101	119816100	1000	0.00138384	9.50864	525366	Grip1	10
120263701	120264700	1000	1.23729e-07	-7.73996	47674	Hmga2	21
120263801	120264800	1000	5.74415e-09	-8.0183	47574	Hmga2	20
120263901	120264900	1000	6.46886e-10	-8.20557	47474	Hmga2	20
120571301	120572300	1000	0.00375322	8.24383	3581	NA	13
120571401	120572400	1000	0.000225644	8.91377	3681	NA	15
120571501	120572500	1000	0.000162781	8.88895	3781	NA	17
120571601	120572600	1000	0.000152519	8.2101	3881	NA	17
120571701	120572700	1000	4.11283e-05	7.9801	3981	NA	21
120571801	120572800	1000	3.37998e-05	8.03141	4081	NA	11
120571901	120572900	1000	1.1107e-05	8.46523	4181	NA	12
120925701	120926700	1000	0.000562603	-9.00645	55836	Wif1	16
120925801	120926800	1000	0.000115364	-10.1299	55936	Wif1	16
120925901	120926900	1000	1.06829e-05	-13.2785	56036	Wif1	17
120926001	120927000	1000	0.000116442	-13.7144	56136	Wif1	18
121617101	121618100	1000	2.47256e-05	-7.52759	265113	Srgap1	10
121721701	121722700	1000	0.0266055	-7.5604	160513	Srgap1	17
121765401	121766400	1000	0.0257418	-10.2137	116813	Srgap1	46
121765501	121766500	1000	0.0287105	-9.14019	116713	Srgap1	57
122182401	122183400	1000	0.000535172	8.20467	-39397	NA	11
122266001	122267000	1000	0.0229799	-7.62691	43204	NA	15
122357001	122358000	1000	0.000760396	11.1139	24403	NA	17
122357101	122358100	1000	0.00641796	13.3929	24303	NA	19
122357201	122358200	1000	0.00641796	13.3929	24203	NA	30
122357301	122358300	1000	0.00641796	13.3929	24103	NA	32
122357401	122358400	1000	0.0112787	20.8791	24003	NA	29
122628001	122629000	1000	0.000147806	-7.64076	0	NA	25
122628101	122629100	1000	0.000147806	-7.64076	0	NA	23
122628201	122629200	1000	0.000147806	-7.64076	0	NA	22
122628401	122629400	1000	4.88264e-07	-8.73844	113734	Ppm1h	12
122664701	122665700	1000	0.0104518	8.03821	150034	Ppm1h	18
122664801	122665800	1000	0.00357653	9.91405	150134	Ppm1h	16
122665301	122666300	1000	0.000552052	10.339	150634	Ppm1h	16
122665401	122666400	1000	0.000552052	10.339	150734	Ppm1h	17
122665501	122666500	1000	0.000544938	10.4385	150834	Ppm1h	19
122665601	122666600	1000	5.39678e-05	10.7173	150934	Ppm1h	17
122920301	122921300	1000	0.011869	-8.62594	-7891	Mon2	38
122933101	122934100	1000	0.0162814	-9.35862	-20691	Mon2	38
123154201	123155200	1000	0.0303293	21.25	54300	Tafa2	36
123769601	123770600	1000	0.0143149	-12.087	-41798	Gm18510	37
123921701	123922700	1000	0.0361083	-7.96796	-132067	NA	10
124061001	124062000	1000	0.00126678	-8.71066	6234	NA	19
124061101	124062100	1000	0.00201264	-10.3614	6334	NA	15
124061201	124062200	1000	0.00100605	-9.36079	6434	NA	17
124061301	124062300	1000	0.000374042	-8.90733	6534	NA	18
124532901	124533900	1000	0.0128434	18.5024	147486	NA	23
124868801	124869800	1000	0.0359445	9.19058	36913	NA	13
125286801	125287800	1000	0.0241183	8.52936	-60600	Gm9102	15
125286901	125287900	1000	0.0241183	8.52936	-60500	Gm9102	13
125298201	125299200	1000	0.00385835	11.3644	-49200	Gm9102	13
125438801	125439800	1000	0.00246963	-7.75854	90401	Gm9102	13
125438901	125439900	1000	0.000802905	-10.3831	90501	Gm9102	12
125439001	125440000	1000	0.00147471	-9.15528	90601	Gm9102	15
125594701	125595700	1000	0.043229	7.63703	-206337	Lrig3	16
126037301	126038300	1000	0.0244794	-27.1853	-15109	Gm4510	20
126644701	126645700	1000	1.91416e-12	10.8395	469	Gm9111	18
126644801	126645800	1000	2.35404e-20	12.5733	369	Gm9111	20
126644901	126645900	1000	8.59475e-37	14.3774	269	Gm9111	20
126645001	126646000	1000	1.93027e-47	15.2017	169	Gm9111	16
126645101	126646100	1000	2.923e-46	14.2923	69	Gm9111	19
126645801	126646800	1000	9.50307e-20	11.648	0	Gm9111	15
126645901	126646900	1000	2.1076e-06	8.1433	0	Gm9111	15
126696001	126697000	1000	0.0212772	-8.54298	-19631	Gm24179	11
126696101	126697100	1000	0.0212772	-8.54298	-19731	Gm24179	12
126696201	126697200	1000	0.0258621	-8.20136	-19831	Gm24179	12
126717901	126718900	1000	0.00337858	-7.98189	18324	Atp23	10
126754801	126755800	1000	0.00310457	-7.50739	-17577	Atp23	18
127099101	127100100	1000	0.00466528	-9.77876	0	Kif5a	14
127099201	127100200	1000	0.0223173	-9.39904	0	Kif5a	12
127480101	127481100	1000	0.0157215	11.719	1246	Stat6	28
127526401	127527400	1000	0.0327106	-8.59727	23388	1700012D01Rik	30
127526501	127527500	1000	0.0327106	-8.59727	23488	1700012D01Rik	25
127526601	127527600	1000	0.0265979	-7.5522	23588	1700012D01Rik	22
127526701	127527700	1000	0.0187618	-10.0058	23688	1700012D01Rik	20
127840101	127841100	1000	0.00688699	8.75547	2277	Hsd17b6	16
127840201	127841200	1000	0.00659548	7.7965	2177	Hsd17b6	17
127840301	127841300	1000	0.00659548	7.7965	2077	Hsd17b6	26
127840401	127841400	1000	0.000781378	8.17226	1977	Hsd17b6	30
127840501	127841500	1000	0.000641602	7.63596	1877	Hsd17b6	38
127875101	127876100	1000	0.0211882	10.4076	3657	Naca	10
127875201	127876200	1000	0.0379775	9.01987	3757	Naca	12
127875301	127876300	1000	0.0379775	9.01987	3857	Naca	11
127919901	127920900	1000	0.00423377	-7.68817	0	Atp5b	13
127920001	127921000	1000	0.00890782	-8.44141	0	Atp5b	18
127984601	127985600	1000	0.025862	-7.65423	30566	Rbms2	38
128105301	128106300	1000	2.25038e-07	7.81296	1435	Apof	26
128174101	128175100	1000	0.013165	-7.63754	498	Cs	16
128471801	128472800	1000	0.0188317	8.13849	9060	Ikzf4	14
128477501	128478500	1000	0.0043842	9.92829	3360	Ikzf4	16
128477601	128478600	1000	2.42076e-05	10.5231	3260	Ikzf4	15
128477701	128478700	1000	3.11125e-05	10.0417	3160	Ikzf4	11
128505201	128506200	1000	0.0350182	-7.73504	0	Ikzf4	12
128577401	128578400	1000	0.00786396	9.50122	1544	Dgka	13
128577501	128578500	1000	0.00786396	9.50122	1444	Dgka	12
128577601	128578600	1000	0.00313749	10.6834	1344	Dgka	12
128577701	128578700	1000	0.00313749	10.6834	1244	Dgka	17
128577901	128578900	1000	0.00398814	8.46154	1044	Dgka	12
129670101	129671100	1000	0.0323163	-11.6406	7831	Olfr812	10
130313601	130314600	1000	0.0252734	-17.4713	18665	Vmn2r87	14
130313701	130314700	1000	0.0252734	-17.4713	18565	Vmn2r87	16
130313801	130314800	1000	0.0252734	-17.4713	18465	Vmn2r87	11
130313901	130314900	1000	0.0252734	-17.4713	18365	Vmn2r87	10
130314001	130315000	1000	0.0252734	-17.4713	18265	Vmn2r87	14
130314101	130315100	1000	0.0380285	-10.4206	18165	Vmn2r87	15
130314201	130315200	1000	0.0380285	-10.4206	18065	Vmn2r87	15
3409901	3410900	1000	0.0263326	10.0137	7429	8430429K09Rik	10
3712401	3713400	1000	0.00196044	-7.85981	100503	Osbp2	25
3821201	3822200	1000	0.0068098	-7.71675	-755	NA	20
3821301	3822300	1000	0.0068098	-7.71675	-655	NA	20
3821601	3822600	1000	0.000171497	-8.52991	-355	NA	27
3821701	3822700	1000	0.000171497	-8.52991	-255	NA	28
3821801	3822800	1000	0.000462541	-8.47966	-155	NA	29
3821901	3822900	1000	0.011043	-7.87597	-55	NA	26
4376101	4377100	1000	0.0260938	9.24559	13645	Hormad2	15
4376201	4377200	1000	0.0200551	9.84033	13545	Hormad2	17
5361101	5362100	1000	0.00553528	7.71987	32747	Znrf3	24
5361201	5362200	1000	0.00553528	7.71987	32647	Znrf3	23
5361301	5362300	1000	0.00553528	7.71987	32547	Znrf3	19
5361401	5362400	1000	0.00553528	7.71987	32447	Znrf3	17
5361501	5362500	1000	0.00553528	7.71987	32347	Znrf3	17
5361601	5362600	1000	0.00553528	7.71987	32247	Znrf3	22
5450301	5451300	1000	0.00914367	-7.78018	1461	NA	26
5633501	5634500	1000	0.0419978	-8.89272	113817	Ankrd36	10
5865101	5866100	1000	0.0261772	8.00794	0	Gck	14
6194701	6195700	1000	0.000382791	-7.84794	2323	Gm11401	20
6507201	6508200	1000	0.0017342	7.50357	10314	Ccm2	25
6507301	6508300	1000	0.00397455	7.78146	10414	Ccm2	21
6507401	6508400	1000	0.00917845	7.70136	10514	Ccm2	21
6507501	6508500	1000	0.00917845	7.70136	10614	Ccm2	13
6507601	6508600	1000	0.000903314	8.03718	10714	Ccm2	12
6507701	6508700	1000	0.000447018	7.94039	10814	Ccm2	16
6518901	6519900	1000	0.0134607	7.88149	22014	Ccm2	24
6519001	6520000	1000	0.00617628	7.75868	22114	Ccm2	24
6556101	6557100	1000	0.0343979	-7.53494	-48	Nacad	34
6600901	6601900	1000	0.00211145	7.7961	8333	Gm11978	31
6601501	6602500	1000	0.000773399	8.09794	7733	Gm11978	10
6601701	6602700	1000	0.00877678	8.97742	7533	Gm11978	13
6601801	6602800	1000	0.0196836	8.81248	7433	Gm11978	14
7295701	7296700	1000	0.0367028	-8.36414	-55327	NA	19
7295801	7296800	1000	0.0367028	-8.36414	-55427	NA	20
7749101	7750100	1000	0.0210716	-8.75645	86405	Gm27393	18
7899501	7900500	1000	0.0258631	-14.2412	45352	NA	19
8070401	8071400	1000	0.0460061	-8.67294	-6307	NA	12
8070501	8071500	1000	0.0460061	-8.67294	-6407	NA	12
8614601	8615600	1000	7.14507e-05	-7.83552	0	Tns3	18
8801601	8802600	1000	0.0130513	-11.2818	120666	Pkd1l1	16
8924301	8925300	1000	0.0171401	7.69066	-1035	Pkd1l1	14
8924401	8925400	1000	0.0171401	7.69066	-1135	Pkd1l1	16
8924501	8925500	1000	0.0188	7.6895	-1235	Pkd1l1	12
9429301	9430300	1000	0.0335135	-9.05506	287359	Abca13	13
9429401	9430400	1000	0.0369093	-8.05983	287459	Abca13	15
9617801	9618800	1000	0.00692791	-25.3845	475859	Abca13	16
9617901	9618900	1000	0.00692791	-25.3845	475959	Abca13	16
9618001	9619000	1000	0.00692791	-25.3845	476059	Abca13	15
9778501	9779500	1000	0.0454133	10.3308	-90880	NA	13
9893301	9894300	1000	0.00488141	7.53423	-205680	NA	17
9961801	9962800	1000	0.0339129	-13.8809	-226537	Gm11996	14
9961901	9962900	1000	0.0339129	-13.8809	-226437	Gm11996	11
9962501	9963500	1000	0.0123025	-10.5277	-225837	Gm11996	10
10787501	10788500	1000	0.0278478	-7.87799	-275723	Vwc2	17
10787601	10788600	1000	0.0278478	-7.87799	-275623	Vwc2	17
11514401	11515400	1000	0.0303639	-8.73028	6980	Gm11998	24
11514501	11515500	1000	0.00492674	-11.7026	7080	Gm11998	21
11514601	11515600	1000	0.00492674	-11.7026	7180	Gm11998	19
11514701	11515700	1000	0.00224095	-13.8868	7280	Gm11998	24
11514801	11515800	1000	0.0365204	-11.6381	7380	Gm11998	23
11674401	11675400	1000	0.00815324	11.4944	39398	Ikzf1	16
11677001	11678000	1000	0.000116745	8.79445	41998	Ikzf1	26
11677101	11678100	1000	0.000576368	8.18104	42098	Ikzf1	15
11677201	11678200	1000	0.000830238	7.97446	42198	Ikzf1	17
11677301	11678300	1000	0.00200188	7.83928	42298	Ikzf1	15
11817501	11818500	1000	0.000209207	7.65864	0	1700042O10Rik	15
11817801	11818800	1000	0.000122729	7.68755	0	1700042O10Rik	11
12264301	12265300	1000	0.024535	-9.42995	0	NA	10
12299801	12300800	1000	0.0065123	17.743	114004	Cobl	11
12741801	12742800	1000	0.000354118	-8.66003	98988	Gm22789	21
12741901	12742900	1000	0.000354118	-8.66003	99088	Gm22789	11
12742001	12743000	1000	0.00140899	-9.72567	99188	Gm22789	10
12742101	12743100	1000	0.00140899	-9.72567	99288	Gm22789	17
12923501	12924500	1000	0.040149	-10.2346	-23166	NA	18
13097301	13098300	1000	0.0281322	-18.7599	149635	NA	19
13097401	13098400	1000	0.0281322	-18.7599	149735	NA	20
13097501	13098500	1000	0.0281322	-18.7599	149835	NA	22
13097601	13098600	1000	0.0281322	-18.7599	149935	NA	19
13097701	13098700	1000	0.0281322	-18.7599	150035	NA	19
13097801	13098800	1000	0.0281322	-18.7599	150135	NA	19
13097901	13098900	1000	0.0281322	-18.7599	150235	NA	15
13098001	13099000	1000	0.0281322	-18.7599	150335	NA	11
13301201	13302200	1000	0.0158448	12.2353	353535	NA	19
13301301	13302300	1000	0.0433246	9.14619	353635	NA	19
13301401	13302400	1000	0.0433246	9.14619	353735	NA	19
13301501	13302500	1000	0.0433246	9.14619	353835	NA	16
13301601	13302600	1000	0.0295464	7.66413	353935	NA	10
13301701	13302700	1000	0.0295464	7.66413	354035	NA	10
13691201	13692200	1000	0.0219266	-10.8741	-419879	NA	12
13691301	13692300	1000	0.0481101	-10.6223	-419779	NA	11
13706001	13707000	1000	0.022067	-7.54395	-405079	NA	11
13927201	13928200	1000	0.0493751	-10.2498	-183879	NA	31
14875301	14876300	1000	0.00797805	-13.9795	-122858	Gm12009	11
14875401	14876400	1000	0.00797805	-13.9795	-122758	Gm12009	12
15414501	15415500	1000	0.0494303	-8.18485	12079	Gm25490	12
15609701	15610700	1000	0.0152304	-13.1566	177395	Gm12010	14
15609801	15610800	1000	0.0152304	-13.1566	177495	Gm12010	14
15609901	15610900	1000	0.0152304	-13.1566	177595	Gm12010	15
15610001	15611000	1000	0.0152304	-13.1566	177695	Gm12010	15
15610101	15611100	1000	0.0397807	-8.69636	177795	Gm12010	13
15610201	15611200	1000	0.0397807	-8.69636	177895	Gm12010	20
15610301	15611300	1000	0.0397807	-8.69636	177995	Gm12010	18
15610401	15611400	1000	0.0397807	-8.69636	178095	Gm12010	17
15610501	15611500	1000	0.0397807	-8.69636	178195	Gm12010	18
15955301	15956300	1000	0.0227067	-13.8097	-31493	NA	20
16287101	16288100	1000	0.00643455	-17.6363	79298	Vstm2a	24
16287201	16288200	1000	0.00643455	-17.6363	79398	Vstm2a	21
16287301	16288300	1000	0.00643455	-17.6363	79498	Vstm2a	15
16287401	16288400	1000	0.00643455	-17.6363	79598	Vstm2a	16
16287501	16288500	1000	0.00643455	-17.6363	79698	Vstm2a	17
16287601	16288600	1000	0.00123821	-15.1861	79798	Vstm2a	16
16287701	16288700	1000	0.00870373	-17.9616	79898	Vstm2a	34
16535701	16536700	1000	0.0398242	-12.1951	49366	NA	32
16667701	16668700	1000	0.0231538	13.9682	14011	Gm25698	16
16667801	16668800	1000	0.0231538	13.9682	13911	Gm25698	20
16667901	16668900	1000	0.0231538	13.9682	13811	Gm25698	19
16825401	16826400	1000	0.0301391	-8.42735	123198	Egfr	19
17610801	17611800	1000	0.0434192	-7.8423	-21618	NA	23
17976701	17977700	1000	0.0249595	-13	-51911	Gm12017	33
17976801	17977800	1000	0.0249595	-13	-52011	Gm12017	24
18425901	18426900	1000	0.0262986	9.4774	16355	Gm12022	19
18426001	18427000	1000	0.0221351	8.75945	16255	Gm12022	20
18426101	18427100	1000	0.0496665	9.0457	16155	Gm12022	19
18426201	18427200	1000	0.0496665	9.0457	16055	Gm12022	19
18426301	18427300	1000	0.0496665	9.0457	15955	Gm12022	20
18741601	18742600	1000	0.0435779	-22.5105	9822	Gm23021	18
18741701	18742700	1000	0.0435779	-22.5105	9722	Gm23021	33
18741801	18742800	1000	0.0435779	-22.5105	9622	Gm23021	18
18930701	18931700	1000	0.0172811	9.47429	37285	Meis1	21
18930801	18931800	1000	0.0409012	9.44972	37185	Meis1	14
19061101	19062100	1000	0.0104711	-7.56286	5334	NA	13
19736301	19737300	1000	0.0416417	9.35003	2649	NA	15
20042601	20043600	1000	0.00391169	-13.4989	19313	Actr2	14
20042701	20043700	1000	0.00664225	-11.0783	19213	Actr2	17
20042801	20043800	1000	0.00664225	-11.0783	19113	Actr2	17
20042901	20043900	1000	0.00664225	-11.0783	19013	Actr2	15
20043001	20044000	1000	0.0067801	-13.7283	18913	Actr2	15
20043101	20044100	1000	0.00738736	-11.5738	18813	Actr2	15
20197501	20198500	1000	0.0326466	-9.1789	918	Cep68	15
20197601	20198600	1000	0.0386482	-9.45285	818	Cep68	15
20350101	20351100	1000	0.000376321	-7.8811	-45312	Gm12034	12
20350501	20351500	1000	0.00205475	-7.51209	-44912	Gm12034	11
20350601	20351600	1000	0.000264173	-7.70333	-44812	Gm12034	10
20350801	20351800	1000	0.00012316	-7.6712	-44612	Gm12034	19
20449701	20450700	1000	0.0124955	-7.69065	-42553	Sertad2	27
20449801	20450800	1000	0.0124955	-7.69065	-42453	Sertad2	11
20449901	20450900	1000	0.00661921	-7.51166	-42353	Sertad2	11
20450101	20451100	1000	0.00292129	-8.28772	-42153	Sertad2	32
20450201	20451200	1000	0.0167357	-9.10245	-42053	Sertad2	34
20606401	20607400	1000	5.20122e-06	-7.57715	9246	Sertad2	19
20606701	20607700	1000	6.75452e-05	-8.01616	9546	Sertad2	20
20606801	20607800	1000	1.88233e-06	-8.9997	9646	Sertad2	22
20606901	20607900	1000	1.67587e-06	-9.34653	9746	Sertad2	22
20607001	20608000	1000	9.8054e-06	-8.83712	9846	Sertad2	20
21170101	21171100	1000	0.0208796	8.61458	-6555	Gm12041	24
22471201	22472200	1000	0.0339366	-14.6784	9113	Tmem17	32
22612501	22613500	1000	0.0192817	-10.5191	-35837	NA	31
22612601	22613600	1000	0.0281322	-10.8984	-35937	NA	32
22612701	22613700	1000	0.0281322	-10.8984	-36037	NA	34
22612801	22613800	1000	0.0281322	-10.8984	-36137	NA	34
22612901	22613900	1000	0.0281322	-10.8984	-36237	NA	19
22613001	22614000	1000	0.0281322	-10.8984	-36337	NA	15
22729201	22730200	1000	0.0368332	-8.70983	79345	B3gnt2	11
22822401	22823400	1000	4.39563e-05	8.50054	108690	NA	18
22822501	22823500	1000	0.000890544	8.3182	108590	NA	23
22822601	22823600	1000	0.000890544	8.3182	108490	NA	20
23456101	23457100	1000	0.00533119	8.29971	7250	1700030C12Rik	27
23456201	23457200	1000	0.00533119	8.29971	7350	1700030C12Rik	24
23758101	23759100	1000	0.0482211	-10.4865	-31054	NA	14
23758201	23759200	1000	0.0482211	-10.4865	-31154	NA	14
23758301	23759300	1000	0.037279	-9.68887	-31254	NA	16
23758401	23759400	1000	0.03203	-14.6366	-31354	NA	18
23758501	23759500	1000	0.0329142	-11.7131	-31454	NA	16
23758601	23759600	1000	0.0329142	-11.7131	-31554	NA	21
23758701	23759700	1000	0.0329142	-11.7131	-31654	NA	20
24176501	24177500	1000	0.0221251	9.32104	-23877	NA	16
24194601	24195600	1000	0.0169526	-7.85291	-41977	NA	24
24467201	24468200	1000	0.0215538	-14.7445	35292	4933430M04Rik	10
24467301	24468300	1000	0.0215538	-14.7445	35392	4933430M04Rik	11
24467501	24468500	1000	0.0215538	-14.7445	35592	4933430M04Rik	10
24467601	24468600	1000	0.0215538	-14.7445	35692	4933430M04Rik	10
24467701	24468700	1000	0.0215538	-14.7445	35792	4933430M04Rik	15
24467801	24468800	1000	0.0215538	-14.7445	35892	4933430M04Rik	16
24467901	24468900	1000	0.0051374	-14.4516	35992	4933430M04Rik	21
24468001	24469000	1000	0.0051374	-14.4516	36092	4933430M04Rik	20
24608001	24609000	1000	0.0467944	8.76495	231755	NA	21
25049201	25050200	1000	3.94958e-21	21.2632	-132426	4933427E13Rik	20
25049301	25050300	1000	1.89344e-22	24.6288	-132326	4933427E13Rik	19
25049401	25050400	1000	4.77572e-21	23.5194	-132226	4933427E13Rik	18
25049501	25050500	1000	4.77572e-21	23.5194	-132126	4933427E13Rik	20
25049601	25050600	1000	3.22996e-24	25.0277	-132026	4933427E13Rik	17
25049701	25050700	1000	3.22996e-24	25.0277	-131926	4933427E13Rik	18
25049801	25050800	1000	3.22996e-24	25.0277	-131826	4933427E13Rik	19
25049901	25050900	1000	3.22996e-24	25.0277	-131726	4933427E13Rik	19
25050001	25051000	1000	3.22996e-24	25.0277	-131626	4933427E13Rik	18
25050101	25051100	1000	1.60299e-20	21.9381	-131526	4933427E13Rik	16
25138201	25139200	1000	0.0154323	10.4973	-43426	4933427E13Rik	15
25933901	25934900	1000	0.0419081	-13.9672	225669	NA	16
25934001	25935000	1000	0.0419081	-13.9672	225569	NA	10
26471901	26472900	1000	0.0482044	-17.8075	68829	Vrk2	14
26472001	26473000	1000	0.0482044	-17.8075	68729	Vrk2	16
26724801	26725800	1000	0.0276614	12.3044	-10833	NA	15
26785601	26786600	1000	0.0119697	-9.29284	2797	NA	13
26897201	26898200	1000	0.0220963	-25.1377	-90291	Gm12073	18
26957801	26958800	1000	0.0367557	8.77964	-42897	NA	19
27183501	27184500	1000	0.026057	-8.91563	84478	Gm25387	21
27183601	27184600	1000	0.026057	-8.91563	84378	Gm25387	18
27197601	27198600	1000	0.010283	7.58766	70378	Gm25387	19
27236201	27237200	1000	0.00729959	-9.34715	31778	Gm25387	10
27417501	27418500	1000	0.0291934	8.33333	-30367	NA	11
27417601	27418600	1000	0.0291934	8.33333	-30267	NA	11
27417701	27418700	1000	0.0291934	8.33333	-30167	NA	10
27417801	27418800	1000	0.0291934	8.33333	-30067	NA	16
27417901	27418900	1000	0.0291934	8.33333	-29967	NA	27
27418001	27419000	1000	0.0291934	8.33333	-29867	NA	15
27418101	27419100	1000	0.0291934	8.33333	-29767	NA	13
27418201	27419200	1000	0.0291934	8.33333	-29667	NA	17
27418301	27419300	1000	0.0291934	8.33333	-29567	NA	22
27418401	27419400	1000	0.0291934	8.33333	-29467	NA	23
27530201	27531200	1000	0.0141427	9.55154	-72101	NA	23
27530401	27531400	1000	0.0452719	9.54396	-72301	NA	23
27530501	27531500	1000	0.0452719	9.54396	-72401	NA	22
27530601	27531600	1000	0.0452719	9.54396	-72501	NA	22
27530701	27531700	1000	0.0452719	9.54396	-72601	NA	18
27530801	27531800	1000	0.0483175	8.6855	-72701	NA	17
27530901	27531900	1000	0.0483175	8.6855	-72801	NA	15
27531001	27532000	1000	0.0483175	8.6855	-72901	NA	13
27761601	27762600	1000	0.0235502	-9.62822	-70512	NA	17
27761701	27762700	1000	0.0235502	-9.62822	-70412	NA	11
27761801	27762800	1000	0.0235502	-9.62822	-70312	NA	11
27761901	27762900	1000	0.0235502	-9.62822	-70212	NA	10
27762101	27763100	1000	0.0235502	-9.62822	-70012	NA	10
28324101	28325100	1000	0.0324107	-14.3902	13739	NA	10
28324201	28325200	1000	0.0324107	-14.3902	13839	NA	13
28324301	28325300	1000	0.0324107	-14.3902	13939	NA	13
28324401	28325400	1000	0.0324107	-14.3902	14039	NA	22
28324501	28325500	1000	0.0324107	-14.3902	14139	NA	16
28324601	28325600	1000	0.0324107	-14.3902	14239	NA	13
28615101	28616100	1000	0.0434555	-8.74691	-15464	2810471M01Rik	10
28615301	28616300	1000	0.0434555	-8.74691	-15264	2810471M01Rik	18
28729801	28730800	1000	0.0159568	-9.99608	28168	NA	19
28729901	28730900	1000	0.0171701	-7.97582	28268	NA	20
28752801	28753800	1000	0.0254072	14.9426	51168	NA	21
28752901	28753900	1000	0.0254072	14.9426	51268	NA	22
28948801	28949800	1000	0.0428182	-8.75866	42077	Rpsa-ps5	22
28948901	28949900	1000	0.0428182	-8.75866	42177	Rpsa-ps5	22
29297601	29298600	1000	0.0251381	10.3227	-5599	Gm12087	19
30006501	30007500	1000	0.0291785	-11.2217	-30468	Eml6	18
30049201	30050200	1000	0.0110924	-7.63332	167969	Sptbn1	20
30049701	30050700	1000	0.000733977	-7.60754	167469	Sptbn1	24
31307901	31308900	1000	0.0177982	-7.80399	11174	Stc2	13
31782001	31783000	1000	0.021987	7.78769	0	NA	13
31981901	31982900	1000	0.0459379	-7.53647	31438	Nsg2	14
31982101	31983100	1000	0.0459379	-7.53647	31638	Nsg2	13
32340101	32341100	1000	0.0217464	-7.6122	42281	Sh3pxd2b	16
32621001	32622000	1000	0.0126685	8.39894	28277	Fbxw11	11
32621101	32622100	1000	0.0337448	7.9852	28377	Fbxw11	21
32621201	32622200	1000	0.0427148	7.95449	28477	Fbxw11	25
32621301	32622300	1000	0.0427148	7.95449	28577	Fbxw11	31
32621401	32622400	1000	0.0128348	9.59249	28677	Fbxw11	32
32621501	32622500	1000	0.00197747	11.6899	28777	Fbxw11	34
32621601	32622600	1000	0.00256087	12.3432	28877	Fbxw11	36
32621701	32622700	1000	0.00529141	13.9706	28977	Fbxw11	33
33027901	33028900	1000	0.0198082	9.26092	9350	NA	17
33049701	33050700	1000	0.0382082	-8.02883	31150	NA	32
33049801	33050800	1000	0.0382082	-8.02883	31250	NA	17
33146801	33147800	1000	6.66402e-10	7.68745	5789	Tlx3	13
33146901	33147900	1000	4.99563e-11	7.83052	5689	Tlx3	20
33736501	33737500	1000	0.0175643	9.67853	55961	Kcnip1	15
33736601	33737600	1000	0.00043994	11.7536	55861	Kcnip1	15
33736701	33737700	1000	0.000761903	11.0596	55761	Kcnip1	15
33736801	33737800	1000	0.000458403	12.4354	55661	Kcnip1	13
33796901	33797900	1000	0.0293353	9.10607	145088	Kcnip1	11
33797101	33798100	1000	0.0322675	9.95345	144888	Kcnip1	16
33892601	33893600	1000	0.00294106	-8.88261	49388	Kcnip1	16
33892701	33893700	1000	0.00294106	-8.88261	49288	Kcnip1	20
33892801	33893800	1000	0.00294106	-8.88261	49188	Kcnip1	20
33892901	33893900	1000	0.00294106	-8.88261	49088	Kcnip1	20
33893001	33894000	1000	0.0118264	-9.43356	48988	Kcnip1	21
34016401	34017400	1000	0.0191115	-8.89623	19481	Lcp2	17
34016601	34017600	1000	0.00234595	-10.205	19681	Lcp2	11
34016701	34017700	1000	0.00213418	-10.8969	19781	Lcp2	12
34627601	34628600	1000	0.010283	-9.08767	46119	Dock2	17
34843601	34844600	1000	0.0259658	-7.86696	53757	Gm25799	11
34843801	34844800	1000	0.0259658	-7.86696	53957	Gm25799	11
34889901	34890900	1000	0.0303978	8.59208	100057	Gm25799	30
34890001	34891000	1000	0.0303978	8.59208	100157	Gm25799	36
35795901	35796900	1000	0.0342927	-7.66719	74454	Wwc1	13
36345501	36346500	1000	0.00802889	-8.35411	780209	Tenm2	16
36743201	36744200	1000	0.0176351	-7.5042	382509	Tenm2	19
36850101	36851100	1000	0.0202302	11.3606	275609	Tenm2	15
37425801	37426800	1000	0.0310014	-8.94364	-123016	Gm12128	13
37425901	37426900	1000	0.040342	-7.93036	-122916	Gm12128	13
37795701	37796700	1000	0.0411906	-11.2518	131390	NA	15
38390301	38391300	1000	0.0178765	-12.5653	19540	NA	15
38390401	38391400	1000	0.0178765	-12.5653	19440	NA	13
38390501	38391500	1000	0.0178765	-12.5653	19340	NA	25
38390601	38391600	1000	0.0178765	-12.5653	19240	NA	10
38390801	38391800	1000	0.0178765	-12.5653	19040	NA	11
38420001	38421000	1000	0.0398184	-10.6606	-9161	NA	11
38498001	38499000	1000	0.030948	-13.0169	-87161	NA	38
38498101	38499100	1000	0.030948	-13.0169	-87261	NA	14
38498201	38499200	1000	0.030948	-13.0169	-87361	NA	10
38596401	38597400	1000	0.0456895	8.68526	91704	Gm23520	26
38923401	38924400	1000	0.0453812	-10.1083	-234297	Gm23520	21
39135501	39136500	1000	0.0122293	-10.0239	-446397	Gm23520	15
39487301	39488300	1000	0.0451815	-8.60846	130239	NA	16
39530101	39531100	1000	0.0499462	8.93692	87439	NA	14
39530201	39531200	1000	0.0499462	8.93692	87339	NA	10
39946701	39947700	1000	0.0473444	10.3576	47680	Gm12132	12
41204301	41205300	1000	0.037196	-12.0184	-63605	NA	12
41423201	41424200	1000	0.00864485	8.37524	33637	NA	11
42760801	42761800	1000	0.0366467	-10.775	-26522	NA	11
45106901	45107900	1000	0.00166664	7.62729	-26202	NA	18
45371301	45372300	1000	0.0204093	10.5928	-11970	NA	22
45480401	45481400	1000	0.00911912	-7.66376	-48810	Gm22284	28
46019301	46020300	1000	0.00516898	-8.40028	72482	Adam19	15
46019401	46020400	1000	0.00290976	-9.17387	72582	Adam19	10
46019501	46020500	1000	6.0359e-05	-12.9467	72682	Adam19	11
46364301	46365300	1000	0.0229404	-8.15644	18539	Havcr2	14
46364401	46365400	1000	0.0361436	-8.40846	18639	Havcr2	13
46364501	46365500	1000	0.0439557	-8.96337	18739	Havcr2	13
46364601	46365600	1000	0.0460335	-9.16778	18839	Havcr2	20
46364901	46365900	1000	0.0146431	-10.514	19139	Havcr2	28
46365001	46366000	1000	0.0238695	-10.988	19239	Havcr2	30
46365101	46366100	1000	0.0238695	-10.988	19339	Havcr2	29
46365201	46366200	1000	0.0238695	-10.988	19439	Havcr2	28
48273601	48274600	1000	0.0495205	-10.3517	-92461	NA	21
48273701	48274700	1000	0.0495205	-10.3517	-92561	NA	22
48273801	48274800	1000	0.0495205	-10.3517	-92661	NA	23
48983401	48984400	1000	0.0283012	9.70469	113685	Olfr56	17
48983501	48984500	1000	0.0283012	9.70469	113785	Olfr56	16
49016701	49017700	1000	0.0391702	-13.0031	146985	Olfr56	15
51008501	51009500	1000	0.0337335	-9.10614	-4474	NA	19
51008601	51009600	1000	0.0337335	-9.10614	-4574	NA	21
51467801	51468800	1000	0.00330149	-9.31337	287054	Col23a1	20
51467901	51468900	1000	0.00330149	-9.31337	287154	Col23a1	18
51802201	51803200	1000	0.0460564	-9.82419	12408	Gm39822	16
51802301	51803300	1000	0.0460564	-9.82419	12508	Gm39822	15
51815601	51816600	1000	0.0162148	-11.3861	25808	Gm39822	16
52160101	52161100	1000	0.0145973	7.75971	12298	Tcf7	10
52169901	52170900	1000	0.000121692	8.27336	2498	Tcf7	14
52193401	52194400	1000	0.0331022	13.3588	-19243	Tcf7	22
52774901	52775900	1000	0.0169526	10.9733	119440	Fstl4	15
52923201	52924200	1000	0.0197358	-10.2084	267740	Fstl4	20
52923301	52924300	1000	0.00336072	-10.5288	267840	Fstl4	21
55684701	55685700	1000	0.0391059	9.15099	21787	NA	10
57216901	57217900	1000	0.0183677	-9.67646	314265	Gria1	10
57534201	57535200	1000	0.04815	-8.33209	5120	4933424L21Rik	10
58956901	58957900	1000	0.0114914	-14.321	69301	Obscn	12
58999901	59000900	1000	0.016456	-7.71774	26301	Obscn	12
59994801	59995800	1000	8.14066e-06	-7.94141	-39	Rai1	21
59994901	59995900	1000	2.31466e-06	-8.02505	0	Rai1	10
60282801	60283800	1000	0.0429872	10.8669	38646	Drc3	23
60763001	60764000	1000	0.0244567	7.73919	5864	Tmem11	14
60763101	60764100	1000	0.0118663	7.64151	5764	Tmem11	17
60763301	60764300	1000	0.00370753	7.86942	5564	Tmem11	18
60763401	60764400	1000	0.00370753	7.86942	5464	Tmem11	16
60763501	60764500	1000	0.00465897	7.96371	5364	Tmem11	20
61599101	61600100	1000	0.0307409	-7.99902	11552	Slc5a10	12
61599201	61600200	1000	0.0307409	-7.99902	11452	Slc5a10	17
61599301	61600300	1000	0.0307409	-7.99902	11352	Slc5a10	21
61924801	61925800	1000	0.0420268	-9.58827	77212	Specc1	26
63223901	63224900	1000	0.0071002	-9.77639	-19764	Gm12286	27
63224001	63225000	1000	0.0115223	-11.4047	-19864	Gm12286	27
63224101	63225100	1000	0.0115223	-11.4047	-19964	Gm12286	15
63738301	63739300	1000	0.015856	-10.1503	-657	NA	20
63996401	63997400	1000	2.69929e-05	-7.65945	25993	2810001G20Rik	10
63996601	63997600	1000	0.000556676	-7.65823	26193	2810001G20Rik	10
63996701	63997700	1000	0.00175546	-7.73126	26293	2810001G20Rik	10
63996801	63997800	1000	0.00438829	-8.56745	26393	2810001G20Rik	10
65144001	65145000	1000	0.0209966	10.0616	15767	Myocd	15
65198301	65199300	1000	0.0461061	-10.8892	57324	Gm12295	23
65354701	65355700	1000	0.0154866	-8.39905	-98077	Gm12295	25
65482801	65483800	1000	0.0304972	10.1453	-33420	Gm26128	16
65482901	65483900	1000	0.0304972	10.1453	-33320	Gm26128	13
65783301	65784300	1000	0.0473712	-8.94894	275059	Dnah9	10
65836201	65837200	1000	0.0177935	-9.39478	222159	Dnah9	10
65898201	65899200	1000	0.0369437	-23.7562	160159	Dnah9	12
66228901	66229900	1000	0.040232	-8.13586	186721	Shisa6	10
67719001	67720000	1000	1.50043e-05	-8.78656	29888	Dhrs7c	21
67719101	67720100	1000	9.47464e-06	-9.13648	29988	Dhrs7c	19
67719201	67720200	1000	9.47464e-06	-9.13648	30088	Dhrs7c	18
67719301	67720300	1000	4.58452e-05	-8.37451	30188	Dhrs7c	17
68353001	68354000	1000	0.0184696	-9.61664	30054	Pik3r5	13
68353201	68354200	1000	0.0295098	-8.1441	30254	Pik3r5	13
68353301	68354300	1000	0.0295098	-8.1441	30354	Pik3r5	12
70103301	70104300	1000	0.000689013	-8.40135	0	Slc16a11	13
71833301	71834300	1000	0.0199486	-8.66996	-2353	4930401O10Rik	14
71833401	71834400	1000	0.0028268	-9.35728	-2453	4930401O10Rik	14
71971701	71972700	1000	0.0128125	-8.4581	53847	Pitpnm3	18
71977101	71978100	1000	0.00302979	-7.76474	48447	Pitpnm3	18
71977201	71978200	1000	0.00155946	-7.80925	48347	Pitpnm3	19
71977301	71978300	1000	1.40653e-05	-9.54473	48247	Pitpnm3	20
71977401	71978400	1000	9.56148e-06	-9.34504	48147	Pitpnm3	19
71977501	71978500	1000	9.56148e-06	-9.34504	48047	Pitpnm3	16
71977601	71978600	1000	0.000140588	-8.22931	47947	Pitpnm3	16
72086701	72087700	1000	2.50779e-05	-9.37558	10585	4933427D14Rik	15
72086801	72087800	1000	0.00051492	-7.81364	10485	4933427D14Rik	13
72987701	72988700	1000	0.00887343	-10.309	6292	Itgae	15
72991401	72992400	1000	0.00061778	-11.4347	9992	Itgae	15
72991501	72992500	1000	0.00254475	-10.8881	10092	Itgae	15
72991601	72992600	1000	0.00254475	-10.8881	10192	Itgae	16
72991701	72992700	1000	0.00254475	-10.8881	10292	Itgae	15
72991801	72992800	1000	0.00760898	-10.7125	10392	Itgae	13
73266301	73267300	1000	0.0350599	-9.29678	4229	Olfr376	11
73266501	73267500	1000	0.0350599	-9.29678	4429	Olfr376	10
75941901	75942900	1000	0.00760862	8.5813	127573	Vps53	11
76738301	76739300	1000	0.0198817	7.58543	-457	Cpd	11
79523301	79524300	1000	0.000928952	9.25261	41263	Rab11fip4	15
79523401	79524400	1000	0.00160959	8.39736	41363	Rab11fip4	14
79568501	79569500	1000	0.00109121	7.87461	86463	Rab11fip4	27
80472901	80473900	1000	0.042673	-7.60873	196951	Myo1d	13
80586201	80587200	1000	0.0107963	-7.58133	83651	Myo1d	11
81062401	81063400	1000	0.0205955	-8.98484	795883	Asic2	10
82757301	82758300	1000	0.00694466	-7.74973	3270	Rffl	10
84592701	84593700	1000	0.025555	-12.5981	17558	1700109G15Rik	13
86641101	86642100	1000	0.00427012	-7.7807	6291	Cltc	12
87960901	87961900	1000	0.0336211	-9.00781	1796	Vezf1	18
88016901	88017900	1000	0.00306853	-10.0024	26929	2210416O15Rik	10
88017001	88018000	1000	0.00306853	-10.0024	27029	2210416O15Rik	10
89384601	89385600	1000	0.0446207	-9.46302	346492	Ankfn1	23
89623601	89624600	1000	0.023464	-9.98049	107492	Ankfn1	24
89770401	89771400	1000	0.048859	9.1026	-38309	Ankfn1	13
89882401	89883400	1000	0.0337374	-7.78443	10320	Pctp	14
89882501	89883500	1000	0.0337374	-7.78443	10220	Pctp	12
90110701	90111700	1000	0.0143213	-9.19172	31767	NA	13
90246001	90247000	1000	0.00124363	-7.54345	34721	Hlf	14
91110501	91111500	1000	0.046529	-9.0813	336330	4930405D11Rik	10
91110601	91111600	1000	0.046529	-9.0813	336430	4930405D11Rik	13
91110801	91111800	1000	0.046529	-9.0813	336630	4930405D11Rik	16
91368301	91369300	1000	0.00703429	-8.62987	99084	Kif2b	12
91920901	91921900	1000	0.0243051	-8.85984	-5662	NA	29
91921001	91922000	1000	0.0122442	-8.45393	-5762	NA	36
92317801	92318800	1000	0.0378064	-10.6396	342999	NA	11
93421801	93422800	1000	0.0208965	-9.17372	432571	Car10	11
93661501	93662500	1000	0.0479695	-7.78019	75593	LOC118567951	15
93746601	93747600	1000	6.27478e-05	9.66471	19369	Utp18	17
93746701	93747700	1000	0.000169675	9.95144	19269	Utp18	16
93746801	93747800	1000	0.0219691	7.80465	19169	Utp18	11
94133001	94134000	1000	0.000491844	-8.94868	0	Wfikkn2	17
94360001	94361000	1000	0.0490221	-15.2582	3926	Cacna1g	10
94360101	94361100	1000	0.0490221	-15.2582	3826	Cacna1g	10
94360201	94361200	1000	0.0490221	-15.2582	3726	Cacna1g	10
94492501	94493500	1000	1.22156e-05	-8.21416	0	Acsf2	11
94493001	94494000	1000	0.000215642	-8.07142	-304	Acsf2	12
94833001	94834000	1000	0.00678529	7.78276	5951	Col1a1	10
95466701	95467700	1000	0.00241235	-7.77331	10861	Ngfr	11
95466801	95467800	1000	1.54906e-06	-9.40603	10761	Ngfr	10
95466901	95467900	1000	4.36057e-07	-9.2572	10661	Ngfr	10
95720201	95721200	1000	0.0209739	-8.32941	12035	Abi3	16
95720301	95721300	1000	0.0151546	-8.26264	11935	Abi3	17
95802501	95803500	1000	0.0161544	-11.9751	2217	B4galnt2	18
96588001	96589000	1000	0.00175077	-9.37813	232582	Skap1	12
96588101	96589100	1000	0.00365304	-8.3106	232682	Skap1	12
97401401	97402400	1000	0.0363828	9.25919	25371	Srcin1	14
97401501	97402500	1000	0.0363828	9.25919	25271	Srcin1	14
97401601	97402600	1000	0.0158206	10.7136	25171	Srcin1	15
97444701	97445700	1000	0.0378557	7.58739	20341	Srcin1	13
98489301	98490300	1000	1.2995e-06	-7.62619	184	Lrrc3c	10
98608101	98609100	1000	6.07406e-05	-8.08232	10560	Med24	17
99043301	99044300	1000	8.31623e-09	11.0216	1603	Ccr7	19
100214401	100215400	1000	0.00506019	-10.964	2691	Eif1	14
100214501	100215500	1000	0.00739432	-9.77666	2791	Eif1	16
100214601	100215600	1000	0.00739432	-9.77666	2891	Eif1	13
100461201	100462200	1000	5.9652e-05	7.54665	24768	Odad4	25
100461301	100462300	1000	3.72817e-07	8.22686	24868	Odad4	22
100461401	100462400	1000	1.06588e-06	7.93431	24968	Odad4	21
100461501	100462500	1000	9.0763e-07	7.94809	25068	Odad4	19
100494801	100495800	1000	0.0109895	-8.46333	14657	Dnajc7	13
100517001	100518000	1000	0.000646051	-8.05322	6931	Nkiras2	16
100517101	100518100	1000	0.00171194	-7.86889	7031	Nkiras2	15
100517201	100518200	1000	0.00141799	-8.38244	7131	Nkiras2	15
100517301	100518300	1000	0.000471481	-8.10898	7231	Nkiras2	17
100627201	100628200	1000	0.0049594	-9.5949	841	Rab5c	13
100627301	100628300	1000	0.00457691	-7.63215	741	Rab5c	15
100635501	100636500	1000	0.0428762	7.66432	14066	Kcnh4	23
100635601	100636600	1000	0.0233203	9.40598	13966	Kcnh4	24
100635701	100636700	1000	0.0479462	8.07338	13866	Kcnh4	23
100737801	100738800	1000	0.00533375	8.85507	2750	Stat5b	16
100737901	100738900	1000	0.00223358	9.85023	2650	Stat5b	15
100738001	100739000	1000	0.00394022	9.17808	2550	Stat5b	14
100738101	100739100	1000	0.00284641	8.20458	2450	Stat5b	25
100738201	100739200	1000	0.000828207	8.33954	2350	Stat5b	29
100738301	100739300	1000	0.00216507	7.87087	2250	Stat5b	20
100849801	100850800	1000	5.59655e-05	-7.79935	10913	Cavin1	11
100849901	100850900	1000	6.54245e-05	-8.09711	10813	Cavin1	11
100948801	100949800	1000	0.0332381	-9.85504	48523	Atp6v0a1	18
101053901	101054900	1000	1.17411e-05	9.26621	1546	Plekhh3	20
101054001	101055000	1000	4.12446e-10	9.96608	1446	Plekhh3	22
101668301	101669300	1000	0.0315525	-7.61122	6836	Etv4	16
101668401	101669400	1000	0.0315525	-7.61122	6736	Etv4	15
101668501	101669500	1000	0.0389508	-7.9681	6636	Etv4	13
101668601	101669600	1000	0.0389508	-7.9681	6536	Etv4	11
101947601	101948600	1000	0.0399169	-8.34152	30741	Mpp2	14
101947701	101948700	1000	0.0139268	-8.91594	30641	Mpp2	14
101947801	101948800	1000	0.00429118	-9.56489	30541	Mpp2	13
101947901	101948900	1000	0.00429118	-9.56489	30441	Mpp2	10
101948301	101949300	1000	0.00908908	-7.84582	30041	Mpp2	11
103092701	103093700	1000	0.0185483	9.61433	5674	Efcab15	10
103245001	103246000	1000	0.0493819	-9.29418	8233	Arhgap27	11
104205601	104206600	1000	0.0201194	-7.77379	83385	Mapt	10
105518301	105519300	1000	0.000324554	-8.79104	37489	Tanc2	10
106579701	106580700	1000	0.020801	7.81387	25391	Pecam1	22
106631801	106632800	1000	0.00144585	-8.95499	8654	Pecam1	10
106631901	106632900	1000	0.00144585	-8.95499	8554	Pecam1	11
106632001	106633000	1000	0.00112574	-8.55921	8454	Pecam1	11
107015301	107016300	1000	3.78876e-05	-9.16227	6448	Bptf	12
107015401	107016400	1000	1.51975e-05	-10.3165	6348	Bptf	11
107015501	107016500	1000	0.00131715	-10.555	6248	Bptf	11
107354501	107355500	1000	0.0316833	-7.72044	6025	Pitpnc1	27
107482401	107483400	1000	0.0160056	10.7079	43619	Helz	11
107482501	107483500	1000	0.034722	9.10558	43719	Helz	12
107482601	107483600	1000	0.0104978	8.63392	43819	Helz	12
107482701	107483700	1000	0.00416188	7.80577	43919	Helz	14
108030901	108031900	1000	0.00100197	-8.223	202854	Prkca	11
108815001	108816000	1000	0.00572427	-14.4273	3826	Axin2	15
109209601	109210600	1000	0.0398006	-16.8111	-20646	Rgs9	20
109209701	109210700	1000	0.0431252	-12.2048	-20746	Rgs9	22
109209801	109210800	1000	0.0431252	-12.2048	-20846	Rgs9	17
109986801	109987800	1000	0.0448876	-13.1418	0	Abca8a	11
110726901	110727900	1000	0.0107787	-7.95249	-130959	Kcnj16	14
110727001	110728000	1000	0.0107787	-7.95249	-130859	Kcnj16	13
110727101	110728100	1000	0.0107787	-7.95249	-130759	Kcnj16	14
110727201	110728200	1000	0.0107787	-7.95249	-130659	Kcnj16	14
110884301	110885300	1000	0.0369105	-8.04386	25442	Kcnj16	16
110884401	110885400	1000	0.0482872	-8.29601	25542	Kcnj16	18
110884501	110885500	1000	0.03544	-9.19093	25642	Kcnj16	21
110884601	110885600	1000	0.03544	-9.19093	25742	Kcnj16	20
111189101	111190100	1000	0.0466071	-8.11383	22175	Gm11675	21
111189201	111190200	1000	0.0466071	-8.11383	22275	Gm11675	21
111213201	111214200	1000	0.0156337	-11.1022	46275	Gm11675	23
111213301	111214300	1000	0.0156337	-11.1022	46375	Gm11675	20
111213401	111214400	1000	0.0160808	-11.5885	46475	Gm11675	16
111213501	111214500	1000	0.0160808	-11.5885	46575	Gm11675	14
111490901	111491900	1000	0.0394947	-10.3685	12232	NA	11
111491001	111492000	1000	5.51513e-05	-16.2014	12132	NA	10
111491201	111492200	1000	5.51513e-05	-16.2014	11932	NA	17
111491301	111492300	1000	6.57236e-05	-13.7772	11832	NA	15
111491401	111492400	1000	3.17733e-05	-12.6237	11732	NA	16
111491501	111492500	1000	9.58391e-05	-11.084	11632	NA	16
111491601	111492600	1000	0.000356967	-11.4087	11532	NA	21
111491701	111492700	1000	0.00733116	-8.55707	11432	NA	26
111674701	111675700	1000	0.0341771	-10.5882	16002	NA	31
111674801	111675800	1000	0.00482138	-11.6122	15902	NA	32
112121601	112122600	1000	0.0265309	-9.72222	123337	NA	11
112121701	112122700	1000	0.0265309	-9.72222	123437	NA	11
112121801	112122800	1000	0.0265309	-9.72222	123537	NA	16
112350801	112351800	1000	0.0428086	-7.86418	208424	BC006965	24
112744801	112745800	1000	0.0328183	-7.78806	28796	NA	23
112744901	112745900	1000	0.0116759	-8.07404	28896	NA	23
112905701	112906700	1000	0.0466266	-8.12631	157203	2610035D17Rik	19
112905801	112906800	1000	0.0466266	-8.12631	157103	2610035D17Rik	15
112905901	112906900	1000	0.0196683	-8.04634	157003	2610035D17Rik	19
113085501	113086500	1000	0.00554429	-7.63397	6148	2610035D17Rik	27
113738901	113739900	1000	0.0125174	8.03819	217144	Sdk2	19
114276401	114277400	1000	0.00196117	-9.1301	28446	NA	16
114324501	114325500	1000	0.047477	-10.3593	14186	4932435O22Rik	17
114324601	114325600	1000	0.030507	-9.52105	14086	4932435O22Rik	18
114436701	114437700	1000	0.018495	-7.50501	-97015	4932435O22Rik	18
114855601	114856600	1000	0.0224788	-8.84783	3383	Cd300c	13
114957201	114958200	1000	0.00239506	-7.98976	-4198	Cd300e	12
115297101	115298100	1000	6.91239e-05	8.99956	2523	Mrpl58	29
115398301	115399300	1000	0.0211617	-11.165	5913	Jpt1	26
115398501	115399500	1000	0.00256667	-12.1455	5713	Jpt1	25
115398601	115399600	1000	0.00724954	-11.9116	5613	Jpt1	15
115398701	115399700	1000	0.00724954	-11.9116	5513	Jpt1	17
115398801	115399800	1000	0.0140415	-10.6873	5413	Jpt1	16
115402101	115403100	1000	0.0133443	-9.09441	2113	Jpt1	10
115402301	115403300	1000	0.0286928	-8.73305	1913	Jpt1	12
115519301	115520300	1000	0.00220262	8.02254	-180	Slc25a19	21
115522701	115523700	1000	0.00222409	-8.16153	-3580	Slc25a19	11
115522801	115523800	1000	0.00206674	-8.20402	-3680	Slc25a19	12
115522901	115523900	1000	0.00190491	-7.56893	-3780	Slc25a19	12
117135701	117136700	1000	0.00121545	-7.8896	45214	Septin9	10
117135801	117136800	1000	0.00121545	-7.8896	45314	Septin9	15
117135901	117136900	1000	0.00456956	-7.88264	45414	Septin9	11
117164601	117165600	1000	0.0137032	-8.39188	74114	Septin9	11
117164701	117165700	1000	0.0272515	-8.51048	74214	Septin9	10
117885801	117886800	1000	0.00844695	-8.92726	8683	Pgs1	55
118097801	118098800	1000	0.00314772	12.3493	40528	Cyth1	61
118097901	118098900	1000	0.00338274	13.7494	40428	Cyth1	70
118098001	118099000	1000	0.0172903	10.2164	40328	Cyth1	36
118098101	118099100	1000	0.0172903	10.2164	40228	Cyth1	44
118098201	118099200	1000	0.0103504	9.48929	40128	Cyth1	49
118115501	118116500	1000	0.012045	8.995	22828	Cyth1	47
118115601	118116600	1000	1.43519e-05	9.67961	22728	Cyth1	49
118115701	118116700	1000	1.54906e-06	9.86404	22628	Cyth1	53
118115801	118116800	1000	1.54906e-06	9.86404	22528	Cyth1	56
118115901	118116900	1000	2.69132e-05	8.55713	22428	Cyth1	57
118116001	118117000	1000	0.000170007	7.81495	22328	Cyth1	62
118116101	118117100	1000	0.000170007	7.81495	22228	Cyth1	52
118120801	118121800	1000	0.00686514	7.72825	17528	Cyth1	41
118120901	118121900	1000	0.0217172	7.8242	17428	Cyth1	38
118227301	118228300	1000	0.00378134	8.16394	18032	Timp2	13
118227401	118228400	1000	0.00837664	8.39607	17932	Timp2	21
118227501	118228500	1000	0.00260276	9.22495	17832	Timp2	31
118227601	118228600	1000	0.00455846	8.46503	17732	Timp2	29
118227701	118228700	1000	0.0103664	8.79831	17632	Timp2	28
118569301	118570300	1000	4.90732e-06	-7.77085	230076	Rbfox3	20
119157501	119158500	1000	8.48606e-05	-8.88967	-213	Gaa	15
119157601	119158600	1000	0.00015398	-9.01313	-113	Gaa	16
119563101	119564100	1000	0.0458054	-11.104	69370	Rptor	19
119845501	119846500	1000	0.0132165	-12.0826	11912	Baiap2	15
119845601	119846600	1000	0.0140563	-12.5819	12012	Baiap2	17
119845701	119846700	1000	0.0101023	-11.9804	12112	Baiap2	19
119845801	119846800	1000	0.0101023	-11.9804	12212	Baiap2	15
120191101	120192100	1000	0.00394765	-8.24877	10482	Bahcc1	12
120354701	120355700	1000	0.0130972	10.1528	5760	Ccdc137	19
120354801	120355800	1000	0.0130972	10.1528	5860	Ccdc137	18
120354901	120355900	1000	0.0136792	8.88253	5960	Ccdc137	21
120355001	120356000	1000	0.0241182	7.86668	6060	Ccdc137	22
120358801	120359800	1000	0.000445111	-7.52634	340	Hgs	20
120358901	120359900	1000	0.000164537	-9.71844	440	Hgs	21
120487401	120488400	1000	0.00327252	-8.09168	791	Alyref	13
3829001	3830000	1000	0.0191957	-13.2787	0	Dtnb	12
3829201	3830200	1000	0.0222961	-9.7339	0	Dtnb	12
3829301	3830300	1000	0.0222961	-9.7339	0	Dtnb	12
3844701	3845700	1000	0.0429283	-12.8375	-10307	Dnmt3a	12
3844801	3845800	1000	0.0429283	-12.8375	-10207	Dnmt3a	13
3844901	3845900	1000	0.00765805	-22.957	-10107	Dnmt3a	12
3845001	3846000	1000	0.00765805	-22.957	-10007	Dnmt3a	20
3845101	3846100	1000	0.00553862	-16.4853	-9907	Dnmt3a	23
4099601	4100600	1000	0.0486817	-8.02469	-10686	Efr3b	13
4099701	4100700	1000	0.0486817	-8.02469	-10786	Efr3b	13
4427201	4428200	1000	0.036916	9.31945	98982	Ncoa1	23
4466901	4467900	1000	5.18561e-05	12.077	59282	Ncoa1	30
4467001	4468000	1000	5.18561e-05	12.077	59182	Ncoa1	28
4467101	4468100	1000	9.13088e-05	14.5711	59082	Ncoa1	26
4467201	4468200	1000	2.53715e-05	15.0029	58982	Ncoa1	22
4467301	4468300	1000	4.99253e-05	15.146	58882	Ncoa1	22
4467401	4468400	1000	4.99253e-05	15.146	58782	Ncoa1	23
4467501	4468500	1000	4.99253e-05	15.146	58682	Ncoa1	23
4467601	4468600	1000	4.99253e-05	15.146	58582	Ncoa1	21
4467701	4468700	1000	4.99253e-05	15.146	58482	Ncoa1	21
4467801	4468800	1000	5.79325e-06	13.7268	58382	Ncoa1	17
4674501	4675500	1000	0.0298631	7.95677	31863	Itsn2	15
4674601	4675600	1000	0.0298631	7.95677	31963	Itsn2	15
4965501	4966500	1000	0.0245924	-8.23364	-853	Atad2b	31
5150501	5151500	1000	0.0405736	-15.9327	274182	Klhl29	30
5329901	5330900	1000	0.0303686	-9.13387	94782	Klhl29	30
5330001	5331000	1000	0.0303686	-9.13387	94682	Klhl29	31
5330101	5331100	1000	0.0303686	-9.13387	94582	Klhl29	32
5434801	5435800	1000	0.0211803	-17.8432	8931	2810032G03Rik	14
5434901	5435900	1000	0.0211803	-17.8432	9031	2810032G03Rik	14
5435001	5436000	1000	0.0211803	-17.8432	9131	2810032G03Rik	16
5435101	5436100	1000	0.0387797	-11.7703	9231	2810032G03Rik	19
5435201	5436200	1000	0.0387797	-11.7703	9331	2810032G03Rik	20
5435301	5436300	1000	0.0387797	-11.7703	9431	2810032G03Rik	18
5481601	5482600	1000	0.0342925	-7.85413	19960	2810032G03Rik	18
5596201	5597200	1000	0.0296137	-13.7563	43424	Gm5652	27
5596301	5597300	1000	0.0296137	-13.7563	43324	Gm5652	24
5988701	5989700	1000	0.0430631	11.7293	130506	NA	21
5988801	5989800	1000	0.0430631	11.7293	130606	NA	18
5988901	5989900	1000	0.0430631	11.7293	130706	NA	18
6752001	6753000	1000	0.0123472	-9.47812	2248	NA	12
7080201	7081200	1000	0.0487965	-9.41681	-63241	NA	12
7080301	7081300	1000	0.0487965	-9.41681	-63341	NA	14
7080401	7081400	1000	0.0487965	-9.41681	-63441	NA	14
7080501	7081500	1000	0.0487965	-9.41681	-63541	NA	11
7080601	7081600	1000	0.0487965	-9.41681	-63641	NA	11
7080701	7081700	1000	0.0487965	-9.41681	-63741	NA	11
7080801	7081800	1000	0.0487965	-9.41681	-63841	NA	11
7080901	7081900	1000	0.0487965	-9.41681	-63941	NA	12
7346601	7347600	1000	0.0257398	-7.64741	82730	1700101O22Rik	12
7691201	7692200	1000	0.0439612	-7.5524	217491	Gm32828	10
7691301	7692300	1000	0.0439612	-7.5524	217391	Gm32828	10
7945701	7946700	1000	0.0145009	8.78391	-873	Gm18387	11
7945801	7946800	1000	0.00552222	9.34305	-773	Gm18387	13
8318901	8319900	1000	0.0275616	-7.77778	60794	Ldah	11
8451701	8452700	1000	0.0405637	-9.38967	7492	NA	26
8451801	8452800	1000	0.0293353	-10.9646	7592	NA	26
8748201	8749200	1000	0.0307407	-18.1618	24067	Pum2	20
8895901	8896900	1000	0.0370111	7.50683	30482	NA	14
8896001	8897000	1000	0.0207276	7.54817	30382	NA	13
9293101	9294100	1000	0.0399115	-9.37357	-127338	NA	13
9293201	9294200	1000	0.0399115	-9.37357	-127238	NA	14
9293301	9294300	1000	0.0131892	-12.0686	-127138	NA	16
9293401	9294400	1000	0.0131892	-12.0686	-127038	NA	16
9293501	9294500	1000	0.0131892	-12.0686	-126938	NA	17
9293601	9294600	1000	0.0188668	-10.6846	-126838	NA	15
9635501	9636500	1000	0.00340623	-10.9479	11060	Osr1	13
9635601	9636600	1000	0.00340623	-10.9479	11160	Osr1	12
9635701	9636700	1000	0.00340623	-10.9479	11260	Osr1	12
9635801	9636800	1000	0.0178138	-8.54545	11360	Osr1	11
9743001	9744000	1000	0.0438703	-26.356	2310	NA	14
9743201	9744200	1000	0.0438703	-26.356	2510	NA	33
9743301	9744300	1000	0.0438703	-26.356	2610	NA	36
9743401	9744400	1000	0.0178304	-12.8688	2710	NA	18
9743501	9744500	1000	0.0197941	-9.21259	2810	NA	15
10376401	10377400	1000	0.0336664	-11.0916	3535	NA	14
10376501	10377500	1000	0.0336664	-11.0916	3635	NA	11
10815001	10816000	1000	0.0468851	-8.94442	-40495	NA	14
10815101	10816100	1000	0.0468851	-8.94442	-40595	NA	12
10874201	10875200	1000	0.0168517	9.94425	75040	NA	14
10918501	10919500	1000	0.0123429	-7.58673	30740	NA	18
11281601	11282600	1000	0.0202945	11.9125	-9390	NA	10
11484801	11485800	1000	0.00374049	7.66847	0	Vsnl1	12
11487201	11488200	1000	5.06464e-07	7.57705	-28	4930511A02Rik	13
11487301	11488300	1000	5.7866e-11	8.28153	0	4930511A02Rik	12
11487801	11488800	1000	3.80864e-12	9.84953	0	4930511A02Rik	17
11487901	11488900	1000	4.87359e-12	9.6601	0	4930511A02Rik	18
11488001	11489000	1000	5.09707e-10	8.79267	0	4930511A02Rik	18
11488101	11489100	1000	9.37251e-09	8.38746	0	4930511A02Rik	18
11917501	11918500	1000	0.0164284	-9.50217	40893	NA	10
11917601	11918600	1000	0.0276983	-7.98977	40993	NA	25
11917701	11918700	1000	0.0132233	-9.34423	41093	NA	25
11917801	11918800	1000	0.0132233	-9.34423	41193	NA	27
11917901	11918900	1000	0.0132233	-9.34423	41293	NA	26
11977801	11978800	1000	0.032067	-9.33867	-45137	NA	21
11977901	11978900	1000	0.032067	-9.33867	-45237	NA	23
12399001	12400000	1000	0.0168044	9.685	86861	Cyria	12
12399101	12400100	1000	0.00570387	11.5471	86961	Cyria	12
12399201	12400200	1000	0.0181726	9.70414	87061	Cyria	13
12450301	12451300	1000	5.72604e-05	-8.0038	-7685	4921511I17Rik	11
12450401	12451400	1000	5.72604e-05	-8.0038	-7785	4921511I17Rik	11
13165901	13166900	1000	0.0158892	7.83101	13055	NA	16
13166001	13167000	1000	0.0158892	7.83101	-8777	NA	17
13179001	13180000	1000	0.0134907	-9.16077	3224	NA	36
13179101	13180100	1000	0.0451608	-8.64923	3324	NA	31
13303201	13304200	1000	0.0349876	-7.65768	-3987	Ddx1	13
14342101	14343100	1000	0.0338545	-11.4094	30544	Gm16497	10
14342201	14343200	1000	0.0338545	-11.4094	30644	Gm16497	10
14395401	14396400	1000	0.0456596	-8.20122	83844	Gm16497	12
14395501	14396500	1000	0.0456596	-8.20122	83944	Gm16497	14
14395601	14396600	1000	0.0456596	-8.20122	84044	Gm16497	12
14395701	14396700	1000	0.0456596	-8.20122	84144	Gm16497	36
14649501	14650500	1000	0.0456432	-9.59898	-53163	NA	25
15652701	15653700	1000	0.024167	10.4974	-2713	Gm4804	18
15652801	15653800	1000	0.0207691	10.848	-2613	Gm4804	18
15652901	15653900	1000	0.0371952	9.51578	-2513	Gm4804	10
15653001	15654000	1000	0.0197917	11.8189	-2413	Gm4804	10
16472601	16473600	1000	0.0392652	-20.1364	138439	Lpin1	10
16472701	16473700	1000	0.0392652	-20.1364	138339	Lpin1	11
16472901	16473900	1000	0.0253571	-15.5692	138139	Lpin1	22
17050801	17051800	1000	0.0438392	-9.82537	-392	Pqlc3	10
20155401	20156400	1000	1.84902e-05	9.0117	-4765	NA	19
20499801	20500800	1000	0.00794789	-9.21696	-876	NA	10
20500001	20501000	1000	0.00794789	-9.21696	-676	NA	13
21392601	21393600	1000	0.00363697	-9.83838	29994	Adam17	15
21392701	21393700	1000	0.00399681	-8.36425	29894	Adam17	15
21392801	21393800	1000	0.00578268	-7.62572	29794	Adam17	12
21558901	21559900	1000	0.00928566	-9.31852	-33408	Gm19196	12
21559001	21560000	1000	0.00928566	-9.31852	-33308	Gm19196	11
21559101	21560100	1000	0.0184837	-10.0344	-33208	Gm19196	12
21559201	21560200	1000	0.0429806	-8.44691	-33108	Gm19196	12
22794001	22795000	1000	2.67328e-09	-20.624	412	NA	16
22794101	22795100	1000	2.23815e-09	-18.4011	312	NA	17
22794201	22795200	1000	5.53258e-08	-11.6843	212	NA	17
22876601	22877600	1000	0.0253424	-8.4103	5762	Gm20336	20
25791901	25792900	1000	0.0465444	7.96523	54101	NA	10
25792101	25793100	1000	0.0465444	7.96523	54301	NA	16
25792201	25793200	1000	0.0210092	7.71105	54401	NA	16
25792301	25793300	1000	0.0210092	7.71105	54501	NA	16
25792401	25793400	1000	0.0210092	7.71105	54601	NA	21
25792501	25793500	1000	0.0414954	7.69562	54701	NA	23
26035501	26036500	1000	0.0247115	-9.77124	114349	NA	23
26035601	26036600	1000	0.0247115	-9.77124	114449	NA	26
26035701	26036700	1000	0.0247115	-9.77124	114549	NA	10
26035801	26036800	1000	0.0255819	-8.59823	114649	NA	14
26240301	26241300	1000	0.0441937	-7.80619	19204	Gm29687	14
26240401	26241400	1000	0.0310772	-7.5344	19104	Gm29687	13
26346501	26347500	1000	0.0344275	-9.68254	12777	Rnf144a	16
26346601	26347600	1000	0.0344275	-9.68254	12677	Rnf144a	16
26451801	26452800	1000	0.000153052	-9.03886	12453	Rnf144a	16
26451901	26452900	1000	0.00211385	-7.66932	12353	Rnf144a	14
26486301	26487300	1000	0.0413965	-9.26052	0	NA	19
26486401	26487400	1000	0.0180232	-11.467	0	NA	14
26486501	26487500	1000	0.0435986	-11.9502	0	NA	10
26768601	26769600	1000	0.00296911	8.76663	115258	4933409F18Rik	14
26768701	26769700	1000	0.00296911	8.76663	115158	4933409F18Rik	24
26940201	26941200	1000	0.0241949	11.0673	-55329	4933409F18Rik	13
27506901	27507900	1000	0.0412517	-9.19332	-114328	Sox11	13
27507001	27508000	1000	0.0322151	-8.5217	-114428	Sox11	13
27507101	27508100	1000	0.0210222	-11.1055	-114528	Sox11	10
27663101	27664100	1000	0.0470608	8.16189	14901	NA	10
27663201	27664200	1000	0.0470608	8.16189	15001	NA	11
27694501	27695500	1000	0.0494239	-9.06875	12699	Gm24326	10
27694601	27695600	1000	0.00522013	-11.2492	12799	Gm24326	10
27825201	27826200	1000	0.0339139	-17.7593	143399	Gm24326	11
27825301	27826300	1000	0.0339139	-17.7593	143499	Gm24326	10
28011801	28012800	1000	0.0236014	-7.80048	15760	NA	39
28011901	28012900	1000	0.0393612	-7.96657	15860	NA	27
28609401	28610400	1000	0.0436965	-8.02558	22114	Allc	16
28609501	28610500	1000	0.0436965	-8.02558	22014	Allc	16
28609601	28610600	1000	0.0436965	-8.02558	21914	Allc	15
29118901	29119900	1000	0.00654386	11.7038	-33608	NA	11
29134301	29135300	1000	0.0377181	-8.16805	21436	NA	11
29208201	29209200	1000	0.00215134	-10.9552	19035	Gm31333	15
29208301	29209300	1000	0.00138102	-15.5274	19135	Gm31333	15
29208401	29209400	1000	0.00189002	-16.3301	19235	Gm31333	15
29208501	29209500	1000	0.00189002	-16.3301	19335	Gm31333	16
29208601	29209600	1000	0.000207749	-14.46	19435	Gm31333	14
29208701	29209700	1000	0.00101854	-12.2021	19535	Gm31333	13
29209101	29210100	1000	0.000903105	-12.7252	19935	Gm31333	18
29413101	29414100	1000	0.0239406	9.51416	-45534	Gm6989	13
29413301	29414300	1000	0.035234	8.43193	-45734	Gm6989	13
29413401	29414400	1000	0.035234	8.43193	-45834	Gm6989	15
29413501	29414500	1000	0.035234	8.43193	-45934	Gm6989	18
29413601	29414600	1000	0.035234	8.43193	-46034	Gm6989	16
29417301	29418300	1000	0.023062	8.53982	-49734	Gm6989	14
29417401	29418400	1000	8.09862e-07	11.2007	-49834	Gm6989	14
29417501	29418500	1000	4.71798e-06	10.1694	-49934	Gm6989	24
29463101	29464100	1000	0.0325102	-10.4408	-95534	Gm6989	41
29619401	29620400	1000	0.0387146	-7.94611	41018	Myt1l	17
29793901	29794900	1000	0.000195288	-11.5764	215518	Myt1l	17
29794001	29795000	1000	2.61694e-05	-13.6516	215618	Myt1l	14
29794101	29795100	1000	0.000311335	-11.949	215718	Myt1l	18
29794201	29795200	1000	0.00292855	-10.1061	215818	Myt1l	25
29794301	29795300	1000	0.00874464	-9.47132	215918	Myt1l	28
29794401	29795400	1000	0.0107012	-9.7872	216018	Myt1l	31
[truncated: 13,526 more rows]

## Sheet: DMWs.Anaphylaxis.Vs.Tolerant.2n
start	end	width	qvalue	meth.diff	distanceToTSS	geneSymbol	nCyt
4758801	4759800	1000	5.14829e-07	-7.59179	0	NA	41
4758901	4759900	1000	8.64858e-08	-7.83264	0	NA	41
4759001	4760000	1000	4.69817e-07	-7.83377	0	NA	38
4759101	4760100	1000	9.22492e-08	-8.22402	0	NA	37
4759201	4760200	1000	2.12634e-06	-7.7878	0	NA	34
4759301	4760300	1000	1.84889e-06	-8.12359	0	NA	31
4759401	4760400	1000	3.51085e-05	-7.67412	0	NA	29
7846901	7847900	1000	0.0400519	7.79577	-46112	NA	11
7847301	7848300	1000	0.0176958	8.73269	-46512	NA	11
7847401	7848400	1000	0.0176958	8.73269	-46612	NA	11
9818601	9819600	1000	1.6954e-08	-8.09214	0	Vcpip1	30
9818701	9819700	1000	1.89192e-09	-9.74558	0	NA	25
9818801	9819800	1000	0.0024522	-8.10249	0	NA	14
12935101	12936100	1000	2.96026e-05	-7.50299	22086	Sulf1	24
13052801	13053800	1000	0.0160449	-7.6547	9074	Slco5a1	14
13285001	13286000	1000	0.0482613	-7.52491	156663	Ncoa2	11
13285101	13286100	1000	0.0199733	-7.80485	156563	Ncoa2	12
13584101	13585100	1000	9.55923e-05	8.90676	64922	Tram1	19
13660501	13661500	1000	0.0062883	7.53681	-367	Tram1	15
13854001	13855000	1000	0.0151173	-8.76781	2103	Gm5523	10
13854101	13855100	1000	0.0151173	-8.76781	2003	Gm5523	10
13854201	13855200	1000	0.0241366	-8.6168	1903	Gm5523	10
13854601	13855600	1000	0.0263222	-7.83779	1503	Gm5523	11
16573701	16574700	1000	4.70134e-12	-7.65049	14830	Stau2	30
16573801	16574800	1000	5.00158e-11	-7.68913	14730	Stau2	27
19046201	19047200	1000	0.00388879	-8.1777	-6144	Gm24075	10
19046401	19047400	1000	0.0118191	-8.51363	-6344	Gm24075	10
19868801	19869800	1000	9.04488e-05	-8.77989	184308	NA	19
19868901	19869900	1000	0.000440286	-8.25613	184408	NA	20
19869001	19870000	1000	0.000308904	-8.28546	184508	NA	21
19869101	19870100	1000	0.000308904	-8.28546	184608	NA	21
19869201	19870200	1000	0.00308529	-7.92903	184708	NA	19
19869301	19870300	1000	0.00308529	-7.92903	184808	NA	19
19869401	19870400	1000	0.000919407	-8.78538	184908	NA	18
19869501	19870500	1000	7.76646e-05	-10.9126	185008	NA	16
19869601	19870600	1000	0.000197971	-11.7686	185108	NA	13
19869701	19870700	1000	0.00745975	-11.8875	185208	NA	10
21589701	21590700	1000	1.92686e-07	12.8324	441105	Kcnq5	10
21589801	21590800	1000	4.74465e-07	10.7061	441005	Kcnq5	13
21589901	21590900	1000	4.74465e-07	10.7061	440905	Kcnq5	13
21590001	21591000	1000	2.61079e-07	11.5809	440805	Kcnq5	12
21590101	21591100	1000	1.84262e-06	10.3661	440705	Kcnq5	13
21590201	21591200	1000	4.0014e-06	9.55251	440605	Kcnq5	14
21590301	21591300	1000	4.0014e-06	9.55251	440505	Kcnq5	14
21590401	21591400	1000	0.00223807	7.57843	440405	Kcnq5	13
21590501	21591500	1000	0.00223807	7.57843	440305	Kcnq5	13
23955101	23956100	1000	0.027028	8.39601	5298	Smap1	10
23955201	23956200	1000	0.0279123	8.10253	5198	Smap1	11
23955301	23956300	1000	0.0189644	8.51014	5098	Smap1	10
24624601	24625600	1000	0.00234605	8.04666	953	Col19a1	17
26033201	26034200	1000	1.72397e-07	8.56009	2040	Gm18443	16
26033301	26034300	1000	1.72397e-07	8.56009	1940	Gm18443	16
26033401	26034400	1000	1.9571e-07	8.67043	1840	Gm18443	16
26033501	26034500	1000	1.9571e-07	8.67043	1740	Gm18443	16
26033601	26034600	1000	1.9571e-07	8.67043	1640	Gm18443	16
26033701	26034700	1000	1.9571e-07	8.67043	1540	Gm18443	16
26033801	26034800	1000	1.72656e-08	9.56487	1440	Gm18443	14
26033901	26034900	1000	1.72656e-08	9.56487	1340	Gm18443	14
26034001	26035000	1000	2.21201e-06	9.59636	1240	Gm18443	10
30819001	30820000	1000	3.25848e-05	9.12355	10233	NA	11
30819101	30820100	1000	3.93561e-05	8.69878	10333	NA	12
30819201	30820200	1000	0.000118209	8.06491	10433	NA	13
30819301	30820300	1000	0.000118209	8.06491	10533	NA	13
30819401	30820400	1000	0.000118209	8.06491	10633	NA	13
30819501	30820500	1000	8.39068e-05	8.60498	10733	NA	12
34471301	34472300	1000	6.79764e-09	7.77548	0	Mir5103	41
34471401	34472400	1000	3.30828e-11	8.20442	0	Mir5103	46
34471501	34472500	1000	5.50067e-11	8.06653	0	Mir5103	47
34471601	34472600	1000	2.66239e-09	7.91399	0	Mir5103	42
35899901	35900900	1000	0.00375475	9.0633	-18026	NA	11
35900001	35901000	1000	0.00133202	8.03393	-17926	NA	14
36299901	36300900	1000	0.000170888	10.4762	11616	Neurl3	10
36300001	36301000	1000	0.000170888	10.4762	11516	Neurl3	10
36757901	36758900	1000	0.00857883	-7.87056	8671	4933424G06Rik	11
36758001	36759000	1000	0.00857883	-7.87056	8771	4933424G06Rik	11
36758101	36759100	1000	0.00140441	-8.40061	8871	4933424G06Rik	11
36758201	36759200	1000	0.00109269	-7.9729	8971	4933424G06Rik	12
36758301	36759300	1000	0.00109269	-7.9729	9071	4933424G06Rik	12
36783701	36784700	1000	0.00496887	7.68408	0	NA	12
36783801	36784800	1000	0.0122519	8.1295	0	NA	11
36801201	36802200	1000	9.46756e-06	10.1702	322	Zap70	13
36801301	36802300	1000	1.69157e-05	10.3444	422	Zap70	12
36801401	36802400	1000	0.0016697	8.86349	522	Zap70	12
36807101	36808100	1000	0.0024854	9.64896	6222	Zap70	11
36807201	36808200	1000	0.00047679	9.38689	6322	Zap70	13
36807301	36808300	1000	6.53028e-06	11.4049	6422	Zap70	12
36807401	36808400	1000	5.61698e-05	10.2254	6522	Zap70	13
36807501	36808500	1000	0.000329101	9.21649	6622	Zap70	14
36807601	36808600	1000	0.00133536	8.57853	6722	Zap70	14
36807701	36808700	1000	0.00219924	8.61636	6822	Zap70	13
36807801	36808800	1000	0.00752725	8.4789	6922	Zap70	11
37207101	37208100	1000	0.00105778	9.41883	138687	Vwa3b	10
37325201	37326200	1000	0.00518362	-8.57891	12578	NA	12
37325301	37326300	1000	0.00329545	-8.15726	12478	NA	14
37469601	37470600	1000	3.44493e-09	-7.71419	0	Unc50	32
37469701	37470700	1000	1.41703e-08	-8.04885	0	Unc50	29
37518601	37519600	1000	0.000792675	-8.32448	60497	Mgat4a	12
37518701	37519700	1000	0.00117328	-7.69666	60397	Mgat4a	13
37518801	37519800	1000	0.000155209	-9.73474	60297	Mgat4a	11
37518901	37519900	1000	0.000346052	-9.1183	60197	Mgat4a	12
37568601	37569600	1000	0.0413295	7.64114	10497	Mgat4a	12
37568701	37569700	1000	0.0413295	7.64114	10397	Mgat4a	12
37580501	37581500	1000	0.0123163	7.79713	-404	Mgat4a	14
37652601	37653600	1000	0.000300213	8.04864	0	NA	19
37652701	37653700	1000	0.000479708	7.72924	0	NA	20
37663401	37664400	1000	0.00908761	7.92644	0	Cracdl	13
37905201	37906200	1000	0.0016727	8.33342	0	Tsga10	13
37905301	37906300	1000	0.000461512	9.38258	0	Tsga10	10
38589601	38590600	1000	0.000404436	-7.65337	75682	Aff3	17
38589701	38590700	1000	4.24529e-05	-8.83941	75582	Aff3	16
38589801	38590800	1000	4.38412e-06	-9.21992	75482	Aff3	17
38589901	38590900	1000	0.000986324	-7.50306	75382	Aff3	15
39007001	39008000	1000	4.82344e-16	13.0465	-16689	Pdcl3	14
39007101	39008100	1000	4.82344e-16	13.0465	-16589	Pdcl3	14
39007201	39008200	1000	4.82344e-16	13.0465	-16489	Pdcl3	14
39007301	39008300	1000	2.62098e-12	12.2842	-16389	Pdcl3	13
39007401	39008400	1000	2.62098e-12	12.2842	-16289	Pdcl3	13
39007501	39008500	1000	2.62098e-12	12.2842	-16189	Pdcl3	13
39007601	39008600	1000	5.63587e-13	12.3438	-16089	Pdcl3	13
39007701	39008700	1000	5.63587e-13	12.3438	-15989	Pdcl3	13
39007801	39008800	1000	5.63587e-13	12.3438	-15889	Pdcl3	13
39007901	39008900	1000	8.56058e-14	12.8565	-15789	Pdcl3	12
39049901	39050900	1000	0.00891047	7.8831	15660	Pdcl3	12
39050001	39051000	1000	0.00880659	8.4268	15760	Pdcl3	11
39092201	39093200	1000	3.06997e-06	7.87111	3518	NA	10
39092401	39093400	1000	3.65351e-10	9.73648	3318	NA	11
39092501	39093500	1000	3.65351e-10	9.73648	3218	NA	11
39202701	39203700	1000	2.90811e-05	8.0515	22373	Mir6349	12
39202801	39203800	1000	4.08579e-05	7.79177	22273	Mir6349	12
39202901	39203900	1000	2.46531e-05	7.60736	22173	Mir6349	13
39235901	39236900	1000	0.0111447	7.69349	3089	Npas2	15
39759101	39760100	1000	0.00375173	7.74487	57	Rfx8	15
39759201	39760200	1000	0.00375173	7.74487	0	Rfx8	15
39759301	39760300	1000	0.00663343	7.91685	0	Rfx8	14
39759401	39760400	1000	0.0018048	8.87681	0	Rfx8	14
39759501	39760500	1000	0.000106086	9.61639	0	Rfx8	16
39759601	39760600	1000	6.42011e-05	9.14886	0	Rfx8	19
39759701	39760700	1000	3.25848e-05	9.19237	0	Rfx8	20
39759801	39760800	1000	2.56407e-06	9.70473	0	Rfx8	21
39759901	39760900	1000	0.000189411	9.0726	0	Rfx8	18
39769101	39770100	1000	1.45146e-08	7.58482	-8944	Rfx8	11
39769201	39770200	1000	1.45146e-08	7.58482	-9044	Rfx8	11
39880601	39881600	1000	0.027265	7.66691	3259	1700066B17Rik	11
39910701	39911700	1000	4.31771e-09	7.54974	-24207	1700066B17Rik	21
39965001	39966000	1000	0.000114179	8.03679	24928	Map4k4	20
40046301	40047300	1000	5.35972e-07	-7.79146	0	Map4k4	23
40046401	40047400	1000	5.35972e-07	-7.79146	0	Map4k4	23
40046501	40047500	1000	1.57811e-06	-8.12793	0	Map4k4	20
40046601	40047600	1000	1.33687e-07	-8.6991	106528	Map4k4	22
40046701	40047700	1000	4.14667e-05	-8.30857	106628	Map4k4	19
40046801	40047800	1000	4.14667e-05	-8.30857	106728	Map4k4	19
40046901	40047900	1000	5.58614e-05	-8.47496	106828	Map4k4	18
40047001	40048000	1000	4.60204e-05	-9.14428	106928	Map4k4	16
40047101	40048100	1000	0.000152656	-8.49316	107028	Map4k4	17
40417601	40418600	1000	0.00158506	7.73048	24589	NA	15
40417701	40418700	1000	0.00201792	7.60303	24689	NA	15
40417901	40418900	1000	0.000353231	7.6109	24889	NA	18
40418001	40419000	1000	2.97678e-06	8.49089	24989	NA	20
40418101	40419100	1000	3.48479e-06	8.5553	25089	NA	19
40553501	40554500	1000	0.0357733	-7.84465	-22	Il18rap	10
40614401	40615400	1000	0.00323443	7.87879	4422	Gm35801	11
40614501	40615500	1000	0.00485155	8.26862	4322	Gm35801	10
40614601	40615600	1000	0.00365828	8.21526	4222	Gm35801	10
43263801	43264800	1000	0.00151653	9.97182	-27657	Fhl2	10
43541601	43542600	1000	0.000155929	10.2743	57862	Nck2	13
43541701	43542700	1000	6.21069e-05	11.0775	57962	Nck2	12
43541801	43542800	1000	0.000161462	10.1843	58062	Nck2	13
43541901	43542900	1000	0.000910646	9.43693	58162	Nck2	13
43542001	43543000	1000	0.0103678	8.30219	58262	Nck2	12
43542101	43543100	1000	0.0240909	7.73402	58362	Nck2	11
46464801	46465800	1000	0.00231264	8.4924	49	Dnah7c	13
51399501	51400500	1000	0.000936776	-9.96081	-26563	9330175M20Rik	12
51399601	51400600	1000	0.000676733	-9.70039	-26663	9330175M20Rik	13
51399701	51400700	1000	0.00010021	-9.35187	-26763	9330175M20Rik	16
51399801	51400800	1000	0.00016858	-8.78576	-26863	9330175M20Rik	17
51913901	51914900	1000	0.00436397	-8.46486	40330	Myo1b	11
51914001	51915000	1000	0.00436397	-8.46486	40230	Myo1b	11
52079501	52080500	1000	0.000976886	9.80578	53194	Stat4	11
52079601	52080600	1000	0.00107239	10.2465	53294	Stat4	10
52155701	52156700	1000	0.0307983	8.85959	39281	NA	10
54529901	54530900	1000	0.00159132	-9.28942	65941	Pgap1	10
54530001	54531000	1000	0.00159132	-9.28942	65841	Pgap1	10
54530101	54531100	1000	0.00159132	-9.28942	65741	Pgap1	10
54530201	54531200	1000	0.00299822	-7.99868	65641	Pgap1	12
56665601	56666600	1000	0.0165295	7.54949	9994	Hsfy2	11
58151301	58152300	1000	0.0157656	-8.35949	0	Aox3	10
58151401	58152400	1000	0.0129986	-7.92246	0	Aox3	11
58762401	58763400	1000	0.00179079	7.91904	11734	Cflar	13
58762501	58763500	1000	0.00179079	7.91904	11834	Cflar	13
58762601	58763600	1000	0.00294842	8.04135	11934	Cflar	12
58762701	58763700	1000	0.00131415	8.85684	12034	Cflar	11
58762801	58763800	1000	0.000660139	9.65394	12134	Cflar	10
59498701	59499700	1000	0.00378097	-8.65993	-10040	NA	13
59498801	59499800	1000	0.0321263	-9.55356	-10140	NA	10
59498901	59499900	1000	0.0321263	-9.55356	-10240	NA	10
59522501	59523500	1000	2.77205e-18	7.97247	918	Fzd7	71
59613201	59614200	1000	0.014338	8.15834	57778	Gm973	14
59613301	59614300	1000	4.43932e-05	9.55043	57878	Gm973	18
59613401	59614400	1000	2.04579e-06	11.3028	57978	Gm973	17
59613501	59614500	1000	1.11599e-05	10.3992	58078	Gm973	18
59613601	59614600	1000	2.26903e-06	11.1489	58178	Gm973	16
59613701	59614700	1000	2.26903e-06	11.1489	58278	Gm973	16
59613801	59614800	1000	7.72697e-07	12.5453	58378	Gm973	13
59613901	59614900	1000	7.90568e-08	12.6168	58478	Gm973	13
59614001	59615000	1000	7.90568e-08	12.6168	58578	Gm973	13
59614101	59615100	1000	7.90568e-08	12.6168	58678	Gm973	13
60135401	60136400	1000	0.0128004	7.53684	667	Wdr12	15
60892501	60893500	1000	0.018615	8.29168	-25997	NA	12
60892601	60893600	1000	0.018615	8.29168	-25897	NA	12
60892701	60893700	1000	0.0281162	8.93078	-25797	NA	10
60892801	60893800	1000	0.0117704	9.30493	-25697	NA	10
60926101	60927100	1000	0.0454374	7.8036	0	Ctla4	12
60941801	60942800	1000	0.0137842	7.73303	15642	Ctla4	15
61678501	61679500	1000	4.0807e-07	8.31117	518	Pard3b	24
62703701	62704700	1000	0.00012185	9.74387	3703	Gm11599	11
62703801	62704800	1000	0.00012185	9.74387	3803	Gm11599	11
62703901	62704900	1000	0.00012185	9.74387	3903	Gm11599	11
62704001	62705000	1000	0.00025277	10.2817	4003	Gm11599	11
62704101	62705100	1000	0.000129373	11.1235	4103	Gm11599	11
62704201	62705200	1000	8.01751e-05	12.0456	4203	Gm11599	10
62704301	62705300	1000	8.01751e-05	12.0456	4303	Gm11599	10
62967901	62968900	1000	0.00178973	-11.1879	-96001	NA	11
62968001	62969000	1000	0.00232303	-10.3595	-95901	NA	12
64087601	64088600	1000	0.000391635	-8.49424	72050	Klf7	10
64087701	64088700	1000	0.00058081	-7.78117	71950	Klf7	11
64623601	64624600	1000	0.030389	7.52514	51797	Creb1	11
64623701	64624700	1000	0.030389	7.52514	51897	Creb1	11
65039701	65040700	1000	0.000427323	8.23897	0	Gm24788	11
65039801	65040800	1000	0.000427323	8.23897	0	Gm24788	11
66360301	66361300	1000	1.86364e-05	7.67574	0	Map2	16
66360801	66361800	1000	2.81505e-07	7.53586	0	Map2	20
66360901	66361900	1000	6.43487e-07	8.08757	0	Map2	17
66361201	66362200	1000	0.000857512	7.65526	0	Map2	10
66887301	66888300	1000	1.0485e-18	8.28022	14136	Acadl	13
66887401	66888400	1000	1.0485e-18	8.28022	14036	Acadl	13
66887601	66888600	1000	2.78073e-17	8.05444	13836	Acadl	13
67338801	67339800	1000	2.68109e-07	9.16789	50442	NA	10
69285301	69286300	1000	0.00670983	7.585	-114843	NA	11
69285401	69286400	1000	0.00670983	7.585	-114943	NA	11
69460101	69461100	1000	1.75562e-09	9.6673	-19115	NA	11
69460201	69461200	1000	2.49799e-11	11.2744	-19015	NA	10
69460801	69461800	1000	2.89062e-08	8.45047	-18415	NA	10
69460901	69461900	1000	2.89062e-08	8.45047	-18315	NA	10
69582501	69583500	1000	0.0129605	7.96161	29410	NA	10
69582601	69583600	1000	0.012067	7.88884	29510	NA	10
69680601	69681600	1000	0.0188523	8.46302	43380	Ikzf2	10
69680701	69681700	1000	0.0188523	8.46302	43280	Ikzf2	10
69696601	69697600	1000	0.0143919	8.98587	27380	Ikzf2	10
69696701	69697700	1000	0.00405428	9.37023	27280	Ikzf2	11
69696801	69697800	1000	0.00405428	9.37023	27180	Ikzf2	11
69696901	69697900	1000	0.0218879	7.70307	27080	Ikzf2	12
69706201	69707200	1000	0.0295261	7.88089	17780	Ikzf2	11
69706301	69707300	1000	0.0295261	7.88089	17680	Ikzf2	11
69706401	69707400	1000	0.0295261	7.88089	17580	Ikzf2	11
69706501	69707500	1000	0.00863177	7.59901	17480	Ikzf2	14
69706601	69707600	1000	0.00188875	8.03725	17380	Ikzf2	15
69706701	69707700	1000	0.000716962	8.45226	17280	Ikzf2	15
69706801	69707800	1000	0.00412601	8.17463	17180	Ikzf2	13
69706901	69707900	1000	0.00578171	8.22875	17080	Ikzf2	12
69708601	69709600	1000	0.00306396	8.07598	15380	Ikzf2	12
69708701	69709700	1000	0.00272919	8.45332	15280	Ikzf2	11
69708801	69709800	1000	0.000130326	9.89334	15180	Ikzf2	11
69708901	69709900	1000	0.00013384	9.69126	15080	Ikzf2	12
69709001	69710000	1000	0.00013384	9.69126	14980	Ikzf2	12
69709101	69710100	1000	0.00013384	9.69126	14880	Ikzf2	12
69709201	69710200	1000	7.38297e-05	10.4737	14780	Ikzf2	11
69714601	69715600	1000	0.0117199	8.5	9380	Ikzf2	10
69714701	69715700	1000	0.00770547	8.40207	9280	Ikzf2	11
69714801	69715800	1000	0.00286564	9.3727	9180	Ikzf2	10
69714901	69715900	1000	0.0032173	8.98693	9080	Ikzf2	11
69715001	69716000	1000	0.0032173	8.98693	8980	Ikzf2	11
69717401	69718400	1000	0.012226	8.41457	6580	Ikzf2	10
69717501	69718500	1000	0.00427927	8.44149	6480	Ikzf2	11
69717601	69718600	1000	0.00581514	8.07229	6380	Ikzf2	11
69717701	69718700	1000	0.0121443	7.82401	6280	Ikzf2	10
69717801	69718800	1000	0.00324493	8.21055	6180	Ikzf2	11
69717901	69718900	1000	0.00324493	8.21055	6080	Ikzf2	11
69718001	69719000	1000	0.000622739	8.66325	5980	Ikzf2	12
69718101	69719100	1000	0.00195359	8.21319	5880	Ikzf2	11
69718401	69719400	1000	0.00662874	7.94677	5580	Ikzf2	10
69718501	69719500	1000	0.00366563	8.08124	5480	Ikzf2	11
69718601	69719600	1000	0.00366275	7.79619	5380	Ikzf2	12
69829101	69830100	1000	6.48316e-05	7.52207	19074	NA	22
69829201	69830200	1000	1.14568e-05	7.83328	19174	NA	23
69829301	69830300	1000	6.08396e-06	7.66712	19274	NA	25
70808901	70809900	1000	1.38908e-05	7.86197	44027	Vwc2l	10
70809001	70810000	1000	1.38908e-05	7.86197	44127	Vwc2l	10
71144401	71145400	1000	0.00039096	8.08356	-2096	Bard1	10
71144501	71145500	1000	1.95754e-05	8.85352	-2196	Bard1	11
71144601	71145600	1000	1.95754e-05	8.85352	-2296	Bard1	11
71144701	71145700	1000	1.13369e-06	7.80889	-2396	Bard1	14
71957801	71958800	1000	0.000239423	7.65038	-1517	NA	10
71957901	71958900	1000	0.000239423	7.65038	-1617	NA	10
71958001	71959000	1000	2.07007e-05	7.85173	-1717	NA	10
72392501	72393500	1000	0.0202539	-8.86236	45915	Xrcc5	10
72392601	72393600	1000	0.0202539	-8.86236	46015	Xrcc5	10
72576501	72577500	1000	0.00490811	8.44334	-412	Marchf4	13
72576601	72577600	1000	0.0204277	7.94734	-512	Marchf4	12
72897701	72898700	1000	0.0111454	-7.70919	15343	Igfbp5	12
72897801	72898800	1000	0.0111454	-7.70919	15243	Igfbp5	12
73979301	73980300	1000	0.00300455	11.2836	0	Tns1	10
74106201	74107200	1000	0.00193145	10.3735	56406	Tns1	10
74106301	74107300	1000	0.00244957	10.4073	56306	Tns1	11
74106401	74107400	1000	0.00110932	12.4155	56206	Tns1	10
74106501	74107500	1000	0.0239523	8.37289	56106	Tns1	11
74155001	74156000	1000	0.0064762	8.1977	7606	Tns1	12
74155101	74156100	1000	0.00737467	8.50036	7506	Tns1	11
74155201	74156200	1000	0.00588096	8.13252	7406	Tns1	12
74324801	74325800	1000	0.00647279	8.99646	0	Pnkd	10
75199101	75200100	1000	0.0165348	-7.63858	198	A630095N17Rik	14
75199201	75200200	1000	0.0165348	-7.63858	98	A630095N17Rik	14
75359501	75360500	1000	0.0386552	-9.19516	0	Speg	11
76380401	76381400	1000	0.0212582	7.82488	-15929	NA	10
76380501	76381500	1000	0.0212582	7.82488	-15829	NA	10
77234601	77235600	1000	0.0251778	7.88378	-110972	NA	11
78158601	78159600	1000	0.000452538	-9.5566	13875	Pax3	12
78488501	78489500	1000	0.000441118	7.71226	0	Mogat1	13
78488601	78489600	1000	0.00521997	10.3791	0	NA	10
78567801	78568800	1000	0.00613402	8.79156	19278	NA	10
78567901	78568900	1000	0.00161508	9.39014	19178	NA	11
78568001	78569000	1000	0.000908292	9.19502	19078	NA	12
80189901	80190900	1000	0.0157658	7.87127	761	Fam124b	11
80190001	80191000	1000	0.0157658	7.87127	661	Fam124b	11
80190101	80191100	1000	0.0157658	7.87127	561	Fam124b	11
80361301	80362300	1000	1.91249e-09	-7.54224	762	NA	26
81297801	81298800	1000	0.0223246	8.99443	242501	Nyap2	10
81298001	81299000	1000	0.0218618	9.06744	242701	Nyap2	10
81298101	81299100	1000	0.0218618	9.06744	242801	Nyap2	10
81298201	81299200	1000	0.00290347	7.59125	242901	Nyap2	14
81298301	81299300	1000	0.00290347	7.59125	243001	Nyap2	14
81298401	81299400	1000	0.00290347	7.59125	243101	Nyap2	14
81298501	81299500	1000	0.00102597	7.87633	243201	Nyap2	15
81298601	81299600	1000	0.00470862	8.34197	243301	Nyap2	12
81555001	81556000	1000	0.013929	7.83985	-19803	Gm6198	10
82294501	82295500	1000	2.42194e-11	8.09752	328	Rhbdd1	31
82294601	82295600	1000	7.39555e-11	10.8149	428	Rhbdd1	24
82294701	82295700	1000	7.87719e-06	10.4477	528	Rhbdd1	16
82773501	82774500	1000	6.63733e-06	8.13796	10689	NA	23
82773601	82774600	1000	5.29706e-05	8.33309	10589	NA	21
82773701	82774700	1000	1.0925e-05	8.06409	10489	NA	25
82773801	82774800	1000	9.95517e-05	7.52545	10389	NA	24
82773901	82774900	1000	0.000157102	7.6474	10289	NA	22
82797901	82798900	1000	0.00412506	7.65346	345	NA	18
82798001	82799000	1000	0.0119832	8.3277	445	NA	13
82815801	82816800	1000	0.0359067	9.57871	-367	NA	10
82815901	82816900	1000	0.00447344	10.0551	-267	NA	12
82816001	82817000	1000	0.00547937	7.69483	-167	NA	16
83385901	83386900	1000	0.0469536	7.71159	0	Sphkap	10
84686901	84687900	1000	2.65064e-05	-7.69821	-12959	Dner	17
84687001	84688000	1000	2.65064e-05	-7.69821	-13059	Dner	17
84687101	84688100	1000	1.03915e-10	-8.72202	-13159	Dner	23
84818101	84819100	1000	0.000443013	-9.63255	0	Trip12	13
84818201	84819200	1000	0.00211868	-9.72678	0	Trip12	11
84818301	84819300	1000	0.00174495	-9.12913	739	Fbxo36	13
84818401	84819400	1000	0.0140405	-8.23191	839	Fbxo36	11
85677701	85678700	1000	0.0251469	8.29491	27664	A630001G21Rik	11
85677801	85678800	1000	0.0251469	8.29491	27564	A630001G21Rik	11
85677901	85678900	1000	0.0423829	8.63144	27464	A630001G21Rik	10
85689301	85690300	1000	0.0168715	8.09651	16064	A630001G21Rik	10
85689501	85690500	1000	0.0219283	8.28673	15864	A630001G21Rik	10
85792001	85793000	1000	1.26024e-07	7.6352	21200	Cab39	12
85792101	85793100	1000	1.69899e-08	7.98296	21300	Cab39	14
85792201	85793200	1000	1.81289e-11	9.11963	21400	Cab39	14
85792301	85793300	1000	4.63862e-13	10.4138	21500	Cab39	14
86436901	86437900	1000	0.0295709	-8.47044	-16548	Ptma	10
86437001	86438000	1000	0.0295709	-8.47044	-16448	Ptma	10
86437101	86438100	1000	0.0295709	-8.47044	-16348	Ptma	10
87133301	87134300	1000	0.00208048	7.87138	0	Chrng	15
87682401	87683400	1000	0.0298639	-8.43067	-192	Atg16l1	10
87682501	87683500	1000	0.0249934	-8.01196	-92	Atg16l1	11
87799701	87800700	1000	0.0385338	-7.57604	18692	Dgkd	10
88133301	88134300	1000	2.16358e-07	7.68204	0	Dnajb3	38
88133401	88134400	1000	1.36438e-05	7.95985	0	Dnajb3	28
88625201	88626200	1000	0.00254553	-9.70178	3398	Arl4c	10
88625301	88626300	1000	0.000352272	-10.3575	3298	Arl4c	11
88625401	88626400	1000	0.000129642	-10.9085	3198	Arl4c	11
88625501	88626500	1000	0.00190543	-9.41787	3098	Arl4c	11
88625601	88626600	1000	0.01315	-8.23265	2998	Arl4c	11
88792601	88793600	1000	0.00222247	-8.86827	9532	NA	13
88792701	88793700	1000	0.00583152	-8.45276	9432	NA	13
88792801	88793800	1000	0.013946	-7.6094	9332	NA	14
89058601	89059600	1000	1.24209e-06	11.4693	60464	Sh3bp4	14
89058701	89059700	1000	3.11816e-07	11.659	60564	Sh3bp4	15
89058801	89059800	1000	3.95101e-07	11.24	60664	Sh3bp4	16
89058901	89059900	1000	3.36106e-05	9.61031	60764	Sh3bp4	15
89059001	89060000	1000	0.000848154	7.7734	60864	Sh3bp4	15
89862901	89863900	1000	0.000669982	7.54266	-4000	Gbx2	21
89863001	89864000	1000	0.000306294	7.73975	-4100	Gbx2	22
90129301	90130300	1000	0.000105264	9.45529	-1402	Ackr3	18
90129401	90130400	1000	6.37515e-05	9.37265	-1302	Ackr3	19
90129501	90130500	1000	9.59962e-05	9.48217	-1202	Ackr3	18
90129601	90130600	1000	0.000248572	8.67107	-1102	Ackr3	19
90557201	90558200	1000	0.0223525	-7.52613	17899	Cops8	10
90557301	90558300	1000	0.0223525	-7.52613	17999	Cops8	10
90965101	90966100	1000	0.000298919	9.55749	38642	Lrrfip1	14
90965201	90966200	1000	0.000122377	10.1468	38742	Lrrfip1	14
90965301	90966300	1000	4.65916e-05	10.2731	38842	Lrrfip1	15
90965401	90966400	1000	4.65916e-05	10.2731	38942	Lrrfip1	15
90965501	90966500	1000	0.000135455	10.8279	39042	Lrrfip1	13
90965601	90966600	1000	0.00460521	8.54493	39142	Lrrfip1	14
90965701	90966700	1000	0.00178263	10.0067	39242	Lrrfip1	12
90965801	90966800	1000	0.00270769	10.191	39342	Lrrfip1	11
90965901	90966900	1000	0.000101808	10.9131	39442	Lrrfip1	13
90966001	90967000	1000	6.09778e-06	11.5569	39542	Lrrfip1	12
91025301	91026300	1000	0.00380606	-8.61346	98842	Lrrfip1	13
91025401	91026400	1000	0.00731012	-8.90076	98942	Lrrfip1	12
91272101	91273100	1000	3.15293e-17	-7.53515	22304	Espnl	73
91272201	91273200	1000	3.33632e-20	-7.61826	22404	Espnl	76
91274601	91275600	1000	0.00300368	-7.8698	24804	Espnl	10
91274701	91275700	1000	0.00300368	-7.8698	24904	Espnl	10
91759101	91760100	1000	0.0168106	7.6062	29918	Twist2	11
92594801	92595800	1000	0.00129176	8.36224	-18238	Otos	14
92594901	92595900	1000	0.00129176	8.36224	-18338	Otos	14
92777201	92778200	1000	0.0065071	-8.6523	0	Mir149	14
92777301	92778300	1000	0.00355595	-9.26383	0	Mir149	13
92883601	92884600	1000	0.00301444	8.67435	0	Gpr35	11
92883701	92884700	1000	0.000110204	9.13854	0	Gpr35	13
92883801	92884800	1000	5.244e-05	8.47515	0	Gpr35	13
93978601	93979600	1000	0.00702732	8.01491	678	Pdcd1	13
93980101	93981100	1000	0.00116027	10.1608	0	Pdcd1	13
93980201	93981200	1000	0.000658774	10.1001	0	Pdcd1	14
93980301	93981300	1000	0.0157867	8.50406	-23	Pdcd1	13
99699101	99700100	1000	0.00438702	8.04547	-390	Cntnap5b	18
99699201	99700200	1000	0.00438702	8.04547	-290	Cntnap5b	18
99699301	99700300	1000	0.00110364	9.18995	-190	Cntnap5b	17
99699401	99700400	1000	0.0150258	7.86181	-90	Cntnap5b	16
99699501	99700500	1000	0.00772829	8.26211	0	Cntnap5b	17
99699601	99700600	1000	0.000568511	9.33036	0	Cntnap5b	19
99699701	99700700	1000	0.000104325	9.80862	0	Cntnap5b	20
99699801	99700800	1000	0.000104325	9.80862	0	Cntnap5b	20
99699901	99700900	1000	5.84647e-06	10.765	0	Cntnap5b	20
99700001	99701000	1000	6.40505e-06	11.4931	0	Cntnap5b	17
104921101	104922100	1000	1.62369e-14	-8.36997	224847	Cdh20	52
104921201	104922200	1000	1.82933e-17	-8.79197	224947	Cdh20	56
104921301	104922300	1000	4.18371e-18	-8.99003	225047	Cdh20	55
104921401	104922400	1000	5.12439e-21	-9.7168	225147	Cdh20	53
104921501	104922500	1000	1.23165e-20	-9.79492	225247	Cdh20	51
104921601	104922600	1000	2.74417e-19	-9.57572	225347	Cdh20	50
104921701	104922700	1000	6.74606e-18	-9.68531	225447	Cdh20	45
104921801	104922800	1000	2.16131e-10	-9.04832	225547	Cdh20	34
104921901	104922900	1000	1.6622e-07	-8.75279	225647	Cdh20	29
104922001	104923000	1000	6.65679e-05	-8.18584	225747	Cdh20	23
105184001	105185000	1000	0.024259	7.52461	11851	NA	10
105362801	105363800	1000	0.00807278	9.6665	133064	NA	10
105362901	105363900	1000	0.00807278	9.6665	132964	NA	10
105794501	105795500	1000	0.00200983	7.68778	23242	NA	16
105794801	105795800	1000	0.000267041	8.01978	22942	NA	21
105794901	105795900	1000	0.000507622	7.95684	22842	NA	20
105795001	105796000	1000	0.000507622	7.95684	22742	NA	20
105808201	105809200	1000	0.00314576	7.59036	9542	NA	18
106442601	106443600	1000	0.0346576	7.69377	-26073	NA	11
106644201	106645200	1000	0.000219781	8.90274	-2197	Bcl2	15
106644301	106645300	1000	0.00104501	8.16923	-2297	Bcl2	16
106644401	106645400	1000	0.00127455	8.56002	-2397	Bcl2	15
107733001	107734000	1000	0.0150888	8.58169	-48563	Gm24267	10
113036501	113037500	1000	3.65273e-06	8.87031	-141840	NA	10
114396801	114397800	1000	0.000243562	12.2959	-504937	NA	13
114396901	114397900	1000	5.10761e-05	14.4345	-505037	NA	12
114397001	114398000	1000	5.10761e-05	14.4345	-505137	NA	12
114397101	114398100	1000	5.10761e-05	14.4345	-505237	NA	12
114397201	114398200	1000	0.00052196	13.0979	-505337	NA	12
114397301	114398300	1000	0.00052196	13.0979	-505437	NA	12
114397401	114398400	1000	0.00052196	13.0979	-505537	NA	12
114397501	114398500	1000	0.000530232	13.6053	-505637	NA	11
114397601	114398600	1000	0.000530232	13.6053	-505737	NA	11
114397701	114398700	1000	0.000530232	13.6053	-505837	NA	11
115611501	115612500	1000	4.10979e-05	9.00135	0	NA	13
115611601	115612600	1000	0.000600278	7.64622	0	NA	12
118696201	118697200	1000	0.00956226	9.83383	-40666	NA	10
118696301	118697300	1000	0.00956226	9.83383	-40566	NA	10
118696401	118697400	1000	0.00956226	9.83383	-40466	NA	10
119025101	119026100	1000	0.00101438	-8.28647	38902	NA	19
119116301	119117300	1000	0.0211348	7.98576	30985	Gm8321	11
119116401	119117400	1000	0.00156377	7.8338	31085	Gm8321	18
119432801	119433800	1000	0.00561567	7.96435	-277	Ralb	14
119432901	119433900	1000	0.00717736	8.13211	-377	Ralb	13
119576501	119577500	1000	0.00504123	8.27465	0	Epb41l5	13
119923901	119924900	1000	2.09598e-05	9.18285	20	Cfap221	19
120207001	120208000	1000	0.000460924	7.92733	-6566	Steap3	10
120246401	120247400	1000	0.0298657	-7.89601	-20912	C1ql2	11
120246501	120247500	1000	0.0122411	-9.53347	-20812	C1ql2	10
120286001	120287000	1000	1.54537e-08	7.50715	17689	C1ql2	30
120286101	120287100	1000	2.61245e-08	7.86967	17789	C1ql2	29
120286201	120287200	1000	5.68206e-11	8.86648	17889	C1ql2	31
120393901	120394900	1000	0.00783495	8.60605	30367	NA	12
120394001	120395000	1000	0.0126432	7.6829	30467	NA	14
120394101	120395100	1000	0.00164961	9.31235	30567	NA	13
120394201	120395200	1000	0.00150088	9.21656	30667	NA	14
120394301	120395300	1000	0.00150088	9.21656	30767	NA	14
120445201	120446200	1000	0.00150346	-9.01292	-12448	Marco	11
120445301	120446300	1000	0.000876249	-9.60875	-12548	Marco	10
120445401	120446400	1000	0.00105256	-8.68099	-12648	Marco	10
121108201	121109200	1000	0.00612359	7.71976	-42805	NA	15
121108301	121109300	1000	0.0130569	7.55194	-42705	NA	14
121359601	121360600	1000	0.00458121	-7.67128	823	Ccdc93	15
121359701	121360700	1000	0.00167844	-9.12061	923	Ccdc93	12
122284101	122285100	1000	2.10787e-08	8.06211	151227	Gm28590	22
122284201	122285200	1000	1.80678e-08	8.34196	151327	Gm28590	21
122284301	122285300	1000	1.80678e-08	8.34196	151427	Gm28590	21
122284401	122285400	1000	1.80678e-08	8.34196	151527	Gm28590	21
122284501	122285500	1000	1.80678e-08	8.34196	151627	Gm28590	21
122284601	122285600	1000	1.61102e-08	8.78851	151727	Gm28590	19
122284701	122285700	1000	3.60057e-07	8.7352	151827	Gm28590	16
122284801	122285800	1000	2.97337e-06	8.42676	151927	Gm28590	15
122284901	122285900	1000	8.0774e-06	8.95455	152027	Gm28590	12
123105601	123106600	1000	0.0106117	-8.57449	-26278	NA	15
123105701	123106700	1000	0.00262397	-9.28594	-26178	NA	16
123105801	123106800	1000	0.000617578	-9.49738	-26078	NA	17
123105901	123106900	1000	0.00137134	-10.7215	-25978	NA	14
123106001	123107000	1000	0.00137134	-10.7215	-25878	NA	14
125488901	125489900	1000	2.27916e-11	7.76459	569	Slc35f5	41
125489001	125490000	1000	5.69839e-13	10.2948	669	Slc35f5	30
125489101	125490100	1000	5.53816e-05	7.99765	769	Slc35f5	22
125811701	125812700	1000	0.00347833	-9.25701	27251	Lypd1	11
125811801	125812800	1000	0.00695518	-9.07689	27151	Lypd1	10
125811901	125812900	1000	0.0265321	-8.31495	27051	Lypd1	10
125812001	125813000	1000	0.0136475	-8.83853	26951	Lypd1	10
125812101	125813100	1000	0.0327162	-8.14622	26851	Lypd1	10
125812201	125813200	1000	0.0275545	-8.4862	26751	Lypd1	10
126332501	126333500	1000	0.0181355	-9.66818	87164	Nckap5	10
126389001	126390000	1000	0.0333558	8.05809	30664	Nckap5	11
126389601	126390600	1000	0.0186886	7.96518	30064	Nckap5	11
127441901	127442900	1000	0.000505234	-9.68835	162933	Tmem163	15
127442001	127443000	1000	0.00328092	-7.73737	162833	Tmem163	17
127700401	127701400	1000	0.00087064	7.77551	429	2900009J06Rik	17
128250401	128251400	1000	0.00131565	-9.82329	4655	Lct	10
128250501	128251500	1000	0.00194203	-9.70524	4555	Lct	10
128250701	128251700	1000	0.00640853	-8.49751	4355	Lct	11
128250801	128251800	1000	0.00640853	-8.49751	4255	Lct	11
128290901	128291900	1000	0.0283468	-8.06784	53196	Dars	10
128582701	128583700	1000	0.0295484	8.01542	-62671	Cxcr4	14
128582801	128583800	1000	0.0295484	8.01542	-62771	Cxcr4	14
128582901	128583900	1000	0.0295484	8.01542	-62871	Cxcr4	14
128656401	128657400	1000	0.00863492	9.02557	-21263	NA	10
128656501	128657500	1000	0.00863492	9.02557	-21163	NA	10
128698001	128699000	1000	7.06748e-05	10.3523	3158	NA	10
130442201	130443200	1000	0.000493386	7.57636	51888	NA	11
130442301	130443300	1000	4.51179e-07	10.3746	51988	NA	10
130442401	130443400	1000	9.41374e-07	10.1659	52088	NA	10
130926801	130927800	1000	0.0427874	7.82188	-19782	Il10	10
130926901	130927900	1000	0.0427874	7.82188	-19682	Il10	10
130927001	130928000	1000	0.0427874	7.82188	-19582	Il10	10
131132101	131133100	1000	0.000353765	8.56541	39895	Rassf5	13
131132201	131133200	1000	3.8911e-05	9.14265	39795	Rassf5	16
131132301	131133300	1000	4.41563e-05	9.13831	39695	Rassf5	17
131671101	131672100	1000	0.0352295	7.61629	0	Slc26a9	13
131671201	131672200	1000	0.00950787	9.39863	0	Slc26a9	11
131881201	131882200	1000	0.0230283	7.90205	-8492	NA	11
132119401	132120400	1000	0.0285008	-8.18854	232	Lemd1	12
132861501	132862500	1000	0.00686697	7.5281	53490	Lrrn2	18
133276401	133277400	1000	0.00452038	8.69335	-848	Ren1	10
133278601	133279600	1000	7.36983e-05	7.55881	353	Ren1	15
133278701	133279700	1000	5.0163e-05	8.53464	0	Ren1	16
133279501	133280500	1000	0.000416654	8.03923	0	Ren1	17
133279601	133280600	1000	0.000377037	8.36897	0	Ren1	16
133292101	133293100	1000	0.00279722	8.29724	0	Etnk2	13
133292201	133293200	1000	2.66201e-06	10.5607	0	Etnk2	11
133292301	133293300	1000	1.1088e-12	11.0467	0	Etnk2	12
133292401	133293400	1000	6.50364e-09	8.23295	0	Etnk2	15
133373401	133374400	1000	0.00363389	-10.0844	-21286	Sox13	10
133373501	133374500	1000	0.00363389	-10.0844	-21386	Sox13	10
133373701	133374700	1000	0.001944	-9.13772	-21586	Sox13	12
133373801	133374800	1000	0.001944	-9.13772	-21686	Sox13	12
133699301	133700300	1000	0.0124444	8.07837	28479	Atp2b4	13
133699401	133700400	1000	0.0126679	7.61165	28379	Atp2b4	14
133771701	133772700	1000	0.000504033	7.81003	8774	Gm28441	16
134023601	134024600	1000	0.000301114	-8.72851	2297	NA	18
134023701	134024700	1000	6.6441e-05	-9.62355	2197	NA	17
134023801	134024800	1000	0.000115983	-9.78464	2097	NA	16
134023901	134024900	1000	4.47477e-05	-9.53022	1997	NA	19
134024001	134025000	1000	2.36987e-05	-10.3986	1897	NA	17
134024101	134025100	1000	0.000103695	-10.159	1797	NA	16
134024201	134025200	1000	0.000103695	-10.159	1697	NA	16
134024301	134025300	1000	0.000344008	-9.8134	1597	NA	15
134024401	134025400	1000	0.000114134	-9.87016	1497	NA	15
134024501	134025500	1000	0.00194943	-8.75931	1397	NA	13
134116701	134117700	1000	0.00383025	-7.71215	0	Chil1	14
134489201	134490200	1000	0.0317363	-8.92805	1292	Kdm5b	10
134489301	134490300	1000	0.0317363	-8.92805	1392	Kdm5b	10
134489401	134490400	1000	0.0317363	-8.92805	1492	Kdm5b	10
134489501	134490500	1000	0.0317363	-8.92805	1592	Kdm5b	10
134489601	134490600	1000	0.0317363	-8.92805	1692	Kdm5b	10
134579001	134580000	1000	0.0245362	-7.60734	4586	Syt2	13
134579101	134580100	1000	0.00507004	-9.13232	4686	Syt2	12
134579201	134580200	1000	0.00878151	-9.35116	4786	Syt2	11
134579401	134580400	1000	0.000116191	-12.33	4986	Syt2	10
134579501	134580500	1000	9.2514e-05	-11.4332	5086	Syt2	11
134635401	134636400	1000	0.00397846	11.4153	60986	Syt2	10
134816701	134817700	1000	0.000206178	9.81303	65978	Ppp1r12b	10
134816801	134817800	1000	0.000206178	9.81303	65878	Ppp1r12b	10
134817401	134818400	1000	0.000934791	9.02909	65278	Ppp1r12b	10
135013501	135014500	1000	0.0168433	7.53767	18514	Lgr6	11
135013801	135014800	1000	0.043798	8.32708	18214	Lgr6	10
135061901	135062900	1000	0.00404547	7.7832	1463	Ptpn7	13
135062001	135063000	1000	0.00404547	7.7832	1563	Ptpn7	13
135241901	135242900	1000	0.017392	7.71924	-385	Timm17a	12
135242001	135243000	1000	0.000815207	9.18433	-485	Timm17a	11
135471601	135472600	1000	8.01983e-05	10.2082	40843	Nav1	13
135471701	135472700	1000	0.000496451	8.88415	40743	Nav1	15
135471801	135472800	1000	0.00205035	7.6763	40643	Nav1	17
135481601	135482600	1000	0.0173985	8.41097	30843	Nav1	13
135481701	135482700	1000	0.0137945	7.70524	30743	Nav1	14
135531001	135532000	1000	0.00531343	8.50784	83843	Nav1	10
135562501	135563500	1000	0.00660884	8.88648	52343	Nav1	14
135562601	135563600	1000	0.00660884	8.88648	52243	Nav1	14
135562701	135563700	1000	0.0122704	7.80862	52143	Nav1	16
135562801	135563800	1000	0.00213862	8.52116	52043	Nav1	16
135562901	135563900	1000	0.00639954	8.36911	51943	Nav1	13
135598201	135599200	1000	0.000429919	8.43272	16643	Nav1	15
135598301	135599300	1000	7.62258e-05	10.6056	16543	Nav1	11
135616201	135617200	1000	1.92848e-07	9.45692	-358	Nav1	21
135616301	135617300	1000	4.76361e-12	12.3232	-458	Nav1	21
135616401	135617400	1000	1.00021e-09	11.5913	-558	Nav1	19
135616501	135617500	1000	8.01155e-08	9.96088	-658	Nav1	18
135655701	135656700	1000	0.0161668	8.35452	7902	Csrp1	11
135692701	135693700	1000	0.00164602	9.64416	-157	Phlda3	11
135717901	135718900	1000	0.00652704	8.4723	7098	Tnni1	11
135718001	135719000	1000	0.000191088	8.88342	7198	Tnni1	12
135718101	135719100	1000	7.8818e-05	8.31617	7298	Tnni1	10
135780601	135781600	1000	7.90656e-06	8.24515	3413	Tnnt2	12
135780701	135781700	1000	7.90656e-06	8.24515	3513	Tnnt2	12
135780801	135781800	1000	6.52697e-06	9.76262	3613	Tnnt2	10
135780901	135781900	1000	2.57241e-06	11.487	3713	Tnnt2	10
136465201	136466200	1000	0.000895528	8.81419	-3143	NA	12
136465301	136466300	1000	0.000479452	9.83916	-3043	NA	11
136486401	136487400	1000	0.0122042	8.43808	17058	NA	11
136486501	136487500	1000	0.00614489	9.57836	17158	NA	10
136486601	136487600	1000	0.00470804	9.23148	17258	NA	11
136486701	136487700	1000	0.000209806	9.62084	17358	NA	14
136486801	136487800	1000	0.00599024	8.02943	17458	NA	13
136554301	136555300	1000	0.00172713	-8.27859	1662	Zfp281	11
136554401	136555400	1000	0.00172713	-8.27859	1762	Zfp281	11
136563501	136564500	1000	0.0420077	-7.76879	10862	Zfp281	10
136902001	136903000	1000	2.1276e-05	7.70941	-13815	Nr5a2	11
136902101	136903100	1000	2.1276e-05	7.70941	-13915	Nr5a2	11
138488501	138489500	1000	4.14798e-05	7.549	57987	Nek7	23
138517201	138518200	1000	0.0119634	8.19219	29287	Nek7	10
138517401	138518400	1000	0.000437601	9.92762	29087	Nek7	10
138517901	138518900	1000	0.00044649	9.43187	28587	Nek7	13
138518001	138519000	1000	0.00215369	7.78797	28487	Nek7	15
138518101	138519100	1000	0.000214079	8.10615	28387	Nek7	17
138518201	138519200	1000	0.00042932	7.54569	28287	Nek7	18
138528801	138529800	1000	0.00257542	8.21901	17687	Nek7	11
138529001	138530000	1000	0.000106972	9.31327	17487	Nek7	10
138536201	138537200	1000	1.21483e-12	9.61972	10287	Nek7	30
138536301	138537300	1000	7.19874e-13	9.8516	10187	Nek7	29
138536401	138537400	1000	3.4865e-09	8.03322	10087	Nek7	30
138536501	138537500	1000	4.20697e-10	8.63554	9987	Nek7	29
138536601	138537600	1000	1.61027e-10	9.32701	9887	Nek7	26
138536701	138537700	1000	1.75231e-10	9.74732	9787	Nek7	24
138536801	138537800	1000	3.29131e-07	8.56027	9687	Nek7	22
138536901	138537900	1000	6.49393e-05	7.69662	9587	Nek7	19
138537101	138538100	1000	0.000449207	8.00002	9387	Nek7	13
149814701	149815700	1000	0.00794646	7.95633	21341	Pla2g4a	12
149814801	149815800	1000	0.022693	7.56046	21241	Pla2g4a	11
151146301	151147300	1000	0.0445397	-7.56588	-9636	NA	12
152268101	152269100	1000	1.20657e-06	7.69666	-5662	Tsen15	11
152268201	152269200	1000	1.20657e-06	7.69666	-5762	Tsen15	11
152268301	152269300	1000	2.89158e-05	7.9445	-5862	Tsen15	11
152268401	152269400	1000	7.60274e-06	8.63764	-5962	Tsen15	10
152268501	152269500	1000	7.60274e-06	8.63764	-6062	Tsen15	10
152268601	152269600	1000	7.60274e-06	8.63764	-5981	Colgalt2	10
152809801	152810800	1000	0.000362211	8.50073	-1555	NA	16
152809901	152810900	1000	2.46071e-05	10.6669	-1455	NA	13
152810001	152811000	1000	0.00137036	10.6479	-1355	NA	11
152810101	152811100	1000	0.00123083	9.76502	-1255	NA	13
152810201	152811200	1000	0.0190131	7.67634	-1155	NA	14
152810301	152811300	1000	0.0121359	7.68103	-1055	NA	14
152810401	152811400	1000	0.0121359	7.68103	-955	NA	14
153279801	153280800	1000	4.17349e-06	8.84135	3375	NA	10
153285101	153286100	1000	3.5322e-07	8.75422	3879	NA	12
153285201	153286200	1000	1.0749e-10	10.9744	3779	NA	11
153285301	153286300	1000	2.67646e-11	12.3801	3679	NA	11
153285401	153286400	1000	1.60655e-09	11.7158	3579	NA	11
153285501	153286500	1000	5.43835e-08	10.9378	3479	NA	12
153285601	153286600	1000	0.00375753	8.74746	3379	NA	10
153294601	153295600	1000	4.56177e-07	9.6057	-4622	NA	10
153294701	153295700	1000	6.19101e-07	7.92225	-4722	NA	11
153298201	153299200	1000	6.64297e-12	8.61703	-1708	Shcbp1l	10
153298301	153299300	1000	1.37901e-11	8.2025	-1608	Shcbp1l	10
153384601	153385600	1000	0.00883533	7.59289	40191	Npl	12
153425501	153426500	1000	0.00204306	8.0066	0	Npl	17
153529001	153530000	1000	0.00707245	8.10206	230	Rgs8	14
153529101	153530100	1000	0.0118264	9.25341	330	Rgs8	10
153529201	153530200	1000	0.00998888	7.68475	430	Rgs8	12
153599501	153600500	1000	0.00567898	8.34545	13075	C230024C17Rik	14
153599601	153600600	1000	0.0255865	7.84305	12975	C230024C17Rik	11
153623301	153624300	1000	0.00298802	-7.82731	770	NA	14
153623401	153624400	1000	0.00298802	-7.82731	670	NA	14
153623501	153624500	1000	0.00300649	-8.43182	570	NA	12
153623601	153624600	1000	0.0043677	-8.15864	470	NA	13
153623701	153624700	1000	0.0038434	-8.72482	370	NA	12
153776901	153777900	1000	0.0155475	-7.60688	1211	Glul	15
153777001	153778000	1000	0.0388535	-7.98697	1311	Glul	13
153808501	153809500	1000	2.16321e-11	10.0528	-5472	NA	11
153808601	153809600	1000	1.50137e-09	9.99419	-5372	NA	12
154758601	154759600	1000	0.00104758	8.82263	647	Cacna1e	14
154758701	154759700	1000	5.95243e-05	9.19583	547	Cacna1e	16
154758801	154759800	1000	5.95243e-05	9.19583	0	Cacna1e	16
154758901	154759900	1000	0.000236431	8.4565	0	Cacna1e	16
154870701	154871700	1000	0.000251714	8.84318	-35785	NA	10
154882501	154883500	1000	0.00806018	8.58481	-23985	NA	13
154994001	154995000	1000	0.000984491	-9.89156	14768	Mr1	11
155014801	155015800	1000	1.78354e-06	8.40066	6750	Mr1	11
155014901	155015900	1000	1.78354e-06	8.40066	6650	Mr1	11
155015001	155016000	1000	7.64916e-07	11.3007	6550	Mr1	10
155015701	155016700	1000	0.00130568	8.63376	5850	Mr1	10
155019401	155020400	1000	0.00178047	9.32744	2150	Mr1	10
155019501	155020500	1000	0.00151634	8.85069	2050	Mr1	10
155019601	155020600	1000	0.00151634	8.85069	1950	Mr1	10
155020101	155021100	1000	0.00150043	8.61359	1450	Mr1	11
155020201	155021200	1000	0.000372635	8.91622	1350	Mr1	12
155020301	155021300	1000	0.000964374	8.89519	1250	Mr1	11
155107101	155108100	1000	1.05635e-22	9.29331	0	BC034090	25
155107201	155108200	1000	7.22735e-22	8.7915	0	BC034090	26
155107701	155108700	1000	3.9859e-23	8.02485	0	BC034090	30
155107801	155108800	1000	4.11493e-22	8.06144	0	BC034090	32
155107901	155108900	1000	2.19288e-24	8.53205	0	BC034090	31
155477701	155478700	1000	0.000592169	8.45433	43833	Acbd6	10
155659501	155660500	1000	0.0393826	8.62987	28135	Qsox1	12
156348801	156349800	1000	0.000438615	8.86678	-1782	Csnk2a1-ps3	13
156348901	156349900	1000	0.000150977	8.89079	-1682	Csnk2a1-ps3	13
156546901	156547900	1000	0.0250415	-8.16975	-245	Fam20b	10
156606301	156607300	1000	0.00957365	-7.90459	-13782	NA	15
156606401	156607400	1000	0.00957365	-7.90459	-13682	NA	15
156760601	156761600	1000	0.0279493	-8.08848	5572	Ralgps2	10
156760901	156761900	1000	0.00545018	-8.99838	5272	Ralgps2	10
156761001	156762000	1000	0.00545018	-8.99838	5172	Ralgps2	10
156843801	156844800	1000	0.0265531	-7.57926	36804	NA	12
156903701	156904700	1000	1.27755e-13	-7.58966	-22097	NA	12
157276301	157277300	1000	0.0370221	7.90976	-8847	Cryzl2	11
157276401	157277400	1000	0.00801107	8.0253	-8747	Cryzl2	14
157285101	157286100	1000	0.00326606	9.90925	-47	Cryzl2	10
157285201	157286200	1000	0.0040838	9.27341	0	Cryzl2	11
157285301	157286300	1000	0.0040838	9.27341	0	Cryzl2	11
157285401	157286400	1000	0.00117793	9.05721	0	Cryzl2	14
157285601	157286600	1000	8.96697e-05	8.82852	0	Cryzl2	21
157285701	157286700	1000	0.000129603	8.45446	0	Cryzl2	23
157285801	157286800	1000	7.48543e-06	8.99229	0	Cryzl2	25
157285901	157286900	1000	7.48543e-06	8.99229	0	Cryzl2	25
157286001	157287000	1000	4.44209e-05	8.32192	0	Cryzl2	25
157286101	157287100	1000	6.01652e-07	9.45401	0	Cryzl2	21
157286201	157287200	1000	3.82675e-08	10.0433	54	Cryzl2	20
157286301	157287300	1000	8.99951e-08	9.34954	154	Cryzl2	21
157382001	157383000	1000	1.96382e-05	8.8785	47703	Sec16b	20
157382101	157383100	1000	1.45538e-07	10.331	47803	Sec16b	23
157382201	157383200	1000	2.34449e-08	10.6847	47903	Sec16b	24
157382301	157383300	1000	7.28439e-09	11.2081	48003	Sec16b	24
157382401	157383400	1000	3.95573e-08	11.6	48103	Sec16b	22
157382501	157383500	1000	0.000625802	8.33516	48203	Sec16b	19
157448101	157449100	1000	0.0052107	7.65616	0	Gm34423	11
157582301	157583300	1000	0.0167319	-7.94845	-132595	NA	12
157625501	157626500	1000	0.0241033	-8.52872	-141455	NA	10
157625601	157626600	1000	0.000782045	-9.5634	-141355	NA	13
157625701	157626700	1000	0.00749255	-8.65867	-141255	NA	13
157625801	157626800	1000	0.0073615	-8.75314	-141155	NA	13
158575401	158576400	1000	0.0177148	8.10287	209537	Pappa2	10
158575501	158576500	1000	0.0125764	7.65948	209437	Pappa2	11
158597701	158598700	1000	0.0262666	-9.15486	187237	Pappa2	10
158962001	158963000	1000	0.0186417	7.8489	159	4930562F17Rik	13
159088201	159089200	1000	0.000510047	-9.42735	28305	Cop1	12
159088301	159089300	1000	0.000430149	-10.2882	28405	Cop1	11
159088401	159089400	1000	0.00403855	-9.18967	28505	Cop1	11
159088501	159089500	1000	0.00247951	-9.32172	28605	Cop1	12
159088601	159089600	1000	0.00583709	-9.37675	28705	Cop1	11
159088801	159089800	1000	0.00802485	-9.78008	28905	Cop1	10
159088901	159089900	1000	0.00802485	-9.78008	29005	Cop1	10
159089001	159090000	1000	0.00802485	-9.78008	29105	Cop1	10
159089101	159090100	1000	0.00802485	-9.78008	29205	Cop1	10
159394201	159395200	1000	0.00991264	-8.43306	42862	Tnr	13
159633301	159634300	1000	0.0217205	-8.8438	281962	Tnr	10
159633401	159634400	1000	0.0217205	-8.8438	282062	Tnr	10
159834501	159835500	1000	0.00961104	9.09552	-23326	Gm24719	11
159834601	159835600	1000	0.0026246	9.45256	-23426	Gm24719	12
160178901	160179900	1000	0.0113051	-8.14073	0	Rabgap1l	15
160179001	160180000	1000	0.0113051	-8.14073	0	Rabgap1l	15
161574901	161575900	1000	0.0256318	-8.08835	1276	Gm5049	12
161734101	161735100	1000	0.00864879	7.59472	14385	NA	11
161734201	161735200	1000	0.00864879	7.59472	14485	NA	11
161734301	161735300	1000	0.0240744	7.89687	14585	NA	10
162006701	162007700	1000	0.0310883	-7.55591	115505	Dnm3	10
162107901	162108900	1000	0.000758394	-9.62471	14305	Dnm3	12
162108001	162109000	1000	0.000758394	-9.62471	14205	Dnm3	12
162108101	162109100	1000	0.00105356	-9.94147	14105	Dnm3	11
162108201	162109200	1000	0.00081841	-10.882	14005	Dnm3	10
163897801	163898800	1000	5.6439e-05	-11.7513	8250	Sell	10
164233001	164234000	1000	0.000476883	-10.0938	101311	Nme7	10
164330001	164331000	1000	0.0196888	7.90426	0	Gm26685	10
164960301	164961300	1000	0.00525163	-8.12871	15218	NA	11
164978001	164979000	1000	0.000109854	8.89476	9342	Tbx19	15
164978101	164979100	1000	0.000109854	8.89476	9242	Tbx19	15
164978201	164979200	1000	0.00127143	8.31413	9142	Tbx19	14
164978301	164979300	1000	0.00157742	7.96451	9042	Tbx19	15
164978501	164979500	1000	2.30122e-05	8.42354	8842	Tbx19	22
164978601	164979600	1000	7.10809e-06	8.35519	8742	Tbx19	25
164978701	164979700	1000	1.15231e-05	7.73028	8642	Tbx19	27
164978801	164979800	1000	2.69537e-06	8.07236	8542	Tbx19	26
164979501	164980500	1000	7.17165e-07	7.59559	7842	Tbx19	14
164981201	164982200	1000	0.00415582	-7.92461	0	Tbx19	15
164981301	164982300	1000	3.29488e-06	-10.7434	6042	Tbx19	15
164981401	164982400	1000	8.65678e-06	-10.7796	5942	Tbx19	14
164981501	164982500	1000	0.0133689	-8.58687	5842	Tbx19	11
164981601	164982600	1000	0.0132276	-9.02559	5742	Tbx19	10
164981701	164982700	1000	0.00206814	-9.66568	5642	Tbx19	11
164981801	164982800	1000	0.00279585	-8.29128	5542	Tbx19	12
165002601	165003600	1000	0.00316367	7.72941	18407	Sft2d2	12
165147501	165148500	1000	0.00146544	-10.0779	24143	Gpr161	10
165416101	165417100	1000	0.0166047	7.71888	3349	NA	14
165416201	165417200	1000	0.0351197	7.55656	3449	NA	13
165598301	165599300	1000	0.000406202	9.12234	6986	Creg1	13
165599101	165600100	1000	2.50327e-05	8.12763	7786	Creg1	19
165599201	165600200	1000	9.90176e-08	9.60107	7886	Creg1	21
165599301	165600300	1000	0.000715024	7.81608	7986	Creg1	21
165677501	165678500	1000	0.0120694	-7.90477	61251	Cd247	11
165677601	165678600	1000	0.00958217	-8.38131	61351	Cd247	10
167008401	167009400	1000	0.00171964	7.98655	4557	NA	11
167521401	167522400	1000	0.0130464	8.16466	4595	Lmx1a	11
167521501	167522500	1000	0.00523544	9.39529	4695	Lmx1a	10
167521601	167522600	1000	0.00523544	9.39529	4795	Lmx1a	10
167522801	167523800	1000	0.00502158	9.63744	5995	Lmx1a	10
167522901	167523900	1000	7.05599e-05	10.2891	6095	Lmx1a	13
167523001	167524000	1000	0.000144781	9.61784	6195	Lmx1a	14
167523101	167524100	1000	0.000118	9.21175	6295	Lmx1a	15
167523201	167524200	1000	0.000118	9.21175	6395	Lmx1a	15
167523301	167524300	1000	0.000156575	9.25783	6495	Lmx1a	14
167523401	167524400	1000	0.000156575	9.25783	6595	Lmx1a	14
167523501	167524500	1000	0.000703106	7.95293	6695	Lmx1a	16
167756501	167757500	1000	0.000829657	-7.5429	-74208	NA	23
168146601	168147600	1000	4.67545e-05	7.82578	112239	Pbx1	15
168504201	168505200	1000	5.0889e-05	7.7677	-750	NA	18
168504301	168505300	1000	1.70121e-05	8.65834	-850	NA	15
168716001	168717000	1000	1.74433e-07	8.45403	129658	Mir6354	10
169013501	169014500	1000	0.00128927	7.69914	160701	NA	11
169013601	169014600	1000	0.00279566	7.57452	160601	NA	12
169013701	169014700	1000	0.00241737	8.20364	160501	NA	11
169066201	169067200	1000	0.000309349	7.62485	108001	NA	23
169195901	169196900	1000	0.00236729	8.15139	-20700	NA	12
169196001	169197000	1000	0.00407643	7.79237	-20800	NA	12
169488901	169489900	1000	9.66282e-07	10.2431	5831	Rgs5	10
169489001	169490000	1000	1.04751e-06	9.66989	5931	Rgs5	10
169489101	169490100	1000	9.31606e-06	8.7875	6031	Rgs5	11
169489201	169490200	1000	0.000352544	7.52801	6131	Rgs5	10
169489301	169490300	1000	0.000352544	7.52801	6231	Rgs5	10
169489401	169490400	1000	0.000352544	7.52801	6331	Rgs5	10
169497501	169498500	1000	0.0314486	7.77113	14431	Rgs5	10
169853001	169854000	1000	0.00857935	-7.50913	84130	Ddr2	10
170082201	170083200	1000	1.68529e-06	7.69602	0	Gm6345	43
170082301	170083300	1000	1.51367e-08	7.8243	0	Gm6345	54
170144701	170145700	1000	0.000321057	7.84616	9523	Nos1ap	10
170222901	170223900	1000	0.00940256	7.85109	193530	Nos1ap	10
170223101	170224100	1000	0.00189414	7.79084	193330	Nos1ap	11
170223201	170224200	1000	0.000760316	7.8467	193230	Nos1ap	10
170367101	170368100	1000	0.0202791	8.95761	49330	Nos1ap	10
170711301	170712300	1000	0.00028093	8.77572	726	Dusp12	15
170711401	170712400	1000	1.65292e-05	9.3559	626	Dusp12	17
170811201	170812200	1000	8.223e-05	9.72626	1688	NA	10
170811301	170812300	1000	0.00037534	9.033	1788	NA	10
170811601	170812600	1000	5.64511e-05	9.95951	2088	NA	10
170811701	170812700	1000	0.00782885	7.89963	2188	NA	10
170811901	170812900	1000	0.0150374	7.74588	2388	NA	12
170812001	170813000	1000	0.0150374	7.74588	2488	NA	12
170812601	170813600	1000	0.00131583	8.75459	3088	NA	11
170812701	170813700	1000	0.000472004	9.14499	3188	NA	11
170812801	170813800	1000	0.000132165	8.67403	3288	NA	11
171022501	171023500	1000	0.00022558	-7.74393	337	Pcp4l1	22
171172201	171173200	1000	4.09995e-08	8.41101	0	Nit1	27
171172301	171173300	1000	2.77966e-08	7.92609	0	Nit1	34
171207601	171208600	1000	2.13458e-06	7.89714	9934	Nectin4	33
171854401	171855400	1000	0.00061062	7.50028	0	Vangl2	18
171854501	171855500	1000	0.00061062	7.50028	0	Vangl2	18
171854601	171855600	1000	0.0017379	7.8236	0	Vangl2	16
172320801	172321800	1000	0.0030037	7.65569	0	Igsf9	15
172320901	172321900	1000	0.000836196	8.44231	0	Igsf9	15
172329801	172330800	1000	0.0477927	-7.52527	2187	Tagln2	14
172373401	172374400	1000	0.00430803	-8.00624	24790	Cfap45	11
172373501	172374500	1000	0.00430803	-8.00624	3736	4933439K11Rik	11
172373801	172374800	1000	0.0457646	-7.90807	3436	4933439K11Rik	12
172375301	172376300	1000	0.00965283	-8.14922	1936	4933439K11Rik	10
172446401	172447400	1000	0.00962337	-9.2312	13129	Dusp23	10
172446501	172447500	1000	0.0100657	-8.43166	13029	Dusp23	12
172446601	172447600	1000	0.00417689	-8.55772	12929	Dusp23	13
172446701	172447700	1000	0.00417689	-8.55772	12829	Dusp23	13
172446801	172447800	1000	0.0134873	-7.65589	12729	Dusp23	14
172446901	172447900	1000	0.00902676	-8.17429	12629	Dusp23	13
173217601	173218600	1000	4.44502e-05	7.84247	39156	Aim2	18
173217701	173218700	1000	4.22723e-05	8.34296	39256	Aim2	16
173217801	173218800	1000	0.000331222	8.35926	39356	Aim2	14
173217901	173218900	1000	0.00188263	8.53999	39456	Aim2	12
174050201	174051200	1000	2.97135e-07	7.83937	49859	Spta1	10
176054301	176055300	1000	0.0163263	7.78667	47564	Pld5	11
177126101	177127100	1000	0.000549787	8.01285	29183	NA	10
177126201	177127200	1000	0.000549787	8.01285	29283	NA	10
177126301	177127300	1000	0.000549787	8.01285	29383	NA	10
177126401	177127400	1000	0.000464488	7.61075	29483	NA	11
177126501	177127500	1000	0.00103342	7.71096	29583	NA	10
179329301	179330300	1000	0.0126805	7.95613	15299	Smyd3	10
179406201	179407200	1000	2.70348e-06	7.72188	32266	Cnst	29
179406401	179407400	1000	6.55643e-07	7.56119	32466	Cnst	29
179418901	179419900	1000	0.00593727	7.78114	44966	Cnst	13
179419001	179420000	1000	0.00114769	8.22372	45066	Cnst	14
179419101	179420100	1000	0.00114769	8.22372	45166	Cnst	14
179419201	179420200	1000	0.00151549	7.81591	45266	Cnst	15
180233901	180234900	1000	0.000782382	8.20679	75851	Itpkb	18
180234001	180235000	1000	0.00205226	7.50721	75951	Itpkb	19
180338301	180339300	1000	0.00391823	-8.89421	7992	NA	10
180598501	180599500	1000	0.0069494	-7.53291	-2280	NA	12
180598601	180599600	1000	0.00873736	-7.76825	-2380	NA	11
180598701	180599700	1000	0.00873736	-7.76825	-2480	NA	11
180844701	180845700	1000	1.71224e-13	9.93906	0	Ephx1	32
180844801	180845800	1000	1.61793e-08	8.99129	0	Ephx1	29
180844901	180845900	1000	9.89596e-08	9.15323	0	Ephx1	27
180845001	180846000	1000	7.54063e-05	7.53097	0	Ephx1	24
181255901	181256900	1000	0.000240339	-8.02412	75708	Cnih3	15
181256001	181257000	1000	0.000293572	-7.89252	75808	Cnih3	15
181256101	181257100	1000	0.000909593	-8.21736	75908	Cnih3	13
181256401	181257400	1000	0.003739	-7.75195	76208	Cnih3	11
181256601	181257600	1000	0.0032956	-8.63002	76408	Cnih3	10
181256701	181257700	1000	0.0032956	-8.63002	76508	Cnih3	10
181284401	181285400	1000	0.0130657	-8.75747	104208	Cnih3	10
181284501	181285500	1000	0.0130657	-8.75747	104308	Cnih3	10
181681101	181682100	1000	6.65492e-05	10.5835	-347	NA	14
181681201	181682200	1000	4.37252e-05	13.4796	-447	NA	11
181967801	181968800	1000	0.00117389	8.04461	9537	Srp9	14
182182401	182183400	1000	0.0145727	-7.68231	-13207	Fbxo28	14
182347801	182348800	1000	0.0260995	-7.54825	-2628	Capn2	11
182735401	182736400	1000	0.0281929	-8.23869	126	NA	12
184584701	184585700	1000	0.00439087	8.08491	4909	NA	14
184732301	184733300	1000	0.0251252	-8.35662	-534	Mark1	11
184940201	184941200	1000	4.0644e-05	7.8175	3887	Rab3gap2	22
184940301	184941300	1000	3.86998e-05	8.30768	3987	Rab3gap2	21
184940401	184941400	1000	0.00166165	7.79044	4087	Rab3gap2	18
186764001	186765000	1000	0.0140835	8.16144	-25200	Gm19058	10
187116001	187117000	1000	0.00355651	-8.55962	-6335	NA	11
187116101	187117100	1000	0.00771066	-8.53807	-6435	NA	11
187116201	187117200	1000	0.00737641	-8.49864	-6535	NA	12
187116501	187117500	1000	0.0226855	-7.90398	-6835	NA	12
187116601	187117600	1000	0.0205406	-7.97859	-6935	NA	12
187382801	187383800	1000	0.00768219	-7.62912	41813	Esrrg	18
187382901	187383900	1000	1.54604e-06	-8.72747	41913	Esrrg	23
187383001	187384000	1000	2.31762e-07	-8.17993	42013	Esrrg	26
188399901	188400900	1000	0.000138079	7.93427	404670	Ush2a	20
188400001	188401000	1000	6.81214e-05	7.6628	404770	Ush2a	22
190843601	190844600	1000	0.00129589	7.80352	10927	Batf3	18
190940001	190941000	1000	0.0199434	-7.88279	9236	Atf3	11
190940101	190941100	1000	0.00606297	-8.25938	9136	Atf3	12
190940201	190941200	1000	0.0127562	-8.04471	9036	Atf3	11
190955601	190956600	1000	5.62004e-10	8.68256	-51	NA	29
190955701	190956700	1000	2.5249e-18	8.25154	0	NA	44
191136701	191137700	1000	0.00323185	-8.20511	-1232	Ppp2r5a	13
191423801	191424800	1000	0.0134011	7.61657	-25146	Lpgat1	10
191424201	191425200	1000	0.00136717	10.1712	-24746	Lpgat1	10
191424301	191425300	1000	0.000576271	8.90989	-24646	Lpgat1	13
191424401	191425400	1000	0.000107424	8.3979	-24546	Lpgat1	15
191424501	191425500	1000	0.000717175	7.57545	-24446	Lpgat1	15
191424601	191425600	1000	0.000221071	8.27416	-24346	Lpgat1	15
191730801	191731800	1000	0.015721	-7.98141	45068	Traf5	11
191753901	191754900	1000	0.000110686	-7.8052	21968	Traf5	19
191754001	191755000	1000	1.83167e-06	-8.61439	21868	Traf5	21
191754101	191755100	1000	2.9439e-07	-9.9705	21768	Traf5	18
191754201	191755200	1000	2.21046e-07	-10.3931	21668	Traf5	17
191754301	191755300	1000	2.83964e-06	-9.7487	21568	Traf5	17
191754401	191755400	1000	1.23262e-05	-9.07658	21468	Traf5	18
191754501	191755500	1000	5.44534e-06	-9.65498	21368	Traf5	17
191754601	191755600	1000	1.38498e-05	-9.10812	21268	Traf5	18
191754701	191755700	1000	2.05835e-05	-8.67232	21168	Traf5	19
191775101	191776100	1000	0.00020456	9.05442	768	Traf5	12
191775201	191776200	1000	0.000157929	7.90964	668	Traf5	12
191819801	191820800	1000	5.79911e-05	9.33484	1507	Rcor3	15
191819901	191820900	1000	0.000527266	8.30442	1407	Rcor3	16
192507801	192508800	1000	0.0116776	7.68408	-4366	NA	12
192834501	192835500	1000	1.20006e-06	-8.67551	0	Irf6	28
192834601	192835600	1000	1.04776e-11	-10.1362	0	Irf6	34
192834701	192835700	1000	2.15642e-10	-8.57016	0	Irf6	40
192878201	192879200	1000	0.00970722	8.05425	4442	Traf3ip3	10
193223901	193224900	1000	0.0220733	9.07453	-31419	NA	10
193224001	193225000	1000	0.0220733	9.07453	-31519	NA	10
193224101	193225100	1000	0.00973744	9.79205	-31619	NA	10
193224201	193225200	1000	0.0220516	8.97398	-31719	NA	11
193293501	193294500	1000	0.0380972	-8.69623	-101019	NA	10
193293601	193294600	1000	0.0380972	-8.69623	-101119	NA	10
193293701	193294700	1000	0.0199155	-9.4614	-101219	NA	10
193300301	193301300	1000	0.000497447	-7.88545	-107819	NA	18
193300401	193301400	1000	0.00247785	-7.54782	-107919	NA	16
193314201	193315200	1000	1.18647e-09	13.3333	-121719	NA	16
193314301	193315300	1000	9.48208e-10	12.6462	-121819	NA	19
193314401	193315400	1000	9.48208e-10	12.6462	-121919	NA	19
193314501	193315500	1000	6.64107e-12	15.0996	-122019	NA	18
193314601	193315600	1000	5.53236e-11	13.7011	-122119	NA	19
193314701	193315700	1000	5.53236e-11	13.7011	-122219	NA	19
193314801	193315800	1000	9.32011e-11	14.5466	-122319	NA	18
193314901	193315900	1000	2.53529e-09	13.712	-122419	NA	19
193315001	193316000	1000	2.53529e-09	13.712	-122519	NA	19
193315101	193316100	1000	1.2326e-08	15.0434	-122619	NA	14
4049501	4050500	1000	0.0307917	-7.99486	126383	Mthfd1l	18
4049601	4050600	1000	0.0234204	-8.08219	126483	Mthfd1l	18
4282501	4283500	1000	0.000843899	8.73117	66121	Akap12	10
4282601	4283600	1000	0.0101914	7.93956	66221	Akap12	10
4296801	4297800	1000	4.23764e-06	8.1254	0	Akap12	15
4661601	4662600	1000	3.71821e-09	7.76244	100008	Esr1	25
4662101	4663100	1000	2.45391e-27	9.5019	0	Esr1	15
4662201	4663200	1000	3.43327e-32	10.3849	0	Esr1	15
4662301	4663300	1000	7.01749e-29	10.2669	0	Esr1	17
4662401	4663400	1000	1.30634e-23	10.115	0	Esr1	17
4901601	4902600	1000	0.0170045	12.443	339612	Esr1	13
5272701	5273700	1000	0.00240344	8.74296	226978	Syne1	12
5483901	5484900	1000	0.0459468	7.93877	15778	Syne1	11
5521401	5522400	1000	0.0319213	-7.69603	-19919	Syne1	11
7062101	7063100	1000	0.0389812	22.6986	22406	Cnksr3	11
7062201	7063200	1000	0.0389812	22.6986	22306	Cnksr3	13
7062301	7063300	1000	0.0389812	22.6986	22206	Cnksr3	14
7655201	7656200	1000	0.0278407	7.71384	0	NA	18
7708201	7709200	1000	0.000504394	7.95389	0	Zc3h12d	12
7708301	7709300	1000	0.000239646	8.05538	67	Zc3h12d	12
7708401	7709400	1000	0.000444395	8.73979	167	Zc3h12d	12
7708501	7709500	1000	0.00778809	8.53244	267	Zc3h12d	10
7955501	7956500	1000	0.0383387	8.1378	-58445	NA	11
7955601	7956600	1000	0.0383387	8.1378	-58545	NA	28
8660201	8661200	1000	0.00176477	-9.49747	100614	Sash1	23
8660401	8661400	1000	0.000965316	-8.64321	100414	Sash1	21
8816001	8817000	1000	0.0254957	10.2381	36276	Gm48727	12
8828001	8829000	1000	0.0142907	11.9311	308	NA	12
8828101	8829100	1000	0.0278079	10.5008	408	NA	12
8828201	8829200	1000	0.0278079	10.5008	508	NA	11
9777501	9778500	1000	6.8327e-05	7.6883	444	NA	12
9777601	9778600	1000	0.000105709	7.6094	544	NA	11
9777701	9778700	1000	9.35205e-06	8.56632	644	NA	10
11475701	11476700	1000	0.0494873	8.05767	-8267	NA	21
11519201	11520200	1000	0.0498284	-8.08628	-3549	Gm22546	21
11519301	11520300	1000	0.0498284	-8.08628	-3449	Gm22546	19
11715201	11716200	1000	0.040293	9.34906	1475	NA	18
11715301	11716300	1000	0.040293	9.34906	1375	NA	10
11976701	11977700	1000	0.0301199	-26.027	-69517	NA	16
12050601	12051600	1000	0.0101773	-9.00023	-143417	NA	16
12050701	12051700	1000	0.0288616	-8.0816	-143517	NA	14
12050801	12051800	1000	0.0288616	-8.0816	-143617	NA	13
12057201	12058200	1000	0.0118894	-11.3772	142205	NA	10
12057301	12058300	1000	0.0118894	-11.3772	142105	NA	14
12057401	12058400	1000	0.00595667	-8.46083	142005	NA	15
12716701	12717700	1000	0.00898467	8.0184	19779	Utrn	10
12716801	12717800	1000	0.00898467	8.0184	19679	Utrn	11
12716901	12717900	1000	0.00898467	8.0184	19579	Utrn	11
12717001	12718000	1000	0.0107689	8.869	19479	Utrn	10
13046401	13047400	1000	0.00890005	-7.53495	6367	Zc2hc1b	10
13046601	13047600	1000	0.00687677	-8.22739	6167	Zc2hc1b	10
13046701	13047700	1000	0.00699497	-8.52214	6067	Zc2hc1b	10
13046801	13047800	1000	0.00966849	-8.41923	5967	Zc2hc1b	10
13046901	13047900	1000	0.00272396	-9.64874	5867	Zc2hc1b	11
13047001	13048000	1000	0.0361567	-9.40617	5767	Zc2hc1b	13
13047101	13048100	1000	0.029405	-10.1868	5667	Zc2hc1b	13
13894301	13895300	1000	0.049177	8.25146	52482	Hivep2	16
13894401	13895400	1000	0.00300333	9.55933	52582	Hivep2	10
13894501	13895500	1000	0.021106	9.33774	52682	Hivep2	10
13894601	13895600	1000	0.0090068	9.6628	52782	Hivep2	15
13894701	13895700	1000	0.00237924	11.4743	52882	Hivep2	16
13894801	13895800	1000	0.00166737	10.8963	52982	Hivep2	17
13894901	13895900	1000	0.000172946	11.9623	53082	Hivep2	18
13895001	13896000	1000	0.000576356	10.6214	53182	Hivep2	17
13895101	13896100	1000	0.00171709	9.49139	53282	Hivep2	17
13926601	13927600	1000	6.22491e-05	9.94346	84782	Hivep2	11
13926701	13927700	1000	0.00767908	8.57631	84882	Hivep2	11
13992101	13993100	1000	0.0473666	9.42984	150282	Hivep2	17
14070901	14071900	1000	0.0378212	9.96986	-859	NA	15
14083401	14084400	1000	0.0274639	-8.40884	10642	NA	13
14419701	14420700	1000	0.000732015	-7.67134	0	NA	12
15194701	15195700	1000	0.0367209	8.44637	18722	NA	33
15219201	15220200	1000	0.0426018	9.81893	43222	NA	13
15264301	15265300	1000	0.0165907	7.95455	88322	NA	15
15264401	15265400	1000	0.0165907	7.95455	88422	NA	16
15264501	15265500	1000	0.0165907	7.95455	88522	NA	19
15264601	15265600	1000	0.0165907	7.95455	88622	NA	17
16702001	16703000	1000	0.0449632	10.4493	29280	NA	10
16954101	16955100	1000	0.00581011	10.8764	16256	Gm20125	26
16954201	16955200	1000	0.000410557	11.6743	16156	Gm20125	20
16954301	16955300	1000	0.000597487	13.6075	16056	Gm20125	14
16954501	16955500	1000	0.010936	8.8452	15856	Gm20125	12
16954801	16955800	1000	0.010936	8.8452	15556	Gm20125	11
18072001	18073000	1000	0.00425933	8.12624	4101	Ect2l	19
18094101	18095100	1000	0.0161294	8.6914	15644	Ccdc28a	17
19563201	19564200	1000	0.00135522	8.91095	-24118	Il20ra	23
19563301	19564300	1000	0.00249699	10.1361	-24018	Il20ra	23
19563401	19564400	1000	0.00162371	11.3305	-23918	Il20ra	23
19563501	19564500	1000	0.0273	10.5925	-23818	Il20ra	26
19655201	19656200	1000	0.0325263	7.76636	-2402	Gm25256	24
19686801	19687800	1000	0.0120587	7.63012	28199	Gm25256	12
19687001	19688000	1000	0.0069144	8.78831	28399	Gm25256	26
19837701	19838700	1000	9.16775e-06	10.346	27483	Map3k5	41
19837801	19838800	1000	3.55553e-08	12.8669	27583	Map3k5	43
19837901	19838900	1000	1.15292e-09	13.5966	27683	Map3k5	44
19838001	19839000	1000	1.15292e-09	13.5966	27783	Map3k5	45
19838101	19839100	1000	1.75961e-05	11.3559	27883	Map3k5	43
19838201	19839200	1000	4.72246e-05	10.9898	27983	Map3k5	40
19878401	19879400	1000	0.048643	10.0635	68183	Map3k5	22
20070901	20071900	1000	3.75571e-06	10.7404	46684	Map7	11
20071101	20072100	1000	1.46549e-06	12.2696	46884	Map7	16
20071201	20072200	1000	0.000301351	10.1155	46984	Map7	17
20279301	20280300	1000	0.0353886	-7.65207	320524	Pde7b	17
20279401	20280400	1000	0.0351105	-10.5922	320424	Pde7b	15
20279501	20280500	1000	0.0351105	-10.5922	320324	Pde7b	14
20279601	20280600	1000	0.0351105	-10.5922	320224	Pde7b	22
20289901	20290900	1000	0.0319964	14.0402	309924	Pde7b	28
20290001	20291000	1000	0.0319964	14.0402	309824	Pde7b	29
20290101	20291100	1000	0.0212454	9.94302	309724	Pde7b	29
21339901	21340900	1000	0.0251097	7.98301	-18366	NA	17
22047901	22048900	1000	0.0373202	-13.4292	13433	Raet1e	21
22048001	22049000	1000	0.0373202	-13.4292	13533	Raet1e	10
22048501	22049500	1000	0.013546	-8.22329	0	Raet1e	29
22048601	22049600	1000	0.013546	-8.22329	0	Raet1e	24
22952701	22953700	1000	0.00347382	8.32424	37394	Eya4	31
22952801	22953800	1000	0.00227692	8.82919	37294	Eya4	33
22952901	22953900	1000	3.0464e-05	11.6378	37194	Eya4	33
23449801	23450800	1000	0.0459367	-9.69462	34529	NA	16
23449901	23450900	1000	0.0459367	-9.69462	34429	NA	15
24113301	24114300	1000	0.0174179	-8.82066	13886	Moxd1	10
24182001	24183000	1000	0.0228051	12.684	82558	Moxd1	10
24513801	24514800	1000	0.000295838	11.3351	73256	Enpp1	13
24526401	24527400	1000	0.00331133	7.811	60656	Enpp1	13
24526601	24527600	1000	0.000137824	8.70127	60456	Enpp1	21
24685801	24686800	1000	0.00261737	7.74589	25323	Enpp3	26
25238201	25239200	1000	0.00461976	-8.22391	2505	Epb41l2	23
25238401	25239400	1000	0.000549407	-10.2989	2705	Epb41l2	10
25238501	25239500	1000	0.0008339	-8.78935	2805	Epb41l2	12
25519801	25520800	1000	0.00724221	-12.112	107517	Gm29571	10
25884601	25885600	1000	0.0463217	-10.4281	68948	Tmem200a	26
25884701	25885700	1000	0.0463217	-10.4281	68848	Tmem200a	25
25884801	25885800	1000	0.0463217	-10.4281	68748	Tmem200a	23
25884901	25885900	1000	0.0463217	-10.4281	68648	Tmem200a	11
26260501	26261500	1000	0.0480506	-9.89188	-411	NA	20
26391001	26392000	1000	0.0362966	-18.1031	21907	NA	11
26396201	26397200	1000	0.00396662	7.83197	27107	NA	22
26420001	26421000	1000	0.0263207	13.4976	50907	NA	11
26420101	26421100	1000	0.0242285	12.6884	51007	NA	11
26420201	26421200	1000	0.0242285	12.6884	51107	NA	11
27179701	27180700	1000	0.0443749	13.8733	312139	Lama2	12
27179801	27180800	1000	0.0443749	13.8733	312039	Lama2	23
27179901	27180900	1000	0.0443749	13.8733	311939	Lama2	24
27180001	27181000	1000	0.0443749	13.8733	311839	Lama2	22
27180101	27181100	1000	0.0443749	13.8733	311739	Lama2	19
27228201	27229200	1000	0.00688384	-9.6007	263639	Lama2	15
27740101	27741100	1000	0.0434063	8.25143	-4987	NA	13
27889301	27890300	1000	0.0475731	10.9463	51886	Gm18507	13
27889401	27890400	1000	0.0475731	10.9463	51786	Gm18507	13
28251501	28252500	1000	0.0141792	8.03753	300685	Ptprk	15
28251601	28252600	1000	0.0141792	8.03753	300785	Ptprk	11
28307501	28308500	1000	0.00300233	8.88278	356685	Ptprk	13
28307801	28308800	1000	0.00300233	8.88278	356985	Ptprk	19
28307901	28308900	1000	0.00300233	8.88278	357085	Ptprk	10
28393401	28394400	1000	0.0486422	-8.04484	442585	Ptprk	12
28548701	28549700	1000	0.0319393	11.2987	4345	Themis	10
28565301	28566300	1000	0.0233597	-8.64879	20945	Themis	15
28565401	28566400	1000	0.0233597	-8.64879	21045	Themis	14
29127201	29128200	1000	0.0349931	-15.5961	39500	9330159F19Rik	10
29726701	29727700	1000	0.0440421	7.94258	69294	NA	11
30143501	30144500	1000	0.0215757	12.1769	-66945	Cenpw	18
30143601	30144600	1000	0.0215757	12.1769	-67045	Cenpw	23
30143701	30144700	1000	0.0215757	12.1769	-67145	Cenpw	24
30462101	30463100	1000	0.00145354	8.47411	13645	Trmt11	32
30536601	30537600	1000	0.044959	-7.65557	110337	Ncoa7	12
30536701	30537700	1000	0.044959	-7.65557	110237	Ncoa7	19
30536801	30537800	1000	0.0394663	-8.05128	110137	Ncoa7	14
30536901	30537900	1000	0.0414097	-8.31204	110037	Ncoa7	15
30537001	30538000	1000	0.0279123	-9.58051	109937	Ncoa7	16
31413501	31414500	1000	0.019798	-11.3002	70680	Rnf217	11
31413601	31414600	1000	0.0231031	-15.749	70580	Rnf217	10
31413701	31414700	1000	0.0231031	-15.749	70480	Rnf217	10
31414301	31415300	1000	0.0244153	-7.97423	69880	Rnf217	18
31414401	31415400	1000	0.0244153	-7.97423	69780	Rnf217	15
31617701	31618700	1000	0.00622724	9.68838	1147757	Nkain2	17
31617801	31618800	1000	0.00622724	9.68838	1147657	Nkain2	16
31617901	31618900	1000	0.00622724	9.68838	1147557	Nkain2	16
31618001	31619000	1000	0.0153593	8.54602	1147457	Nkain2	16
31618101	31619100	1000	0.0220109	8.71399	1147357	Nkain2	11
32028501	32029500	1000	0.0131982	17.1855	736957	Nkain2	12
32028601	32029600	1000	0.0131982	17.1855	736857	Nkain2	10
32028701	32029700	1000	0.0131982	17.1855	736757	Nkain2	11
32223501	32224500	1000	0.0467533	13.0106	541957	Nkain2	11
32633101	32634100	1000	0.0387041	-7.74217	132357	Nkain2	12
32712801	32713800	1000	0.0261476	7.8362	52657	Nkain2	11
33401101	33402100	1000	0.0418544	18.3798	98665	Clvs2	42
33401201	33402200	1000	0.0418544	18.3798	98565	Clvs2	30
33401301	33402300	1000	0.0418544	18.3798	98465	Clvs2	10
34116401	34117400	1000	0.010856	-14.3626	4185	NA	13
34116501	34117500	1000	0.010856	-14.3626	4085	NA	13
34551301	34552300	1000	0.0410151	7.81344	191773	Frk	10
35144101	35145100	1000	0.00894185	-8.75527	-25362	Gm18729	12
35144201	35145200	1000	0.00894185	-8.75527	-25462	Gm18729	13
35507601	35508600	1000	0.00724897	-13.009	79288	Amd2	14
35507701	35508700	1000	0.00724897	-13.009	79188	Amd2	13
35507801	35508800	1000	0.00724897	-13.009	79088	Amd2	17
35507901	35508900	1000	0.00724897	-13.009	78988	Amd2	19
35860501	35861500	1000	0.0377169	8.56583	-110372	NA	22
36400601	36401600	1000	0.0447743	-17.1245	17791	Hs3st5	22
36400701	36401700	1000	0.0400709	-13.8184	17891	Hs3st5	23
36400801	36401800	1000	0.0400709	-13.8184	17991	Hs3st5	25
36400901	36401900	1000	0.0400709	-13.8184	18091	Hs3st5	23
36401001	36402000	1000	0.0400709	-13.8184	18191	Hs3st5	18
36401101	36402100	1000	0.0400709	-13.8184	18291	Hs3st5	23
36401201	36402200	1000	0.0400709	-13.8184	18391	Hs3st5	23
36811101	36812100	1000	0.0136241	-12.0499	-38440	Hdac2	23
36811201	36812200	1000	0.0136241	-12.0499	-38340	Hdac2	22
36811301	36812300	1000	0.0350523	-11.7414	-38240	Hdac2	23
36811401	36812400	1000	0.0350523	-11.7414	-38140	Hdac2	22
36811501	36812500	1000	0.0350523	-11.7414	-38040	Hdac2	19
36849101	36850100	1000	0.00123009	8.69948	-440	Hdac2	10
37070801	37071800	1000	0.000326569	-7.85358	53716	NA	11
37070901	37071900	1000	0.000724012	-7.7829	53816	NA	14
37071001	37072000	1000	0.00052196	-8.42144	53916	NA	15
37071101	37072100	1000	0.00382042	-7.98727	54016	NA	16
37214401	37215400	1000	0.0492073	-11.6576	919	NA	17
37214501	37215500	1000	0.0492073	-11.6576	1019	NA	17
37214601	37215600	1000	0.0373882	-9.52667	1119	NA	18
37214701	37215700	1000	0.0373882	-9.52667	1219	NA	15
38110401	38111400	1000	0.0477823	-7.55021	-17533	NA	17
38197701	38198700	1000	0.022564	8.42476	-7859	NA	14
38730201	38731200	1000	0.0480498	-10.0546	-32426	Rfpl4b	15
38730301	38731300	1000	0.0480498	-10.0546	-32526	Rfpl4b	15
39293901	39294900	1000	0.0234522	9.44893	49050	Fyn	12
39294001	39295000	1000	0.026583	8.6734	49150	Fyn	12
39294101	39295100	1000	0.0349433	7.78555	49250	Fyn	13
39309201	39310200	1000	0.00254998	7.84586	64350	Fyn	16
39309301	39310300	1000	0.00237234	8.47591	64450	Fyn	16
39309401	39310400	1000	0.00237234	8.47591	64550	Fyn	18
39309501	39310500	1000	0.000119126	9.00453	64650	Fyn	17
39309601	39310600	1000	0.000119126	9.00453	64750	Fyn	16
39309701	39310700	1000	0.0004913	8.78049	64850	Fyn	15
39309801	39310800	1000	0.000390179	8.88771	64950	Fyn	14
39354201	39355200	1000	0.00227452	7.80114	109350	Fyn	15
39354301	39355300	1000	0.00861427	8.64205	109450	Fyn	14
39354401	39355400	1000	0.018512	7.67359	109550	Fyn	12
39354501	39355500	1000	0.0268532	7.78512	109650	Fyn	11
39354601	39355600	1000	0.0268532	7.78512	109750	Fyn	16
39354701	39355700	1000	0.0246159	7.82159	109850	Fyn	26
39397301	39398300	1000	0.0267665	10.4511	151541	Fyn	25
39397401	39398400	1000	0.0267665	10.4511	151641	Fyn	26
39397501	39398500	1000	0.0271617	9.77778	151741	Fyn	23
39397601	39398600	1000	0.0207451	8.87289	151841	Fyn	24
39501101	39502100	1000	0.00456917	-7.61369	12171	Traf3ip2	10
39704501	39705500	1000	0.0098766	9.85102	96387	Rev3l	17
40250701	40251700	1000	0.0201498	7.75501	35141	Cdk19	18
40250801	40251800	1000	0.0201498	7.75501	35241	Cdk19	21
40251101	40252100	1000	0.0303859	7.76746	35541	Cdk19	17
40343701	40344700	1000	0.0280366	-8.71119	128141	Cdk19	29
41326701	41327700	1000	8.73222e-10	10.373	322	Zbtb24	10
41326801	41327800	1000	7.44853e-08	10.0366	422	Zbtb24	12
41558001	41559000	1000	0.00304021	7.81922	26296	Ccdc162	16
41558101	41559100	1000	0.000566069	8.93693	26196	Ccdc162	11
41558201	41559200	1000	0.000116204	8.94284	26096	Ccdc162	14
41565901	41566900	1000	9.53916e-06	8.03242	18396	Ccdc162	20
41946701	41947700	1000	0.0280194	-7.86873	-15399	NA	10
41946801	41947800	1000	0.00156007	-10.1614	-15499	NA	11
41946901	41947900	1000	0.019263	-9.2302	-15599	NA	21
43215101	43216100	1000	0.000656701	8.59052	117619	Pdss2	27
43351001	43352000	1000	0.0358996	12.541	-2827	Bend3	55
43351101	43352100	1000	0.00312282	11.3403	-2727	Bend3	69
43351201	43352200	1000	0.00396063	11.9844	-2627	Bend3	53
43351301	43352300	1000	0.000608107	11.9669	-2527	Bend3	43
43351401	43352400	1000	0.00242498	9.95785	-2427	Bend3	10
43618801	43619800	1000	0.00961712	15.2938	0	NA	15
44415401	44416400	1000	7.65448e-05	12.1037	-10904	Prdm1	16
44415501	44416500	1000	0.000258537	11.444	-11004	Prdm1	15
44876801	44877800	1000	3.90266e-05	7.50082	-4406	Gm4795	11
44876901	44877900	1000	9.05378e-05	8.04564	-4306	Gm4795	12
44877001	44878000	1000	0.00320621	8.824	-4206	Gm4795	11
44877101	44878100	1000	0.00755271	9.10053	-4106	Gm4795	12
44877201	44878200	1000	0.0194384	9.17234	-4006	Gm4795	13
45258301	45259300	1000	0.0373187	29.3218	86997	Lin28b	16
45494801	45495800	1000	0.00766203	-8.31552	40876	Hace1	16
45494901	45495900	1000	0.00766203	-8.31552	40976	Hace1	22
45495001	45496000	1000	0.00766203	-8.31552	41076	Hace1	11
46054001	46055000	1000	0.0359983	14.4888	-49735	NA	15
49921101	49922100	1000	0.047233	10.9358	-63124	NA	12
50011201	50012200	1000	0.00586599	17.0196	46890	NA	13
50011301	50012300	1000	0.00586599	17.0196	46790	NA	11
50788701	50789700	1000	0.0266209	-10.9518	16954	Sim1	14
51281401	51282400	1000	0.000799505	7.98561	-49676	NA	37
51470501	51471500	1000	0.000326301	10.3049	-3888	Fam162b	37
51470601	51471600	1000	0.00194403	9.42046	-3988	Fam162b	11
51918601	51919600	1000	0.00504212	-7.54867	10254	NA	13
51919001	51920000	1000	0.0200749	-8.36639	10654	NA	14
51919101	51920100	1000	0.0215287	-7.56732	10754	NA	17
51919201	51920200	1000	0.0215287	-7.56732	10854	NA	12
51919301	51920300	1000	0.0142089	-7.71838	10954	NA	12
53947301	53948300	1000	0.0202575	7.84467	3592	Man1a	20
53947401	53948400	1000	0.000681798	10.1712	3492	Man1a	22
53947501	53948500	1000	0.000302657	10.1419	3392	Man1a	14
53947601	53948600	1000	0.00154742	9.69525	3292	Man1a	19
53947701	53948700	1000	0.0317158	8.39328	3192	Man1a	19
54986501	54987500	1000	0.0212472	-9.89352	-12958	Gm46190	18
54986601	54987600	1000	0.0116631	-9.32322	-12858	Gm46190	18
55370501	55371500	1000	0.042558	12.4203	370043	Gm46190	19
56609501	56610500	1000	0.0312239	-7.53237	77211	NA	16
56640701	56641700	1000	0.0344883	8.05686	63703	NA	14
56640801	56641800	1000	0.0252722	8.27708	63603	NA	16
56640901	56641900	1000	0.0252722	8.27708	63503	NA	17
56641001	56642000	1000	0.0252722	8.27708	63403	NA	16
56641101	56642100	1000	0.020365	8.05718	63303	NA	14
57338601	57339600	1000	0.0266915	8.12331	22847	4930467K11Rik	11
58118201	58119200	1000	0.0166503	9.78197	26882	Gcc2	19
58187601	58188600	1000	0.0421033	-8.13988	28313	Lims1	28
58549201	58550200	1000	0.00595598	7.52461	3832	NA	36
59406301	59407300	1000	0.021263	8.7338	45214	Mcu	22
59472301	59473300	1000	0.0090596	-7.85459	-19787	Mcu	10
59785301	59786300	1000	0.0305015	10.0618	1356	Ddit4	19
59800101	59801100	1000	0.0424899	-8.79752	-12445	Ddit4	17
60248101	60249100	1000	0.019244	8.40103	244012	Cdh23	17
60248201	60249200	1000	0.019244	8.40103	243912	Cdh23	17
60493601	60494600	1000	3.80564e-07	9.5394	37669	Cdh23	23
60493701	60494700	1000	1.54537e-08	10.2715	37569	Cdh23	22
60493901	60494900	1000	1.05723e-09	10.9726	37369	Cdh23	10
60494001	60495000	1000	1.54306e-08	10.3106	37269	Cdh23	11
60494101	60495100	1000	1.37114e-07	10.293	37169	Cdh23	11
60925101	60926100	1000	0.00691041	8.31988	0	Pcbd1	10
61108001	61109000	1000	3.73316e-06	8.54336	217	Adamts14	12
61108101	61109100	1000	9.58662e-07	7.86675	0	Adamts14	18
61179801	61180800	1000	0.028784	7.6186	38509	Pald1	15
61179901	61180900	1000	0.0170639	8.2119	38409	Pald1	15
61260001	61261000	1000	0.00144137	8.12678	6250	Nodal	11
61519301	61520300	1000	0.0136445	7.65957	3223	Sar1a	13
61708001	61709000	1000	0.0117697	8.02366	5171	Col13a1	11
61901301	61902300	1000	2.86792e-05	10.4325	-4602	Gm5424	12
61901401	61902400	1000	2.46665e-06	10.4877	-4502	Gm5424	10
61945501	61946500	1000	9.62575e-06	-7.77245	0	Fam241b	22
61963301	61964300	1000	1.34954e-06	7.58081	11349	Fam241b	39
61963401	61964400	1000	5.51966e-07	7.77099	11249	Fam241b	34
62220101	62221100	1000	1.02258e-11	17.8874	37170	Hkdc1	11
62220201	62221200	1000	5.7895e-11	17.8792	37070	Hkdc1	12
62220301	62221300	1000	6.54971e-13	21.8882	36970	Hkdc1	11
62220401	62221400	1000	6.54971e-13	21.8882	36870	Hkdc1	22
62220501	62221500	1000	8.48553e-14	15.7677	36770	Hkdc1	21
62220601	62221600	1000	2.02872e-11	11.2576	36670	Hkdc1	21
62220701	62221700	1000	6.36086e-11	9.45532	36570	Hkdc1	18
62220801	62221800	1000	1.52649e-09	8.23463	36470	Hkdc1	17
62220901	62221900	1000	1.52649e-09	8.23463	36370	Hkdc1	26
63216401	63217400	1000	0.0278841	7.66114	83	Sirt1	12
64602701	64603700	1000	0.0137945	7.94367	1336824	Ctnna3	18
64917301	64918300	1000	0.0444518	9.27158	37846	Gm28881	11
66141001	66142000	1000	0.00236466	12.1627	-50999	NA	15
66141101	66142100	1000	0.00236466	12.1627	-51099	NA	16
66141201	66142200	1000	0.00236466	12.1627	-51199	NA	15
66605001	66606000	1000	0.00219187	-8.44055	9768	NA	18
66605101	66606100	1000	0.00197196	-9.71149	9868	NA	16
66773101	66774100	1000	9.05846e-07	7.82124	17020	NA	13
66773201	66774200	1000	8.29362e-05	7.9785	17120	NA	14
66773301	66774300	1000	3.68732e-05	8.81814	17220	NA	11
66773601	66774600	1000	0.000144976	7.82323	17520	NA	14
66773701	66774700	1000	4.45261e-06	8.05102	17620	NA	17
66773801	66774800	1000	9.1823e-07	8.04727	17720	NA	19
66792301	66793300	1000	0.0315308	8.1592	36220	NA	16
66792401	66793400	1000	0.00687494	9.75458	36320	NA	18
66792501	66793500	1000	0.00687494	9.75458	36420	NA	19
66792601	66793600	1000	0.00687494	9.75458	36520	NA	11
66955501	66956500	1000	0.00638738	7.99645	23597	Jmjd1c	14
66955701	66956700	1000	0.00995252	7.92197	23797	Jmjd1c	17
66955801	66956800	1000	0.00995252	7.92197	23897	Jmjd1c	15
67025701	67026700	1000	0.0280963	7.60664	93797	Jmjd1c	14
67025801	67026800	1000	0.0280963	7.60664	93897	Jmjd1c	15
67039701	67040700	1000	0.0216912	-13.3197	107430	Jmjd1c	14
67039801	67040800	1000	0.0313218	-10.9769	107530	Jmjd1c	15
67039901	67040900	1000	0.0313218	-10.9769	107630	Jmjd1c	15
67040001	67041000	1000	0.0313218	-10.9769	107730	Jmjd1c	15
67319301	67320300	1000	0.00353609	8.71838	13237	NA	21
67319401	67320400	1000	0.00129079	10.9893	13137	NA	18
67422201	67423200	1000	0.000175001	8.23272	10488	NA	12
67422301	67423300	1000	0.00106932	9.61865	10588	NA	23
67445401	67446400	1000	0.0342005	13.1563	33688	NA	18
67493201	67494200	1000	0.0348543	8.07048	-6989	NA	14
67596301	67597300	1000	0.0373882	10.8855	-24265	NA	17
67596401	67597400	1000	2.91309e-07	13.2548	-24165	NA	24
67596501	67597500	1000	6.33507e-08	13.0659	-24065	NA	24
67596601	67597600	1000	6.33507e-08	13.0659	-23965	NA	12
67596701	67597700	1000	4.47327e-08	13.4954	-23865	NA	19
67596801	67597800	1000	1.61055e-06	11.781	-23765	NA	31
67597101	67598100	1000	1.53076e-05	10.4617	-23465	NA	14
67597201	67598200	1000	6.04511e-05	10.5727	-23365	NA	14
67597301	67598300	1000	0.000346302	9.72065	-23265	NA	12
67939801	67940800	1000	0.0276467	-8.4179	173770	Arid5b	15
67939901	67940900	1000	0.0276467	-8.4179	173670	Arid5b	17
68280801	68281800	1000	0.0215889	7.66361	95926	Cabcoco1	25
68280901	68281900	1000	0.000123946	8.53783	95826	Cabcoco1	25
68872001	68873000	1000	0.0139286	8.41649	-2283	Gm33035	24
68872101	68873100	1000	0.0139286	8.41649	-2383	Gm33035	21
69243301	69244300	1000	0.00215083	8.96304	8698	Ank3	12
69243401	69244400	1000	0.00215083	8.96304	8798	Ank3	11
69243501	69244500	1000	0.000362607	13.4278	8898	Ank3	11
69243601	69244600	1000	0.000362607	13.4278	8998	Ank3	11
69589701	69590700	1000	0.0247434	7.90137	354875	Ank3	18
69589801	69590800	1000	0.0247434	7.90137	354975	Ank3	18
70174701	70175700	1000	0.000256303	7.55702	569	Gm20108	16
70174801	70175800	1000	0.000256303	7.55702	669	Gm20108	15
70174901	70175900	1000	0.000324449	8.1111	769	Gm20108	15
70175501	70176500	1000	0.00488269	8.08922	1369	Gm20108	15
70204201	70205200	1000	0.00253011	10.0241	30069	Gm20108	15
70204301	70205300	1000	0.00427728	8.70238	30169	Gm20108	19
70204401	70205400	1000	0.0107765	7.88951	30269	Gm20108	19
70204501	70205500	1000	0.0107765	7.88951	30369	Gm20108	17
70204601	70205600	1000	0.0126767	7.9201	30469	Gm20108	17
70436001	70437000	1000	0.0230169	8.01521	54788	Phyhipl	15
70548201	70549200	1000	0.0356219	8.1168	25474	NA	25
70638301	70639300	1000	0.0051095	9.34261	-3772	NA	29
70638401	70639400	1000	0.032461	8.11629	-3672	NA	21
70734701	70735700	1000	0.0223215	9.82596	30202	4930533K18Rik	18
70734801	70735800	1000	0.0223215	9.82596	30302	4930533K18Rik	19
70788201	70789200	1000	1.60658e-05	8.6869	206330	Bicc1	10
70819401	70820400	1000	0.0108412	7.57793	175130	Bicc1	18
70898701	70899700	1000	0.00322196	8.24232	95830	Bicc1	15
70898901	70899900	1000	0.0220588	9.72089	95630	Bicc1	15
70922101	70923100	1000	0.0412769	8.32672	72430	Bicc1	14
70922201	70923200	1000	0.0412769	8.32672	72330	Bicc1	13
70927201	70928200	1000	0.0269569	7.72892	67330	Bicc1	12
71075401	71076400	1000	0.0213969	-8.71701	-1291	Tfam	15
71137801	71138800	1000	0.00417132	-9.10013	-7775	Gm20609	11
71393301	71394300	1000	0.0378472	10.2318	30190	NA	13
71418501	71419500	1000	0.000860607	8.45117	55390	NA	11
73352301	73353300	1000	0.000990198	13.2336	417127	Pcdh15	11
73352401	73353400	1000	5.66918e-06	16.5244	417227	Pcdh15	12
73352501	73353500	1000	5.66918e-06	16.5244	417327	Pcdh15	11
73352601	73353600	1000	3.29495e-05	14.3121	417427	Pcdh15	10
73352701	73353700	1000	3.12357e-05	15.4072	417527	Pcdh15	11
73396101	73397100	1000	0.0408862	8.79029	460927	Pcdh15	13
73440801	73441800	1000	0.0184139	10.9355	505627	Pcdh15	10
73443201	73444200	1000	0.00147459	15.6078	508027	Pcdh15	11
73443301	73444300	1000	0.0282461	16.8459	508127	Pcdh15	18
73443401	73444400	1000	0.0282461	16.8459	508227	Pcdh15	26
73443501	73444500	1000	0.0282461	16.8459	508327	Pcdh15	14
73443601	73444600	1000	0.0282461	16.8459	508427	Pcdh15	13
73443901	73444900	1000	0.0282461	16.8459	508727	Pcdh15	13
73454701	73455700	1000	0.000503414	11.0975	519527	Pcdh15	11
75140101	75141100	1000	0.0303924	7.81893	92196	Specc1l	13
75140501	75141500	1000	0.0491046	9.43346	92596	Specc1l	16
75140601	75141600	1000	0.0491046	9.43346	92696	Specc1l	18
75140701	75141700	1000	0.0401963	8.79595	92796	Specc1l	37
75153801	75154800	1000	0.010487	7.92206	1090	Adora2a	42
75198301	75199300	1000	0.0233945	11.7596	153807	Gucd1	10
75243101	75244100	1000	0.000345694	8.67156	109007	Gucd1	10
75265301	75266300	1000	0.035382	-7.6771	86807	Gucd1	10
75265401	75266400	1000	0.035382	-7.6771	86707	Gucd1	11
75402201	75403200	1000	0.0283412	-7.60212	4763	Ggt1	15
75674101	75675100	1000	0.00192606	8.37447	-843	Gstt2	19
75674201	75675200	1000	9.13219e-05	8.91495	-943	Gstt2	17
75674301	75675300	1000	0.000110289	8.6824	-1043	Gstt2	21
75674401	75675400	1000	0.000334086	8.2896	-1143	Gstt2	18
75674501	75675500	1000	0.000170147	8.7523	-1243	Gstt2	23
75674601	75675600	1000	0.00102735	8.01623	-1343	Gstt2	28
75774101	75775100	1000	0.00015899	9.32261	1406	Gm867	25
75774201	75775200	1000	5.04452e-06	10.0793	1306	Gm867	24
76142101	76143100	1000	0.000298785	-7.6405	38025	Dip2a	12
76142201	76143200	1000	6.52093e-06	-8.40806	37925	Dip2a	14
76635001	76636000	1000	0.0351442	8.25606	161622	Pcbp3	10
76969901	76970900	1000	1.15001e-52	16.1749	31482	Col18a1	12
76970001	76971000	1000	1.24872e-45	15.055	31382	Col18a1	13
76970101	76971100	1000	9.71705e-34	13.2415	31282	Col18a1	12
76970201	76971200	1000	8.96416e-15	8.79529	31182	Col18a1	10
76970301	76971300	1000	8.96416e-15	8.79529	31082	Col18a1	10
76970401	76971400	1000	2.85965e-23	11.0867	30982	Col18a1	11
76970501	76971500	1000	5.9924e-35	13.8186	30882	Col18a1	21
76970601	76971600	1000	3.12325e-43	15.3997	30782	Col18a1	22
76970701	76971700	1000	2.33995e-59	18.1701	30682	Col18a1	24
76970801	76971800	1000	6.73662e-109	24.4753	30582	Col18a1	10
76989201	76990200	1000	0.0013039	7.89363	12182	Col18a1	10
76993501	76994500	1000	0.00657243	11.4781	7882	Col18a1	10
77370801	77371800	1000	0.0106189	7.53834	4715	Itgb2	12
77548901	77549900	1000	0.000506771	8.59403	26498	Tspear	11
79677001	79678000	1000	0.00201191	9.24359	11881	Misp	14
79733101	79734100	1000	5.71544e-05	9.51512	10655	Med16	15
79825301	79826300	1000	0.0387262	8.21041	883	Cnn2	19
79860301	79861300	1000	0.00128321	8.08233	7814	Arhgap45	11
79860401	79861400	1000	0.000118015	9.11143	7914	Arhgap45	12
79972001	79973000	1000	0.00369749	-8.88958	221	Cbarp	19
79972101	79973100	1000	8.0879e-07	-11.3074	121	Cbarp	18
79999801	80000800	1000	0.000481441	8.40349	-1019	Cirbp	13
80139801	80140800	1000	1.49909e-07	8.46037	7990	Apc2	12
80241001	80242000	1000	7.98403e-05	-9.71628	600	Uqcr11	12
80275101	80276100	1000	0.0268538	-7.60772	-5620	Tcf3	10
80299601	80300600	1000	0.00665158	-7.72061	-11586	NA	17
80405601	80406600	1000	8.43758e-05	8.79949	6555	Klf16	18
80456701	80457700	1000	0.00527851	7.85235	-972	Csnk1g2	19
82790501	82791500	1000	7.71557e-06	-7.99894	323	Gm4799	19
82790601	82791600	1000	0.000259216	-7.58875	423	Gm4799	15
82879101	82880100	1000	0.0375506	10.2466	57769	Chst11	14
84258901	84259900	1000	0.00387392	-8.11307	16561	Nuak1	16
84259001	84260000	1000	0.00144309	-8.66137	16461	Nuak1	17
84259101	84260100	1000	0.00144309	-8.66137	16361	Nuak1	16
84259201	84260200	1000	0.00204197	-8.28421	16261	Nuak1	16
84259301	84260300	1000	0.00204197	-8.28421	16161	Nuak1	16
84875801	84876800	1000	0.0102063	-9.24547	31221	Ric8b	17
84875901	84876900	1000	0.00550554	-10.3507	31321	Ric8b	19
85081701	85082700	1000	0.000665917	-14.0491	19486	NA	20
85116101	85117100	1000	0.0233024	-11.9525	3097	NA	11
85140601	85141600	1000	0.00653793	-7.83814	-7752	Psma5-ps	21
85140701	85141700	1000	0.0015682	-9.44752	-7652	Psma5-ps	20
85140801	85141800	1000	0.00171103	-9.8317	-7552	Psma5-ps	12
85141201	85142200	1000	0.0112909	-9.38949	-7152	Psma5-ps	23
85219901	85220900	1000	0.00328677	-8.27885	-1778	Btbd11	16
85254401	85255400	1000	0.000396082	-24.6937	31723	Btbd11	19
85287101	85288100	1000	0.0124538	7.64031	64423	Btbd11	15
85795701	85796700	1000	0.0344863	-7.75231	51059	Bpifc	14
86137601	86138600	1000	0.0112495	-12.2542	1365	Timp3	10
86221501	86222500	1000	0.00774865	-9.33555	112220	Syn3	13
86394601	86395600	1000	0.012514	-7.51634	-2555	NA	18
86441101	86442100	1000	0.0125502	-13.1401	945	NA	10
86441201	86442200	1000	0.0129011	-15.032	1045	NA	11
86441301	86442300	1000	0.0448076	-17.1087	1145	NA	12
86536201	86537200	1000	0.027392	9.88058	632	Hsp90b1	14
86539301	86540300	1000	0.0342782	7.57691	1073	Hsp90b1	16
86860001	86861000	1000	0.0260463	-9.25926	51921	NA	22
86860101	86861100	1000	0.0162392	-9.38372	52021	NA	22
86943501	86944500	1000	0.0107534	7.85735	49592	1700113H08Rik	13
86943601	86944600	1000	0.014666	8.13384	49692	1700113H08Rik	13
87003001	87004000	1000	0.00319794	-11.7536	109092	1700113H08Rik	16
87003101	87004100	1000	0.00319794	-11.7536	109192	1700113H08Rik	25
87003201	87004200	1000	0.00319794	-11.7536	109292	1700113H08Rik	14
87003301	87004300	1000	0.00319794	-11.7536	109392	1700113H08Rik	14
87003401	87004400	1000	0.00319794	-11.7536	109492	1700113H08Rik	16
87003501	87004500	1000	0.00319794	-11.7536	109592	1700113H08Rik	16
87003601	87004600	1000	0.00319794	-11.7536	109692	1700113H08Rik	16
87305701	87306700	1000	0.0494844	-12.4396	22822	Ascl1	10
87319901	87320900	1000	0.00218869	8.77772	8622	Ascl1	10
87320001	87321000	1000	0.0073579	7.65348	8522	Ascl1	11
87973601	87974600	1000	0.0129718	20.5682	8203	Parpbp	13
88036001	88037000	1000	0.00327904	7.82059	0	Washc3	12
88191801	88192800	1000	0.00898477	7.68153	58	Dram1	12
88474701	88475700	1000	0.00195709	-16.6667	-1541	Gm8435	13
88494001	88495000	1000	0.000223281	-16.2791	0	NA	13
88973401	88974400	1000	0.0208802	-9.89013	119252	Ano4	17
88987901	88988900	1000	2.26931e-09	-23.2754	104752	Ano4	24
88988001	88989000	1000	2.26931e-09	-23.2754	104652	Ano4	10
88988101	88989100	1000	2.26931e-09	-23.2754	104552	Ano4	11
88988201	88989200	1000	2.26931e-09	-23.2754	104452	Ano4	11
89157401	89158400	1000	7.25996e-05	-23.8095	22107	Ano4	13
89320401	89321400	1000	0.0410038	-17.305	21111	Nr1h4	13
89383501	89384500	1000	0.00189571	10.9439	7081	NA	18
89383601	89384600	1000	0.0139025	8.6912	6981	NA	18
89383701	89384700	1000	0.0139025	8.6912	6881	NA	20
89383801	89384800	1000	0.00931179	8.81837	6781	NA	22
89383901	89384900	1000	0.00931179	8.81837	6681	NA	27
89816601	89817600	1000	0.00204667	-11.9062	107230	Anks1b	10
89816701	89817700	1000	0.00204667	-11.9062	107330	Anks1b	10
90090501	90091500	1000	0.0243282	-17.6471	381130	Anks1b	17
90090601	90091600	1000	0.0243282	-17.6471	381230	Anks1b	18
90123901	90124900	1000	0.00908977	-18.99	414530	Anks1b	10
90124301	90125300	1000	0.00908977	-18.99	414930	Anks1b	16
90124401	90125400	1000	0.00908977	-18.99	415030	Anks1b	15
90124501	90125500	1000	0.000267571	-17.3703	415130	Anks1b	14
90124601	90125600	1000	0.000267571	-17.3703	415230	Anks1b	14
90228601	90229600	1000	1.36784e-08	-16.0713	519230	Anks1b	24
90228901	90229900	1000	1.36784e-08	-16.0713	519530	Anks1b	12
90229001	90230000	1000	0.000381161	-15.4044	519630	Anks1b	15
90229101	90230100	1000	0.000381161	-15.4044	519730	Anks1b	22
90229201	90230200	1000	0.000381161	-15.4044	519830	Anks1b	21
90229301	90230300	1000	0.000381161	-15.4044	519930	Anks1b	10
90229401	90230400	1000	0.000381161	-15.4044	520030	Anks1b	13
90232401	90233400	1000	0.0145546	-22.1339	523030	Anks1b	27
90232501	90233500	1000	0.0145546	-22.1339	523130	Anks1b	29
90236701	90237700	1000	0.0278113	-7.75174	527330	Anks1b	30
90237001	90238000	1000	0.0118559	-11.2917	527630	Anks1b	10
90237101	90238100	1000	0.0118559	-11.2917	527730	Anks1b	10
91177401	91178400	1000	0.000291385	-10.3796	31194	NA	15
91177501	91178500	1000	0.000291385	-10.3796	31294	NA	15
91177601	91178600	1000	0.000994592	-10.6328	31394	NA	14
91177701	91178700	1000	0.000994592	-10.6328	31494	NA	12
91177901	91178900	1000	0.00617565	-10.2369	31694	NA	14
91178001	91179000	1000	0.0047739	-11.7981	31794	NA	15
91265601	91266600	1000	0.0242939	8.0355	6385	NA	13
92232901	92233900	1000	0.0193444	-12.712	-2976	NA	10
92436401	92437400	1000	0.00246699	-10.2859	13325	NA	11
92621001	92622000	1000	0.0310615	-10.2124	295480	Cfap54	25
92621101	92622100	1000	0.0284888	-9.42969	295380	Cfap54	23
92621201	92622200	1000	0.0383632	-8.40512	295280	Cfap54	19
92621301	92622300	1000	0.0383632	-8.40512	295180	Cfap54	17
92973701	92974700	1000	0.0343656	12.3293	-22037	Cdk17	17
92973801	92974800	1000	0.0343656	12.3293	-21937	Cdk17	18
93079301	93080300	1000	0.00637008	9.18812	35139	Cdk17	11
93079401	93080400	1000	0.00027872	10.5658	35239	Cdk17	19
93079501	93080500	1000	5.39858e-07	10.9869	35339	Cdk17	23
93079601	93080600	1000	2.02314e-05	10.2848	35439	Cdk17	28
93079701	93080700	1000	2.02314e-05	10.2848	35539	Cdk17	29
93079801	93080800	1000	6.72528e-05	9.4011	35639	Cdk17	27
93079901	93080900	1000	0.000377257	9.08621	35739	Cdk17	31
93080001	93081000	1000	0.000377257	9.08621	35839	Cdk17	31
93080101	93081100	1000	0.00562048	8.24189	35939	Cdk17	32
93080201	93081200	1000	0.00839957	7.79313	36039	Cdk17	32
93084401	93085400	1000	0.0016438	8.20302	61597	Elk3	31
93210501	93211500	1000	0.044505	7.68389	21635	NA	13
93244001	93245000	1000	0.0392632	19.0697	-10866	NA	15
93267001	93268000	1000	0.00217123	8.03177	-969	Mir7688	23
93340401	93341400	1000	0.0233351	-7.50149	15771	Hal	25
93530701	93531700	1000	0.000241737	7.60356	53790	Ntn4	15
93598401	93599400	1000	0.0485622	-8.503	-15122	Gm3571	17
93653801	93654800	1000	0.0183549	-7.50228	10641	Gm26239	17
93862801	93863800	1000	0.0190224	11.4165	7879	Vezt	17
93922801	93923800	1000	0.0370677	7.67999	50938	Fgd6	16
93922901	93923900	1000	0.0320803	8.39527	51038	Fgd6	16
93928501	93929500	1000	0.0197409	9.94157	56638	Fgd6	19
93928601	93929600	1000	0.0250583	9.74384	56738	Fgd6	18
93928701	93929700	1000	0.00778433	11.9289	56838	Fgd6	18
93928801	93929800	1000	0.00577787	10.4714	56938	Fgd6	17
93928901	93929900	1000	0.00418811	10.0308	57038	Fgd6	18
93984801	93985800	1000	0.020554	7.98807	916	Nr2c1	20
93984901	93985900	1000	0.020554	7.98807	1016	Nr2c1	17
93985101	93986100	1000	0.0446811	7.63671	1216	Nr2c1	19
94054901	94055900	1000	0.0421077	7.80596	20319	Ndufa12	11
94105301	94106300	1000	0.0291618	-10.4003	28265	Gm4792	11
94113701	94114700	1000	0.021919	-9.09748	19865	Gm4792	10
94113801	94114800	1000	0.0248331	-9.79925	19765	Gm4792	10
94270801	94271800	1000	0.00269367	-8.36665	122915	Tmcc3	15
94848901	94849900	1000	0.015314	-7.51858	-13597	NA	28
95029101	95030100	1000	0.000214737	8.87782	128727	Cradd	11
95029301	95030300	1000	0.000579194	8.35812	128527	Cradd	10
95349301	95350300	1000	3.61171e-05	10.5917	-707	Ube2n	24
95750101	95751100	1000	0.00569335	10.1664	15636	Gm24433	20
96225301	96226300	1000	0.00153446	10.6028	18600	NA	17
96225401	96226400	1000	0.00153446	10.6028	18500	NA	19
96225501	96226500	1000	0.00153446	10.6028	18400	NA	21
96225601	96226600	1000	0.00153446	10.6028	18300	NA	21
96225701	96226700	1000	0.0201833	10.8961	18200	NA	20
96245401	96246400	1000	0.0038746	8.52598	-501	NA	17
98353501	98354500	1000	0.0317706	7.93879	-18840	NA	17
98353601	98354600	1000	0.00600385	9.73054	-18740	NA	19
98353701	98354700	1000	0.0467147	9.02471	-18640	NA	19
98353801	98354800	1000	0.0467147	9.02471	-18540	NA	16
98353901	98354900	1000	0.0467147	9.02471	-18440	NA	16
98398901	98399900	1000	0.0220188	17.3958	25561	NA	18
98496001	98497000	1000	0.044131	9.80897	38572	NA	19
98496101	98497100	1000	0.044131	9.80897	38472	NA	16
100601701	100602700	1000	0.0180559	13.7988	-24204	Gm35722	18
100852801	100853800	1000	0.0433338	14.3584	-253682	Gm19233	18
100852901	100853900	1000	0.0433338	14.3584	-253582	Gm19233	17
100853001	100854000	1000	0.0433338	14.3584	-253482	Gm19233	14
100853101	100854100	1000	0.0433338	14.3584	-253382	Gm19233	35
100853201	100854200	1000	0.0433338	14.3584	-253282	Gm19233	32
101590001	101591000	1000	0.000810286	8.56761	72653	Mgat4c	20
101847201	101848200	1000	0.034927	12.881	329853	Mgat4c	12
101895501	101896500	1000	0.0252052	-9.38211	378153	Mgat4c	26
101944001	101945000	1000	0.0200747	12.8906	426653	Mgat4c	23
101944201	101945200	1000	0.0247468	11.0242	426853	Mgat4c	14
101944301	101945300	1000	0.0247468	11.0242	426953	Mgat4c	15
102570301	102571300	1000	0.0222577	10.3416	-51125	NA	10
102721001	102722000	1000	0.0100779	-12.7273	65769	Gm5175	22
102723601	102724600	1000	0.0152849	12.9129	68369	Gm5175	19
102723701	102724700	1000	0.0152849	12.9129	68469	Gm5175	17
103631301	103632300	1000	0.0295574	13.294	61893	NA	12
103631401	103632400	1000	0.034181	11.7796	61793	NA	11
103767501	103768500	1000	0.0397314	12.8751	-26904	Gm25143	11
103767601	103768600	1000	0.0397314	12.8751	-26804	Gm25143	12
105073301	105074300	1000	8.22985e-14	7.99092	335996	Tmtc2	10
105073401	105074400	1000	5.83398e-34	7.82171	335896	Tmtc2	10
105073501	105074500	1000	5.83398e-34	7.82171	335796	Tmtc2	12
105073601	105074600	1000	5.83398e-34	7.82171	335696	Tmtc2	12
105073701	105074700	1000	5.83398e-34	7.82171	335596	Tmtc2	15
105073801	105074800	1000	8.0849e-35	7.91593	335496	Tmtc2	15
105073901	105074900	1000	4.87392e-32	7.56146	335396	Tmtc2	16
105074001	105075000	1000	4.87392e-32	7.56146	335296	Tmtc2	13
105218901	105219900	1000	0.0120993	10.5522	190396	Tmtc2	20
105219001	105220000	1000	0.0445909	9.17007	190296	Tmtc2	20
105344001	105345000	1000	0.0425322	9.12851	0	NA	15
105550801	105551800	1000	0.00310285	8.0273	88258	NA	19
105550901	105551900	1000	0.0334611	7.62133	88158	NA	18
106327901	106328900	1000	0.0383219	-8.333	21701	Ppfia2	16
106328001	106329000	1000	0.0383256	-9.02763	21801	Ppfia2	15
106328101	106329100	1000	0.0383256	-9.02763	21901	Ppfia2	15
106328201	106329200	1000	0.0383256	-9.02763	22001	Ppfia2	12
106438601	106439600	1000	0.00527479	-10.8866	132401	Ppfia2	11
106438701	106439700	1000	0.00767139	-9.40331	132501	Ppfia2	10
106438801	106439800	1000	0.0087125	-8.97208	132601	Ppfia2	18
106439101	106440100	1000	0.00296175	-8.67747	132901	Ppfia2	19
106439201	106440200	1000	0.00296175	-8.67747	133001	Ppfia2	18
106439301	106440300	1000	0.00249992	-7.68336	133101	Ppfia2	15
106803601	106804600	1000	0.00202753	-13.0423	154844	Acss3	10
106803701	106804700	1000	0.00184876	-19.403	154744	Acss3	11
106803801	106804800	1000	0.00184876	-19.403	154644	Acss3	13
106803901	106804900	1000	0.00184876	-19.403	154544	Acss3	14
106818201	106819200	1000	7.65485e-06	-18.2886	140244	Acss3	13
106888401	106889400	1000	0.00988697	-9.77791	70044	Acss3	13
106888801	106889800	1000	0.0237392	-7.77767	69644	Acss3	11
106889001	106890000	1000	0.00667545	-8.32531	69444	Acss3	12
106889101	106890100	1000	0.00667545	-8.32531	69344	Acss3	19
106889201	106890200	1000	0.0364772	-7.76754	69244	Acss3	12
106934601	106935600	1000	0.021824	11.1985	23844	Acss3	16
106934701	106935700	1000	0.0231207	9.54148	23744	Acss3	16
107672501	107673500	1000	0.0415645	-15.502	74495	Otogl	17
107672601	107673600	1000	0.0415645	-15.502	74395	Otogl	27
107768201	107769200	1000	0.00698159	-11.9251	-13306	Gm29685	27
107768401	107769400	1000	0.0255459	-11.7412	-13106	Gm29685	12
107791401	107792400	1000	0.036202	-20.3124	8895	Gm29685	12
107791501	107792500	1000	0.00335827	-17.301	8995	Gm29685	10
107791601	107792600	1000	0.00137732	-13.802	9095	Gm29685	15
107791701	107792700	1000	0.00396471	-9.53244	9195	Gm29685	15
107791801	107792800	1000	0.00236057	-8.69399	9295	Gm29685	15
108503301	108504300	1000	0.0171138	10.3135	342536	Syt1	10
108503501	108504500	1000	0.0109382	12.3381	342336	Syt1	12
108503601	108504600	1000	0.0109382	12.3381	342236	Syt1	26
108971201	108972200	1000	0.0404534	18.2354	-45065	NA	10
109327401	109328400	1000	0.0155709	7.54074	-105053	NA	11
109530601	109531600	1000	0.0464504	11.2659	304480	Nav3	11
111213501	111214500	1000	0.0205064	-9.70324	40516	NA	15
111558801	111559800	1000	0.0469006	18.2238	-1289	NA	13
111830201	111831200	1000	0.000147583	-8.77313	1969	Glipr1	19
111830301	111831300	1000	0.00168056	-7.98847	1869	Glipr1	14
111931401	111932400	1000	0.049318	11.9608	12142	Glipr1l2	20
111957501	111958500	1000	0.00315682	7.78507	9986	NA	18
111957601	111958600	1000	0.00315682	7.78507	9886	NA	14
113791501	113792500	1000	0.0452036	8.93781	-40052	NA	21
114016001	114017000	1000	0.0406655	-14.0746	84369	NA	31
114066201	114067200	1000	0.00297348	-9.5096	-119179	NA	16
114066301	114067300	1000	0.00297348	-9.5096	-119079	NA	14
114066401	114067400	1000	0.00297348	-9.5096	-118979	NA	15
114066501	114067500	1000	0.00297348	-9.5096	-118879	NA	14
114066601	114067600	1000	0.00297348	-9.5096	-118779	NA	12
114156201	114157200	1000	0.0357667	7.71516	-29179	NA	13
114268401	114269400	1000	0.00888102	-10.6688	367875	Trhde	10
114268501	114269500	1000	0.0139335	-8.73778	367775	Trhde	22
114328401	114329400	1000	0.0319524	16.6268	307875	Trhde	12
114368501	114369500	1000	0.047973	13.7753	267775	Trhde	11
114378301	114379300	1000	0.00685085	11.3703	257975	Trhde	10
114378401	114379400	1000	0.0279154	8.60048	257875	Trhde	10
114388001	114389000	1000	0.0080604	10.0648	248275	Trhde	10
114388101	114389100	1000	0.0143608	8.97054	248175	Trhde	10
114388401	114389400	1000	0.0283713	8.30769	247875	Trhde	13
114388501	114389500	1000	0.0283713	8.30769	247775	Trhde	11
114388601	114389600	1000	0.0283713	8.30769	247675	Trhde	13
114434901	114435900	1000	0.020773	13.0678	201375	Trhde	14
114435001	114436000	1000	0.020773	13.0678	201275	Trhde	15
114435101	114436100	1000	0.020773	13.0678	201175	Trhde	15
114435401	114436400	1000	0.020773	13.0678	200875	Trhde	12
114435501	114436500	1000	0.0169663	11.4374	200775	Trhde	11
114435601	114436600	1000	0.0208591	10.6747	200675	Trhde	13
114681801	114682800	1000	0.0283263	8.03604	-28112	NA	18
114681901	114682900	1000	0.0358585	7.61834	-28012	NA	20
114685001	114686000	1000	0.0221464	13.7279	-24912	NA	12
114685101	114686100	1000	0.0221464	13.7279	-24812	NA	14
114685201	114686200	1000	0.0298657	14.8989	-24712	NA	18
114685301	114686300	1000	0.0298657	14.8989	-24612	NA	19
114685401	114686400	1000	0.0298657	14.8989	-24512	NA	20
114685501	114686500	1000	0.0298657	14.8989	-24412	NA	22
114896201	114897200	1000	0.00984583	7.86274	68755	Gm22070	10
115593101	115594100	1000	0.00892885	10.2475	-58637	Tspan8	15
115593201	115594200	1000	0.00892885	10.2475	-58537	Tspan8	12
115593401	115594400	1000	0.0279076	11.7638	-58337	Tspan8	23
115593501	115594500	1000	0.0279076	11.7638	-58237	Tspan8	19
115639501	115640500	1000	0.0109402	9.78281	64927	NA	17
115657401	115658400	1000	0.00104784	-17.1429	4664	Tspan8	10
115698901	115699900	1000	0.0358759	-20.343	5527	NA	15
115915401	115916400	1000	0.0173726	7.99616	61283	Ptprr	15
116684001	116685000	1000	2.79868e-05	7.83964	47824	Myrfl	17
117266001	117267000	1000	0.000306194	-8.71901	478	Gm9002	21
117266101	117267100	1000	0.00700606	-8.52969	578	Gm9002	21
117266201	117267200	1000	0.00700606	-8.52969	678	Gm9002	21
117341601	117342600	1000	0.000492375	-10.5862	-52404	NA	10
117482601	117483600	1000	1.60769e-11	9.97962	17196	Cpm	10
117482701	117483700	1000	1.5126e-10	9.2824	17296	Cpm	11
117483001	117484000	1000	1.05447e-09	8.73661	17596	Cpm	12
117483101	117484100	1000	1.60059e-11	9.67665	17696	Cpm	12
117483201	117484200	1000	1.27999e-11	9.95256	17796	Cpm	10
117483301	117484300	1000	3.55526e-10	10.0888	17896	Cpm	10
117483401	117484400	1000	1.12769e-05	8.50908	17996	Cpm	11
117495101	117496100	1000	0.000218218	-8.12078	29696	Cpm	12
117849901	117850900	1000	0.000756523	18.5507	9058	NA	10
117945501	117946500	1000	0.00855096	9.98702	-1922	NA	58
117945601	117946600	1000	0.010582	9.26283	-1822	NA	56
117945701	117946700	1000	0.00868657	9.16982	-1722	NA	19
117945801	117946800	1000	0.00868657	9.16982	-1622	NA	15
117953301	117954300	1000	0.000878748	8.34983	4879	NA	28
117953401	117954400	1000	0.0151594	8.88922	4979	NA	30
117968301	117969300	1000	0.0320897	-7.6726	-8416	Mdm1	10
117969801	117970800	1000	0.00113735	7.86821	-6916	Mdm1	11
118190201	118191200	1000	0.00947565	-25.5287	-191	Gm9049	16
118225401	118226400	1000	0.0473723	-19.0351	-35391	Gm9049	10
118225501	118226500	1000	0.0473723	-19.0351	-35491	Gm9049	54
118225601	118226600	1000	0.0473723	-19.0351	-35591	Gm9049	38
118230201	118231200	1000	0.00102199	10.2614	-40191	Gm9049	23
118230301	118231300	1000	0.00251389	12.3362	-40291	Gm9049	10
118252201	118253200	1000	0.002206	8.60442	-23751	Ifng	18
118252301	118253300	1000	0.002206	8.60442	-23651	Ifng	16
118253101	118254100	1000	0.0149698	7.68274	-22851	Ifng	13
118253201	118254200	1000	0.0149698	7.68274	-22751	Ifng	13
118253301	118254300	1000	0.0149698	7.68274	-22651	Ifng	11
118269801	118270800	1000	6.08492e-09	11.1137	-6151	Ifng	11
118269901	118270900	1000	2.85927e-10	12.1448	-6051	Ifng	10
118426001	118427000	1000	0.00367502	8.05609	-33571	Ifngas1	34
118426101	118427100	1000	0.00367502	8.05609	-33671	Ifngas1	33
118426201	118427200	1000	0.000468541	8.33558	-33771	Ifngas1	32
118426301	118427300	1000	8.83687e-06	9.47485	-33871	Ifngas1	31
118426401	118427400	1000	8.83687e-06	9.47485	-33971	Ifngas1	23
118426501	118427500	1000	9.01168e-07	9.54907	-34071	Ifngas1	17
118426801	118427800	1000	1.58286e-10	8.43272	-34371	Ifngas1	20
118426901	118427900	1000	6.72618e-08	7.61505	-34471	Ifngas1	19
118449301	118450300	1000	0.00254107	7.53276	-56871	Ifngas1	42
118485001	118486000	1000	0.00374829	8.57426	65631	Gm33337	16
118494201	118495200	1000	0.00456624	8.71266	56431	Gm33337	13
118494301	118495300	1000	0.00140979	9.65668	56331	Gm33337	16
118494401	118495400	1000	0.000899216	10.9084	56231	Gm33337	19
118502601	118503600	1000	1.66078e-12	7.56335	48031	Gm33337	28
118505901	118506900	1000	0.000123097	14.8444	44731	Gm33337	37
118506001	118507000	1000	1.79776e-05	15.0923	44631	Gm33337	36
118506401	118507400	1000	0.000732556	10.1289	44231	Gm33337	15
118506501	118507500	1000	0.000132072	8.0754	44131	Gm33337	13
118506601	118507600	1000	3.59696e-08	8.08223	44031	Gm33337	11
118506701	118507700	1000	3.92297e-09	8.03842	43931	Gm33337	11
118559501	118560500	1000	0.00229598	8.17569	-4168	NA	16
118559601	118560600	1000	0.00670426	8.50153	-4268	NA	14
118559701	118560700	1000	0.00447344	10.4769	-4368	NA	12
118559801	118560800	1000	0.00447344	10.4769	-4468	NA	12
118559901	118560900	1000	0.0159491	8.55326	-4568	NA	10
118611801	118612800	1000	0.0102943	7.8835	28364	NA	12
118646401	118647400	1000	0.0151834	11.8564	-5206	NA	23
118646501	118647500	1000	0.0267875	10.521	-5306	NA	17
118646601	118647600	1000	0.0163613	8.37922	-5406	NA	18
118663701	118664700	1000	5.34713e-05	7.60872	6311	NA	13
118710201	118711200	1000	0.000505543	10.1155	-4087	Dyrk2	20
118710901	118711900	1000	0.00836407	7.96212	-4787	Dyrk2	11
118717101	118718100	1000	0.000395072	9.17146	1459	NA	19
118717201	118718200	1000	0.00059014	9.33182	1359	NA	22
118717301	118718300	1000	0.000684851	8.32539	1259	NA	24
118717401	118718400	1000	0.000195201	8.48587	1159	NA	21
118717601	118718600	1000	4.36514e-05	7.91069	959	NA	22
118735401	118736400	1000	1.13078e-07	7.73663	6585	NA	14
118789401	118790400	1000	0.0283592	7.65343	-26353	Gm38403	13
118812901	118813900	1000	0.00158394	8.64042	43675	NA	14
118821001	118822000	1000	0.00564675	7.89114	35575	NA	15
118821301	118822300	1000	0.0217178	8.22212	35275	NA	23
118846601	118847600	1000	0.0125174	7.56907	9975	NA	23
118846701	118847700	1000	0.00281385	8.26461	9875	NA	27
118846801	118847800	1000	6.2983e-05	10.4573	9775	NA	28
118846901	118847900	1000	6.2983e-05	10.4573	9675	NA	30
118847001	118848000	1000	5.91373e-05	9.797	9575	NA	31
118847101	118848100	1000	1.40589e-05	10.7607	9475	NA	29
118886101	118887100	1000	0.00063959	-7.68555	0	Gm33677	27
119131601	119132600	1000	0.000947269	7.89744	-23539	4930477N07Rik	11
119131701	119132700	1000	0.00439253	7.61645	-23439	4930477N07Rik	13
119451001	119452000	1000	0.0450045	7.67008	161266	Grip1	13
119451201	119452200	1000	0.0446826	7.56843	161466	Grip1	12
119451301	119452300	1000	0.00720144	7.89672	161566	Grip1	12
119742001	119743000	1000	0.0369197	-11.0154	452266	Grip1	11
120199201	120200200	1000	0.00174821	7.5531	0	NA	10
120282601	120283600	1000	0.038347	8.81352	28774	Hmga2	13
120282701	120283700	1000	0.038347	8.81352	28674	Hmga2	10
120282801	120283800	1000	0.038347	8.81352	28574	Hmga2	10
120683301	120684300	1000	0.00277111	-8.04503	50706	Msrb3	17
121129301	121130300	1000	0.00198505	-9.11217	16794	Tbc1d30	11
121130001	121131000	1000	7.32614e-12	-10.4671	0	Tbc1d30	18
121130401	121131400	1000	0.00074355	-8.24476	0	Tbc1d30	20
121130501	121131500	1000	0.000739215	-8.23271	0	Tbc1d30	35
121199501	121200500	1000	0.000128491	-7.99465	-495	Gns	17
121201601	121202600	1000	2.35954e-05	9.51291	606	Gns	14
121201701	121202700	1000	3.10709e-05	10.0068	706	Gns	14
121201801	121202800	1000	7.53798e-07	12.3836	806	Gns	19
121201901	121202900	1000	2.83578e-05	11.5744	906	Gns	22
121287601	121288600	1000	0.0215908	-7.53285	23652	Rassf3	27
121299301	121300300	1000	4.9386e-05	-7.67571	11952	Rassf3	13
121299401	121300400	1000	1.35221e-09	-9.67019	11852	Rassf3	16
121299501	121300500	1000	1.20398e-09	-9.73834	11752	Rassf3	15
121299601	121300600	1000	1.20398e-09	-9.73834	11652	Rassf3	18
121299701	121300700	1000	3.86538e-07	-9.26492	11552	Rassf3	17
121299801	121300800	1000	1.59841e-05	-8.50134	11452	Rassf3	12
121485201	121486200	1000	0.000155404	-7.56141	7708	D930020B18Rik	17
121485301	121486300	1000	1.8784e-06	-9.06335	7808	D930020B18Rik	16
121485401	121486400	1000	4.64794e-05	-8.03321	7908	D930020B18Rik	11
121485501	121486500	1000	4.64794e-05	-8.03321	8008	D930020B18Rik	14
121485601	121486600	1000	4.64794e-05	-8.03321	8108	D930020B18Rik	24
121485701	121486700	1000	4.25315e-05	-8.49673	8208	D930020B18Rik	18
121486001	121487000	1000	0.000589143	-8.26316	8508	D930020B18Rik	10
121591101	121592100	1000	9.25901e-05	-17.8947	4316	Kics2	16
121591301	121592300	1000	1.16415e-06	-15.1724	4516	Kics2	25
121735201	121736200	1000	0.00646981	-7.87278	147013	Srgap1	15
121735301	121736300	1000	0.00458917	-8.10648	146913	Srgap1	15
121813001	121814000	1000	0.0376987	11.9596	69213	Srgap1	16
121813101	121814100	1000	0.0376987	11.9596	69113	Srgap1	17
122055801	122056800	1000	0.0138187	-15.9296	20746	NA	18
122055901	122056900	1000	0.0138187	-15.9296	20846	NA	17
122056001	122057000	1000	0.0138187	-15.9296	20946	NA	14
122056201	122057200	1000	0.0244255	-11.724	21146	NA	14
122115101	122116100	1000	0.000483574	-13.9535	80046	NA	32
122115201	122116200	1000	0.000483574	-13.9535	80146	NA	15
122115301	122116300	1000	0.0243352	-17.0732	80246	NA	13
122182501	122183500	1000	0.000588382	-8.86232	-39297	NA	18
122210301	122211300	1000	0.0304782	-14.7368	-11497	NA	10
122265901	122266900	1000	0.0102169	7.50523	43104	NA	10
122266001	122267000	1000	0.00255849	7.82397	43204	NA	11
122268201	122269200	1000	0.0304812	11.4692	45404	NA	10
122268501	122269500	1000	0.0304812	11.4692	45704	NA	10
122268601	122269600	1000	0.0304812	11.4692	45804	NA	11
122268701	122269700	1000	0.0304812	11.4692	45904	NA	11
122268801	122269800	1000	0.00597283	14.5082	46004	NA	11
122268901	122269900	1000	0.00229838	17.6831	46104	NA	23
122269001	122270000	1000	0.0397328	13.7064	46204	NA	21
122356701	122357700	1000	0.0125817	-10.3352	24703	NA	44
122356801	122357800	1000	0.0125817	-10.3352	24603	NA	29
122357001	122358000	1000	2.8381e-07	-18.2876	24403	NA	18
122357201	122358200	1000	6.11611e-06	-22.886	24203	NA	24
122357301	122358300	1000	6.11611e-06	-22.886	24103	NA	14
122357401	122358400	1000	1.49501e-05	-34.6586	24003	NA	14
122414601	122415600	1000	0.00140322	7.76179	-8805	Sros1	24
122414701	122415700	1000	0.0169266	7.57924	-8905	Sros1	21
122562401	122563400	1000	0.00181127	9.0637	47734	Ppm1h	16
122562501	122563500	1000	0.000437624	11.1956	47834	Ppm1h	16
122562601	122563600	1000	0.000437624	11.1956	47934	Ppm1h	16
122562701	122563700	1000	0.00242161	10.8571	48034	Ppm1h	16
122562801	122563800	1000	0.0206447	9.73558	48134	Ppm1h	17
122562901	122563900	1000	0.0418555	9.47086	48234	Ppm1h	18
122570301	122571300	1000	0.0156248	-7.90502	55634	Ppm1h	16
122627501	122628500	1000	0.0258185	10.3605	0	NA	18
122627601	122628600	1000	0.00823313	10.2216	0	NA	18
122627801	122628800	1000	0.0228199	8.19694	0	NA	14
122627901	122628900	1000	6.55426e-05	8.91081	0	NA	14
122628001	122629000	1000	8.45119e-06	8.73507	0	NA	14
122628101	122629100	1000	8.45119e-06	8.73507	0	NA	13
122628201	122629200	1000	8.45119e-06	8.73507	0	NA	11
122628301	122629300	1000	1.29662e-05	7.81085	0	NA	10
122631501	122632500	1000	0.0486559	-10.7212	116834	Ppm1h	10
122631601	122632600	1000	0.0486559	-10.7212	116934	Ppm1h	10
122721501	122722500	1000	0.00028022	10.8718	206818	Ppm1h	21
122974601	122975600	1000	0.000254746	-26.5981	57300	Usp15	13
122974701	122975700	1000	0.000254746	-26.5981	57200	Usp15	14
123149101	123150100	1000	0.0446322	-14.2456	49200	Tafa2	11
123149201	123150200	1000	0.0446322	-14.2456	49300	Tafa2	11
123149601	123150600	1000	0.00108159	-15.0721	49700	Tafa2	16
123149701	123150700	1000	0.00108159	-15.0721	49800	Tafa2	16
123149801	123150800	1000	0.00108159	-15.0721	49900	Tafa2	15
123149901	123150900	1000	0.00052535	-15.4885	50000	Tafa2	10
123150001	123151000	1000	0.000616503	-13.4576	50100	Tafa2	13
123245901	123246900	1000	0.0100264	9.48472	146000	Tafa2	10
123340701	123341700	1000	0.0267758	-7.67577	240800	Tafa2	21
123417001	123418000	1000	0.0376517	9.89148	317100	Tafa2	18
123877501	123878500	1000	1.5347e-05	-13.2075	-149698	Gm18510	19
123879001	123880000	1000	0.0067803	-18.3333	-151198	Gm18510	14
123879101	123880100	1000	0.0067803	-18.3333	-151298	Gm18510	20
123879201	123880200	1000	0.0067803	-18.3333	-151398	Gm18510	19
123879301	123880300	1000	0.0067803	-18.3333	-151498	Gm18510	18
123879401	123880400	1000	0.0067803	-18.3333	-151598	Gm18510	13
123879501	123880500	1000	0.0067803	-18.3333	-151698	Gm18510	15
123879601	123880600	1000	0.0067803	-18.3333	-151798	Gm18510	13
123899501	123900500	1000	0.000255432	-27.0099	-154267	NA	12
123920501	123921500	1000	0.014436	-13.7255	-133267	NA	14
123921701	123922700	1000	0.0145238	9.63673	-132067	NA	15
123951401	123952400	1000	0.043264	-7.99206	-102367	NA	29
123991701	123992700	1000	0.0479425	7.56171	-62067	NA	15
123991801	123992800	1000	0.0479425	7.56171	-61967	NA	20
123991901	123992900	1000	0.0183923	8.53595	-61867	NA	17
123992001	123993000	1000	0.000833987	9.45352	-61767	NA	19
123992101	123993100	1000	0.00903366	7.95938	-61667	NA	19
123992201	123993200	1000	0.0239754	9.87741	-61567	NA	23
123992301	123993300	1000	0.010733	9.32086	-61467	NA	20
123992401	123993400	1000	0.0155133	7.66553	-61367	NA	26
123992501	123993500	1000	0.0155133	7.66553	-61267	NA	14
123992601	123993600	1000	0.0155133	7.66553	-61167	NA	19
123992701	123993700	1000	0.00169926	8.17389	-61067	NA	18
123992801	123993800	1000	0.00169926	8.17389	-60967	NA	21
124061001	124062000	1000	0.00126227	7.77999	6234	NA	11
124061201	124062200	1000	0.00857887	8.17485	6434	NA	12
124061301	124062300	1000	0.0045364	7.93456	6534	NA	13
124061501	124062500	1000	0.00092866	7.84749	6734	NA	19
124113701	124114700	1000	0.033925	-14.3533	58934	NA	25
124113801	124114800	1000	0.033925	-14.3533	59034	NA	31
124328201	124329200	1000	0.0426307	8.17245	23222	4930503E24Rik	31
124328301	124329300	1000	0.0199502	9.42753	23322	4930503E24Rik	32
124328401	124329400	1000	0.046664	7.87959	23422	4930503E24Rik	22
124328501	124329500	1000	0.046664	7.87959	23522	4930503E24Rik	25
124346901	124347900	1000	0.0436061	11.6386	41922	4930503E24Rik	24
124347001	124348000	1000	0.0436061	11.6386	42022	4930503E24Rik	17
124347101	124348100	1000	0.0436061	11.6386	42122	4930503E24Rik	17
124480401	124481400	1000	0.00521269	-10.5268	121058	4930503E24Rik	13
124480501	124481500	1000	0.00521269	-10.5268	121158	4930503E24Rik	12
124480601	124481600	1000	0.00367009	-9.47249	121258	4930503E24Rik	14
124480701	124481700	1000	0.00605171	-7.97415	121358	4930503E24Rik	11
124480801	124481800	1000	0.00605171	-7.97415	121458	4930503E24Rik	11
124480901	124481900	1000	0.00605171	-7.97415	121558	4930503E24Rik	109
124640701	124641700	1000	0.0400275	11.636	39686	NA	99
125234901	125235900	1000	0.0337442	8.0775	-9567	Slc16a7	71
125235001	125236000	1000	0.0300397	8.09102	-9667	Slc16a7	55
125286801	125287800	1000	1.12051e-06	-15.147	-60600	Gm9102	16
125286901	125287900	1000	1.12051e-06	-15.147	-60500	Gm9102	14
125298201	125299200	1000	7.46474e-05	-22.6598	-49200	Gm9102	17
125359501	125360500	1000	0.0486551	-9.26118	11101	Gm9102	21
125359601	125360600	1000	0.0486551	-9.26118	11201	Gm9102	10
125399701	125400700	1000	5.93978e-06	-8.71795	51301	Gm9102	15
125690701	125691700	1000	0.000418088	-14.8515	-110337	Lrig3	23
125853401	125854400	1000	0.0041041	9.08371	5107	Lrig3	19
125909301	125910300	1000	0.0225833	-25.4274	36605	NA	23
125909401	125910400	1000	0.0225833	-25.4274	36705	NA	20
125909501	125910500	1000	0.0225833	-25.4274	36805	NA	19
125913301	125914300	1000	0.00179408	-25.7143	40605	NA	16
125913401	125914400	1000	0.00179408	-25.7143	40705	NA	17
125913501	125914500	1000	0.00179408	-25.7143	40805	NA	20
125960301	125961300	1000	0.0395902	-10.5365	60892	Gm4510	25
125960401	125961400	1000	0.0395902	-10.5365	60792	Gm4510	22
125982001	125983000	1000	0.0308557	-14.8226	39192	Gm4510	20
125982601	125983600	1000	0.000244718	-16.2162	38592	Gm4510	13
126130601	126131600	1000	0.0199504	-8.62826	39615	1700021G15Rik	28
126130701	126131700	1000	0.0199504	-8.62826	39715	1700021G15Rik	28
126136101	126137100	1000	0.0387127	-7.60084	45115	1700021G15Rik	14
126340001	126341000	1000	0.00851537	-26.1905	81673	NA	13
126351301	126352300	1000	0.0371419	9.88945	70373	NA	16
126351401	126352400	1000	0.0371419	9.88945	70273	NA	16
126494001	126495000	1000	0.0155466	-8.96049	-4867	NA	35
126644701	126645700	1000	7.85463e-07	-8.40454	469	Gm9111	20
126644801	126645800	1000	1.54656e-09	-9.32171	369	Gm9111	20
126644901	126645900	1000	5.63587e-13	-9.49434	269	Gm9111	20
126645001	126646000	1000	4.81933e-17	-10.1444	169	Gm9111	19
126645101	126646100	1000	2.39739e-15	-9.30364	69	Gm9111	15
126645201	126646200	1000	8.33294e-15	-9.06622	0	Gm9111	18
[truncated: 18,630 more rows]

## Sheet: DMWs.Anaphylaxis.Vs.Desensitize
start	end	width	strand	qvalue	meth.diff	distanceToTSS	geneSymbol	nCyt
6511701	6512700	1000	*	0.000113728	7.52932	-181	Gm19026	24
7466301	7467300	1000	*	0.00677897	8.01048	725	NA	11
9818601	9819600	1000	*	3.28145e-08	-8.2108	0	Vcpip1	29
9818701	9819700	1000	*	8.16793e-09	-9.45902	0	NA	25
13364601	13365600	1000	*	0.0200505	9.29265	77063	Ncoa2	10
13405301	13406300	1000	*	0.0050915	-7.85386	36363	Ncoa2	13
13854201	13855200	1000	*	0.0464342	-8.16763	1903	Gm5523	10
13858601	13859600	1000	*	0.00528825	-7.70998	-1498	Gm5523	13
14910401	14911400	1000	*	0.00322331	9.77096	-21	NA	10
16347201	16348200	1000	*	1.30649e-06	11.0871	241330	Stau2	13
16347301	16348300	1000	*	0.000714636	8.96827	241230	Stau2	13
16734401	16735400	1000	*	3.76659e-09	9.57628	-31	Tmem70	27
16734501	16735500	1000	*	3.57229e-12	9.11044	0	Tmem70	35
16734601	16735600	1000	*	8.53375e-15	8.04896	0	Tmem70	44
17012301	17013300	1000	*	0.000651975	11.3996	43892	NA	10
19869501	19870500	1000	*	0.0070192	-8.41617	185008	NA	15
19869601	19870600	1000	*	0.00940834	-9.38836	185108	NA	13
19869701	19870700	1000	*	0.0140684	-11.3001	185208	NA	10
20854301	20855300	1000	*	0.0110944	-8.01783	0	Il17f	13
20854401	20855400	1000	*	0.00740797	-8.27317	0	Il17f	13
22362101	22363100	1000	*	0.000149407	8.52219	482103	Rims1	10
22362201	22363200	1000	*	7.77868e-06	8.90714	482003	Rims1	12
22362301	22363300	1000	*	2.15459e-05	8.2511	481903	Rims1	13
22362401	22363400	1000	*	2.15459e-05	8.2511	481803	Rims1	13
22362701	22363700	1000	*	0.000546095	7.70433	481503	Rims1	12
24737401	24738400	1000	*	0.00701269	8.07529	19690	Lmbrd1	12
24737501	24738500	1000	*	0.00450133	7.79088	19790	Lmbrd1	13
28526201	28527200	1000	*	0.00104676	7.56782	-81799	NA	10
28526301	28527300	1000	*	0.00145733	7.78744	-81699	NA	10
28526401	28527400	1000	*	0.00145733	7.78744	-81599	NA	10
34005101	34006100	1000	*	8.36467e-05	7.72369	57795	Dst	20
34005201	34006200	1000	*	1.72023e-05	8.0857	57895	Dst	21
34005301	34006300	1000	*	1.825e-05	8.5193	57995	Dst	20
34005401	34006400	1000	*	6.26535e-05	8.23908	58095	Dst	20
34033401	34034400	1000	*	0.00138122	7.88363	86095	Dst	16
34521101	34522100	1000	*	1.1322e-05	-10.0924	2592	NA	11
35885301	35886300	1000	*	0.00635175	8.43997	-32626	NA	11
35928401	35929400	1000	*	8.47895e-05	-7.99767	9475	NA	19
36104301	36105300	1000	*	4.23251e-05	8.50604	-2181	Hs6st1	20
36104401	36105400	1000	*	0.00016191	8.05202	-2081	Hs6st1	20
36363201	36364200	1000	*	0.00465528	9.4031	7093	Arid5a	10
36802301	36803300	1000	*	0.00144081	-7.51208	1422	Zap70	19
37298401	37299400	1000	*	1.72766e-07	7.77708	40941	Cnga3	10
37298601	37299600	1000	*	5.95638e-07	7.62352	41141	Cnga3	10
37358501	37359500	1000	*	1.63538e-08	7.60366	19555	Inpp4a	23
37568601	37569600	1000	*	0.00295377	9.2788	10497	Mgat4a	12
37568701	37569700	1000	*	0.00295377	9.2788	10397	Mgat4a	12
37568801	37569800	1000	*	0.00504211	9.36576	10297	Mgat4a	11
37663201	37664200	1000	*	0.000378934	8.10338	94966	Cracdl	17
37663301	37664300	1000	*	0.000378934	8.10338	94866	Cracdl	17
37663401	37664400	1000	*	2.07119e-06	11.1437	0	Cracdl	13
37686601	37687600	1000	*	0.00260764	7.71605	71566	Cracdl	11
38433501	38434500	1000	*	0.00127482	-9.07329	231782	Aff3	11
38433601	38434600	1000	*	8.40888e-05	-10.0208	231682	Aff3	13
38698101	38699100	1000	*	0.0183866	8.26959	4936	Aff3	10
38698201	38699200	1000	*	0.0183866	8.26959	4836	Aff3	10
38698301	38699300	1000	*	0.0183866	8.26959	4736	Aff3	10
38698401	38699400	1000	*	0.0275904	7.82353	4636	Aff3	10
39007001	39008000	1000	*	6.5037e-11	11.6868	-16689	Pdcl3	14
39007101	39008100	1000	*	6.5037e-11	11.6868	-16589	Pdcl3	14
39007201	39008200	1000	*	6.5037e-11	11.6868	-16489	Pdcl3	14
39007301	39008300	1000	*	4.22783e-07	10.3492	-16389	Pdcl3	13
39007401	39008400	1000	*	4.22783e-07	10.3492	-16289	Pdcl3	13
39007501	39008500	1000	*	4.22783e-07	10.3492	-16189	Pdcl3	13
39007601	39008600	1000	*	2.91949e-08	10.8624	-16089	Pdcl3	13
39007701	39008700	1000	*	2.91949e-08	10.8624	-15989	Pdcl3	13
39007801	39008800	1000	*	2.91949e-08	10.8624	-15889	Pdcl3	13
39007901	39008900	1000	*	3.64643e-10	12.0015	-15789	Pdcl3	12
39092401	39093400	1000	*	2.26272e-07	8.59545	3318	NA	11
39092501	39093500	1000	*	2.26272e-07	8.59545	3218	NA	11
39235801	39236800	1000	*	0.0111844	7.61201	2989	Npas2	16
39235901	39236900	1000	*	7.83598e-05	9.97661	3089	Npas2	16
39236001	39237000	1000	*	5.94132e-06	10.0619	3189	Npas2	17
39236101	39237100	1000	*	0.00260238	7.56882	3289	Npas2	14
39759101	39760100	1000	*	0.00135462	7.68185	57	Rfx8	17
39759201	39760200	1000	*	0.00135462	7.68185	0	Rfx8	17
39759301	39760300	1000	*	0.0004307	8.5516	0	Rfx8	16
39759401	39760400	1000	*	1.25068e-06	10.6018	0	Rfx8	17
39759501	39760500	1000	*	3.87882e-07	10.4563	0	Rfx8	19
39759601	39760600	1000	*	6.7456e-06	9.06593	0	Rfx8	22
39759701	39760700	1000	*	2.16145e-05	8.61099	0	Rfx8	23
39759801	39760800	1000	*	8.95168e-06	8.68361	0	Rfx8	24
39768801	39769800	1000	*	1.69255e-05	7.56119	-8644	Rfx8	10
39768901	39769900	1000	*	2.4586e-07	7.92515	-8744	Rfx8	11
39769001	39770000	1000	*	1.0464e-07	7.72492	-8844	Rfx8	11
39769101	39770100	1000	*	3.67197e-10	7.98267	-8944	Rfx8	11
39769201	39770200	1000	*	3.67197e-10	7.98267	-9044	Rfx8	11
39799501	39800500	1000	*	0.000552877	-8.51515	-39344	Rfx8	18
39965001	39966000	1000	*	0.000406356	7.60146	24928	Map4k4	20
40412501	40413500	1000	*	4.08932e-07	7.62107	19489	NA	14
40412901	40413900	1000	*	8.40469e-07	7.97861	19889	NA	12
40413001	40414000	1000	*	5.46528e-07	9.77107	19989	NA	10
40465801	40466800	1000	*	0.0200189	-8.35705	-1930	Il1rl1	10
43242001	43243000	1000	*	0.0371423	7.50574	-5857	Fhl2	11
43242201	43243200	1000	*	0.0125414	8.09493	-6057	Fhl2	12
43495701	43496700	1000	*	0.000624342	8.5939	0	Nck2	12
43495801	43496800	1000	*	0.000308406	8.75904	0	Nck2	12
43495901	43496900	1000	*	0.00109249	8.14905	0	Nck2	13
43496001	43497000	1000	*	0.00823662	7.76416	0	Nck2	11
43509801	43510800	1000	*	0.0163081	8.09508	26062	Nck2	10
43509901	43510900	1000	*	0.0163081	8.09508	26162	Nck2	10
43510001	43511000	1000	*	0.017683	8.00744	26262	Nck2	11
43541401	43542400	1000	*	0.00436773	7.68295	57662	Nck2	16
43541501	43542500	1000	*	0.00793799	7.58939	57762	Nck2	15
43541601	43542600	1000	*	5.89552e-05	10.5623	57862	Nck2	13
43541701	43542700	1000	*	7.47524e-05	10.863	57962	Nck2	12
43541801	43542800	1000	*	0.000154232	10.0838	58062	Nck2	13
43541901	43542900	1000	*	0.000182187	10.0091	58162	Nck2	13
43542001	43543000	1000	*	0.00196483	9.0817	58262	Nck2	12
43542101	43543100	1000	*	0.00904856	8.19952	58362	Nck2	11
43927501	43928500	1000	*	7.76478e-06	7.90943	290	NA	22
43927601	43928600	1000	*	3.64149e-06	7.95427	390	NA	23
43957201	43958200	1000	*	0.00532019	7.78872	0	NA	10
43957301	43958300	1000	*	0.0008898	7.7166	0	NA	12
44684101	44685100	1000	*	2.99137e-09	8.22862	93430	Gulp1	13
46464801	46465800	1000	*	0.000107204	8.81639	49	Dnah7c	16
46464901	46465900	1000	*	0.00106369	9.62396	149	Dnah7c	11
46465001	46466000	1000	*	0.0026437	8.29471	249	Dnah7c	10
48695001	48696000	1000	*	0.00137792	8.55244	76249	NA	13
51399401	51400400	1000	*	0.00151228	-9.0085	-26463	9330175M20Rik	11
51399501	51400500	1000	*	1.5411e-06	-12.7206	-26563	9330175M20Rik	12
51399601	51400600	1000	*	1.04053e-06	-12.2644	-26663	9330175M20Rik	13
51399701	51400700	1000	*	2.49112e-06	-10.5874	-26763	9330175M20Rik	16
51399801	51400800	1000	*	3.08986e-06	-10.0869	-26863	9330175M20Rik	17
51399901	51400900	1000	*	0.000180033	-8.50156	-26963	9330175M20Rik	17
51605301	51606300	1000	*	0.0463371	7.57911	29577	Gm17767	10
51843801	51844800	1000	*	0.0271253	8.33617	110430	Myo1b	12
52042501	52043500	1000	*	0.0113234	-7.93316	16194	Stat4	11
52042601	52043600	1000	*	0.0044104	-7.80257	16294	Stat4	13
52155601	52156600	1000	*	0.0145053	8.95134	39181	NA	11
52155701	52156700	1000	*	0.00856998	9.91317	39281	NA	10
52155801	52156800	1000	*	0.0452893	7.60087	39381	NA	11
52156201	52157200	1000	*	0.0100224	8.56911	39781	NA	10
52156301	52157300	1000	*	0.0100224	8.56911	39881	NA	10
54596901	54597900	1000	*	0.00011379	9.30958	-58	Pgap1	16
54597001	54598000	1000	*	0.00011379	9.30958	-158	Pgap1	16
54597101	54598100	1000	*	0.000423468	8.62671	-258	Pgap1	17
54597201	54598200	1000	*	0.0026287	7.75199	-358	Pgap1	17
54912401	54913400	1000	*	0.0146896	7.99899	52146	Ankrd44	10
54912501	54913500	1000	*	0.0275609	7.87168	52046	Ankrd44	10
54912601	54913600	1000	*	0.0133271	7.64887	51946	Ankrd44	12
54912901	54913900	1000	*	0.0106598	7.88561	51646	Ankrd44	12
54913001	54914000	1000	*	0.00769534	7.78531	51546	Ankrd44	13
54913101	54914100	1000	*	0.0204018	7.8526	51446	Ankrd44	11
54913201	54914200	1000	*	0.0152494	8.26995	51346	Ankrd44	10
54913301	54914300	1000	*	0.0109563	7.60963	51246	Ankrd44	12
56883701	56884700	1000	*	0.0471848	7.99295	126961	Satb2	10
56883801	56884800	1000	*	0.0471848	7.99295	126861	Satb2	10
56993601	56994600	1000	*	0.00163722	-10.0388	17061	Satb2	10
56993701	56994700	1000	*	0.00141885	-9.6147	16961	Satb2	11
56993801	56994800	1000	*	0.00432137	-7.98997	16861	Satb2	14
57474801	57475800	1000	*	0.0110632	8.47189	-13269	Gm22371	11
59202601	59203600	1000	*	0.016954	7.52667	12395	NA	10
59603301	59604300	1000	*	0.0142092	7.88157	47878	Gm973	10
59613801	59614800	1000	*	0.0087897	8.59521	58378	Gm973	13
59613901	59614900	1000	*	0.00500176	8.51041	58478	Gm973	13
59614001	59615000	1000	*	0.00500176	8.51041	58578	Gm973	13
59614101	59615100	1000	*	0.00500176	8.51041	58678	Gm973	13
60892501	60893500	1000	*	0.00346139	9.27079	-25997	NA	12
60892601	60893600	1000	*	0.00346139	9.27079	-25897	NA	12
60892701	60893700	1000	*	0.0434576	8.30977	-25797	NA	10
60968901	60969900	1000	*	0.00339889	-7.8658	17724	NA	11
60969001	60970000	1000	*	0.00372471	-8.3403	17624	NA	10
60969101	60970100	1000	*	0.00372471	-8.3403	17524	NA	10
60969401	60970400	1000	*	0.000629145	-9.92249	17224	NA	10
60992101	60993100	1000	*	0.00757972	8.15298	-4477	NA	13
60992201	60993200	1000	*	0.0225148	7.82143	-4577	NA	12
61178701	61179700	1000	*	0.0185609	9.77017	-15538	NA	10
62825401	62826400	1000	*	0.0187384	-7.50638	82957	Nrp2	11
62834001	62835000	1000	*	0.00152941	-7.51374	91557	Nrp2	22
62834101	62835100	1000	*	2.05257e-09	-10.8712	91657	Nrp2	26
62834201	62835200	1000	*	1.42769e-15	-12.7087	91757	Nrp2	29
62834301	62835300	1000	*	3.23498e-19	-13.0345	91857	Nrp2	33
62834401	62835400	1000	*	6.23446e-20	-13.1815	91957	Nrp2	33
62834501	62835500	1000	*	6.23446e-20	-13.1815	92057	Nrp2	33
62834601	62835600	1000	*	9.04103e-20	-13.4142	92157	Nrp2	32
62834701	62835700	1000	*	1.3634e-19	-13.884	92257	Nrp2	30
62834801	62835800	1000	*	1.36219e-18	-14.011	92357	Nrp2	29
62834901	62835900	1000	*	1.78268e-15	-13.6045	92457	Nrp2	26
62835001	62836000	1000	*	5.35391e-14	-15.9267	92557	Nrp2	17
62835101	62836100	1000	*	1.21709e-07	-15.5912	92657	Nrp2	10
62868801	62869800	1000	*	0.00144904	10.5008	1729	NA	10
62868901	62869900	1000	*	0.024256	7.75495	1629	NA	11
63158901	63159900	1000	*	0.0310117	7.59928	5271	Ino80dos	10
63294501	63295500	1000	*	0.00755067	7.52824	-6843	NA	12
63294801	63295800	1000	*	0.0282601	7.61403	-7143	NA	10
63299401	63300400	1000	*	0.000318573	8.36409	-11743	NA	16
63299501	63300500	1000	*	0.00071122	7.89866	11774	NA	17
63299601	63300600	1000	*	6.43274e-05	7.95059	11674	NA	22
63318701	63319700	1000	*	0.0264807	7.56703	6277	Zdbf2	10
63318801	63319800	1000	*	0.0264807	7.56703	6377	Zdbf2	10
63318901	63319900	1000	*	0.0264807	7.56703	6477	Zdbf2	10
64031501	64032500	1000	*	0.0005191	8.664	27615	Gm13749	11
64031601	64032600	1000	*	0.000253439	9.06719	27715	Gm13749	11
64031701	64032700	1000	*	6.7954e-05	10.4172	27815	Gm13749	10
64031801	64032800	1000	*	4.49448e-05	10.172	27915	Gm13749	11
64087601	64088600	1000	*	0.0012915	-7.94646	72050	Klf7	10
64158201	64159200	1000	*	0.0168957	7.66839	1450	Klf7	13
64347901	64348900	1000	*	9.08753e-05	7.9489	-5699	NA	20
64778201	64779200	1000	*	0.00773663	8.43777	2802	NA	11
64922801	64923800	1000	*	0.000239741	8.67489	72183	Plekhm3	13
65039601	65040600	1000	*	7.55038e-05	7.97527	21	Gm24788	12
65039701	65040700	1000	*	6.06499e-06	9.37685	0	Gm24788	11
65039801	65040800	1000	*	6.06499e-06	9.37685	0	Gm24788	11
65924601	65925600	1000	*	8.04812e-06	8.64251	-40079	Crygf	21
65924701	65925700	1000	*	1.18858e-06	8.94873	-39979	Crygf	22
65924801	65925800	1000	*	1.22107e-06	9.89038	-39879	Crygf	20
65924901	65925900	1000	*	5.9037e-08	11.4615	-39779	Crygf	19
65925001	65926000	1000	*	2.75439e-06	9.78981	-39679	Crygf	20
65925101	65926100	1000	*	2.75439e-06	9.78981	-39579	Crygf	20
65925201	65926200	1000	*	2.75439e-06	9.78981	-39479	Crygf	20
65925301	65926300	1000	*	2.75439e-06	9.78981	-39379	Crygf	20
65925401	65926400	1000	*	2.75439e-06	9.78981	-39279	Crygf	20
65925501	65926500	1000	*	0.000107933	8.33607	-39179	Crygf	20
66591001	66592000	1000	*	0.022729	8.04978	83475	Unc80	10
66887301	66888300	1000	*	1.11906e-15	7.9004	14136	Acadl	13
66887401	66888400	1000	*	1.11906e-15	7.9004	14036	Acadl	13
66887601	66888600	1000	*	1.24103e-16	7.98342	13836	Acadl	13
66896701	66897700	1000	*	6.39609e-10	7.67125	0	Acadl	12
66896801	66897800	1000	*	5.3641e-10	7.91901	0	Acadl	12
67675601	67676600	1000	*	2.70201e-05	8.81685	19467	NA	10
67675701	67676700	1000	*	2.70201e-05	8.81685	19567	NA	10
67675801	67676800	1000	*	2.70201e-05	8.81685	19667	NA	10
69285301	69286300	1000	*	0.00110161	8.33768	-114843	NA	11
69285401	69286400	1000	*	0.00110161	8.33768	-114943	NA	11
69460101	69461100	1000	*	8.16836e-07	8.60653	-19115	NA	11
69460201	69461200	1000	*	1.47892e-08	10.2783	-19015	NA	10
69460801	69461800	1000	*	1.58258e-07	8.22933	-18415	NA	10
69460901	69461900	1000	*	1.58258e-07	8.22933	-18315	NA	10
69555401	69556400	1000	*	0.000128447	7.62903	2310	NA	10
69583701	69584700	1000	*	0.0076868	7.68126	30610	NA	10
69680601	69681600	1000	*	0.000988529	10.3816	43380	Ikzf2	10
69680701	69681700	1000	*	0.000988529	10.3816	43280	Ikzf2	10
69696501	69697500	1000	*	0.00115997	8.84544	27480	Ikzf2	13
69696601	69697600	1000	*	0.00445252	9.09495	27380	Ikzf2	12
69696701	69697700	1000	*	0.00263253	9.00633	27280	Ikzf2	13
69696801	69697800	1000	*	0.00263253	9.00633	27180	Ikzf2	13
69704901	69705900	1000	*	0.0200985	8.05174	19080	Ikzf2	11
69706201	69707200	1000	*	6.53447e-05	11.3344	17780	Ikzf2	11
69706301	69707300	1000	*	6.53447e-05	11.3344	17680	Ikzf2	11
69706401	69707400	1000	*	6.53447e-05	11.3344	17580	Ikzf2	11
69706501	69707500	1000	*	0.000480929	8.98985	17480	Ikzf2	14
69706601	69707600	1000	*	0.000100918	9.24279	17380	Ikzf2	15
69706701	69707700	1000	*	3.76497e-05	9.57846	17280	Ikzf2	15
69706801	69707800	1000	*	0.000105876	9.90772	17180	Ikzf2	13
69706901	69707900	1000	*	6.87271e-05	10.3968	17080	Ikzf2	12
69707001	69708000	1000	*	0.00011677	9.61788	16980	Ikzf2	14
69707101	69708100	1000	*	8.17326e-05	10.0758	16880	Ikzf2	13
69708601	69709600	1000	*	6.73666e-05	9.77988	15380	Ikzf2	12
69708701	69709700	1000	*	0.000234414	9.64057	15280	Ikzf2	11
69708801	69709800	1000	*	8.68299e-05	10.1554	15180	Ikzf2	11
69708901	69709900	1000	*	0.000248216	9.50189	15080	Ikzf2	12
69709001	69710000	1000	*	0.000248216	9.50189	14980	Ikzf2	12
69709101	69710100	1000	*	0.000248216	9.50189	14880	Ikzf2	12
69709201	69710200	1000	*	0.000518214	9.70975	14780	Ikzf2	11
69714501	69715500	1000	*	0.000526651	10.0408	9480	Ikzf2	10
69717601	69718600	1000	*	0.0106376	7.54153	6380	Ikzf2	11
69717701	69718700	1000	*	0.00456821	8.15542	6280	Ikzf2	10
69717801	69718800	1000	*	0.0016522	8.29167	6180	Ikzf2	11
69717901	69718900	1000	*	0.0016522	8.29167	6080	Ikzf2	11
69718001	69719000	1000	*	0.000305927	8.70917	5980	Ikzf2	12
69718101	69719100	1000	*	0.00304494	7.75333	5880	Ikzf2	11
69718401	69719400	1000	*	0.00492829	7.89187	5580	Ikzf2	10
69718501	69719500	1000	*	0.00233674	8.11151	5480	Ikzf2	11
69718601	69719600	1000	*	0.000272739	8.90238	5380	Ikzf2	12
69718701	69719700	1000	*	0.000114101	9.76149	5280	Ikzf2	11
69718801	69719800	1000	*	0.000228466	9.58386	5180	Ikzf2	11
69718901	69719900	1000	*	5.88634e-05	9.70585	5080	Ikzf2	12
69719001	69720000	1000	*	0.000633724	8.72132	4980	Ikzf2	12
69719101	69720100	1000	*	5.96201e-05	9.70887	4880	Ikzf2	12
69719201	69720200	1000	*	1.05813e-05	10.3814	4780	Ikzf2	12
69719301	69720300	1000	*	0.000270845	8.26031	4680	Ikzf2	14
69785101	69786100	1000	*	1.96615e-06	11.6986	-23927	NA	10
69785201	69786200	1000	*	1.96615e-06	11.6986	-23827	NA	10
69785301	69786300	1000	*	9.37553e-08	13.0715	-23727	NA	10
69809601	69810600	1000	*	0.00189448	8.86922	0	NA	11
69809701	69810700	1000	*	0.00189448	8.86922	0	NA	11
69828701	69829700	1000	*	0.0136626	7.93906	18674	NA	11
69829001	69830000	1000	*	2.81642e-06	8.86289	18974	NA	19
69829101	69830100	1000	*	1.23972e-08	9.54379	19074	NA	23
69829201	69830200	1000	*	2.65417e-11	10.624	19174	NA	23
69829301	69830300	1000	*	7.5927e-12	10.3748	19274	NA	25
69829401	69830400	1000	*	3.77767e-11	9.46127	19374	NA	28
69829501	69830500	1000	*	3.68159e-10	8.72467	19474	NA	30
69829601	69830600	1000	*	5.83789e-09	8.41373	19574	NA	28
70308501	70309500	1000	*	0.000347539	8.49343	442354	Spag16	14
70308601	70309600	1000	*	0.00254305	8.02377	442454	Spag16	13
71957801	71958800	1000	*	1.37556e-05	8.33726	-1517	NA	10
71957901	71958900	1000	*	1.37556e-05	8.33726	-1617	NA	10
71958001	71959000	1000	*	7.38994e-07	8.47632	-1717	NA	10
72267101	72268100	1000	*	0.0105469	-7.67225	1702	Gm25360	13
72267201	72268200	1000	*	0.00873444	-8.1974	1802	Gm25360	13
72267401	72268400	1000	*	0.0157823	-8.9162	2002	Gm25360	12
72267501	72268500	1000	*	0.0210418	-9.25503	2102	Gm25360	11
72267601	72268600	1000	*	0.0210418	-9.25503	2202	Gm25360	11
72267701	72268700	1000	*	0.0210418	-9.25503	2302	Gm25360	11
72545901	72546900	1000	*	0.000450779	7.74598	29189	Marchf4	13
72893501	72894500	1000	*	0.0151082	7.82859	5643	Igfbp2	10
74699801	74700800	1000	*	0.000499206	7.96635	-104	Ttll4	19
74802001	74803000	1000	*	0.010932	7.6979	-957	NA	14
74832801	74833800	1000	*	0.00400002	10.9921	2126	Wnt10a	11
74832901	74833900	1000	*	0.00400002	10.9921	2226	Wnt10a	11
74833001	74834000	1000	*	0.0113748	10.5161	2326	Wnt10a	10
74833101	74834100	1000	*	0.0195524	8.74838	2426	Wnt10a	11
75199101	75200100	1000	*	0.0148028	-7.60689	198	A630095N17Rik	14
75199201	75200200	1000	*	0.0148028	-7.60689	98	A630095N17Rik	14
75199301	75200300	1000	*	0.0158215	-7.81764	0	A630095N17Rik	14
75541401	75542400	1000	*	0.000518158	-8.46927	-2327	Gm15180	13
75879501	75880500	1000	*	2.23116e-05	-9.69332	114893	NA	11
75879601	75880600	1000	*	2.63261e-05	-9.30176	114793	NA	12
75880001	75881000	1000	*	0.0017843	-9.02171	114393	NA	10
75880101	75881100	1000	*	0.0017843	-9.02171	114293	NA	10
75880201	75881200	1000	*	0.0017843	-9.02171	114193	NA	10
75999701	76000700	1000	*	0.00222197	-8.38421	-4308	NA	14
75999801	76000800	1000	*	0.0147514	-8.20897	-4408	NA	12
77498101	77499100	1000	*	0.000458432	7.90829	6184	NA	20
77498201	77499200	1000	*	8.07115e-05	9.21082	6284	NA	17
78488601	78489600	1000	*	0.0259152	7.87059	0	NA	11
79623301	79624300	1000	*	0.00220381	7.68967	25389	Ap1s3	14
80780201	80781200	1000	*	3.87694e-11	7.76369	-43957	Dock10	11
82952601	82953600	1000	*	0.019244	7.74934	14594	NA	10
82952701	82953700	1000	*	0.00331697	8.70484	14694	NA	11
82952801	82953800	1000	*	0.00491454	8.84603	14794	NA	10
82952901	82953900	1000	*	0.0190621	7.72377	14894	NA	10
84818101	84819100	1000	*	0.0103235	-8.26154	0	Trip12	12
84818201	84819200	1000	*	0.0295914	-7.84849	0	Trip12	11
84818301	84819300	1000	*	0.00217685	-8.91887	739	Fbxo36	13
86449301	86450300	1000	*	0.0244622	-7.63303	-4148	Ptma	10
87034601	87035600	1000	*	0.00062912	7.68762	-5273	Alpi	12
87402201	87403200	1000	*	1.88416e-10	-8.70512	4208	Snorc	20
87402301	87403300	1000	*	2.49703e-10	-8.40795	4308	Snorc	24
87402401	87403400	1000	*	4.43146e-09	-7.88297	4408	Snorc	27
87402501	87403500	1000	*	2.08827e-08	-7.89697	4508	Snorc	26
87402601	87403600	1000	*	2.08827e-08	-7.89697	4608	Snorc	26
87402801	87403800	1000	*	8.6275e-09	-8.01877	4808	Snorc	27
87402901	87403900	1000	*	3.49469e-08	-7.54113	4908	Snorc	28
87403001	87404000	1000	*	9.95435e-09	-7.91005	5008	Snorc	27
87577501	87578500	1000	*	0.0498671	7.59486	29467	Inpp5d	10
88132201	88133200	1000	*	7.38954e-07	7.69033	149091	Ugt1a10	32
88297601	88298600	1000	*	0.00055245	7.98685	66596	Trpm8	10
88583401	88584400	1000	*	0.0228614	8.24226	0	NA	10
88583501	88584500	1000	*	0.0119643	8.43578	0	NA	11
88583601	88584600	1000	*	0.00695271	8.59383	0	NA	12
88583701	88584700	1000	*	0.00976619	8.72648	0	NA	11
88583801	88584800	1000	*	0.00976619	8.72648	0	NA	11
88583901	88584900	1000	*	0.00976619	8.72648	0	NA	11
88636001	88637000	1000	*	0.0384037	7.59007	-6058	Arl4c	10
88636301	88637300	1000	*	0.0138567	7.99128	-6358	Arl4c	11
88792601	88793600	1000	*	0.00239774	-8.77988	9532	NA	13
88792701	88793700	1000	*	0.00328129	-8.76337	9432	NA	13
88792801	88793800	1000	*	0.0054119	-8.13026	9332	NA	14
88830301	88831300	1000	*	0.00116164	-7.78915	-27169	NA	16
89023801	89024800	1000	*	0.0188625	8.9593	0	NA	12
89023901	89024900	1000	*	0.00859159	10.3794	0	NA	11
89024001	89025000	1000	*	0.00859159	10.3794	0	NA	11
89058801	89059800	1000	*	3.85881e-05	9.29038	60664	Sh3bp4	18
89058901	89059900	1000	*	3.37194e-07	11.0238	60764	Sh3bp4	16
89059001	89060000	1000	*	1.81782e-07	10.3057	60864	Sh3bp4	15
89235801	89236800	1000	*	0.000428254	8.41685	49066	NA	14
89245501	89246500	1000	*	0.0026494	-7.79411	39366	NA	12
89245601	89246600	1000	*	0.000312368	-8.98438	39266	NA	13
89245701	89246700	1000	*	0.000698939	-8.74292	39166	NA	15
89245801	89246800	1000	*	4.19415e-05	-11.1665	39066	NA	13
89245901	89246900	1000	*	0.00280057	-9.19578	38966	NA	14
89246001	89247000	1000	*	0.00271232	-9.66783	38866	NA	13
89918701	89919700	1000	*	0.0283897	-7.66066	22599	Asb18	13
89979301	89980300	1000	*	0.00684726	8.7168	100823	Iqca	12
89979401	89980400	1000	*	0.00939184	9.28755	100723	Iqca	11
90080201	90081200	1000	*	0.0321557	7.92079	0	Iqca	12
90129201	90130200	1000	*	0.00117976	7.86608	-1502	Ackr3	21
90129301	90130300	1000	*	9.89298e-05	9.73337	-1402	Ackr3	18
90129401	90130400	1000	*	0.000277977	9.01352	-1302	Ackr3	19
90129501	90130500	1000	*	9.25959e-05	9.34649	-1202	Ackr3	19
90129601	90130600	1000	*	0.000130995	8.73374	-1102	Ackr3	20
91272101	91273100	1000	*	6.66501e-20	-7.96987	22304	Espnl	73
91272201	91273200	1000	*	1.58259e-26	-8.49198	22404	Espnl	76
91468901	91469900	1000	*	0.00071573	-8.33645	635	Asb1	16
91469001	91470000	1000	*	0.00212553	-7.72955	735	Asb1	13
91686501	91687500	1000	*	0.00686627	8.34909	-41683	Twist2	12
92011601	92012600	1000	*	0.000551096	8.3316	95463	Hdac4	11
92011801	92012800	1000	*	5.27209e-05	9.19479	95263	Hdac4	10
92011901	92012900	1000	*	5.27209e-05	9.19479	95163	Hdac4	10
92757701	92758700	1000	*	0.00175742	9.31479	6918	NA	12
92757801	92758800	1000	*	0.00189528	9.09637	6818	NA	13
92757901	92758900	1000	*	0.00189528	9.09637	6718	NA	13
92758001	92759000	1000	*	0.00189528	9.09637	6618	NA	13
92758101	92759100	1000	*	0.0243156	8.24382	6518	NA	11
92758201	92759200	1000	*	0.0209572	8.74481	6418	NA	10
92760401	92761400	1000	*	1.00708e-05	8.06794	4218	NA	22
92775701	92776700	1000	*	0.0209059	8.50765	0	NA	12
93592101	93593100	1000	*	0.000133265	10.4327	-5720	Stk25	10
93612301	93613300	1000	*	5.19945e-08	10.1485	-82	Bok	21
93969301	93970300	1000	*	0.000215995	-8.76931	9978	Pdcd1	11
93969401	93970400	1000	*	0.0089962	-7.61407	9878	Pdcd1	12
97905301	97906300	1000	*	0.0153864	7.67543	117046	Pam	10
97956901	97957900	1000	*	0.00243252	7.54411	65446	Pam	14
99699901	99700900	1000	*	0.0456713	7.75305	0	Cntnap5b	13
99700001	99701000	1000	*	0.03171	8.3702	0	Cntnap5b	11
105992801	105993800	1000	*	0.00627289	9.1283	9824	NA	10
106533901	106534900	1000	*	0.000406461	10.1114	0	NA	10
106534001	106535000	1000	*	0.00373527	9.07556	0	NA	10
106534101	106535100	1000	*	0.00373527	9.07556	0	NA	10
106638501	106639500	1000	*	0.000162901	7.54656	2504	Bcl2	12
106638601	106639600	1000	*	1.18368e-07	9.14268	2404	Bcl2	13
106638701	106639700	1000	*	3.90125e-07	9.04549	2304	Bcl2	12
106638801	106639800	1000	*	3.24845e-08	9.18902	2204	Bcl2	13
106638901	106639900	1000	*	1.66737e-09	9.8567	2104	Bcl2	13
106639001	106640000	1000	*	1.73159e-08	8.32011	2004	Bcl2	14
106644201	106645200	1000	*	0.00688803	7.70521	-2197	Bcl2	15
106794401	106795400	1000	*	0.00427872	7.7014	5498	Serpinb5	13
106794501	106795500	1000	*	0.000365634	9.33286	5598	Serpinb5	12
106794601	106795600	1000	*	0.000135291	10.0987	5698	Serpinb5	11
113036501	113037500	1000	*	6.31756e-07	9.20879	-141840	NA	10
118381101	118382100	1000	*	2.65941e-05	-8.04437	0	Gm26080	11
118381201	118382200	1000	*	1.45941e-05	-8.73309	0	Gm26080	10
118696201	118697200	1000	*	0.00948056	9.82836	-40666	NA	10
118696301	118697300	1000	*	0.00948056	9.82836	-40566	NA	10
118696401	118697400	1000	*	0.00948056	9.82836	-40466	NA	10
118696501	118697500	1000	*	0.0338543	8.65545	-40366	NA	11
118696601	118697600	1000	*	0.0160144	8.65888	-40266	NA	13
118972501	118973500	1000	*	0.00852042	7.98923	7849	Gli2	13
119430001	119431000	1000	*	0.00554485	8.34076	1524	Ralb	15
119430101	119431100	1000	*	0.0034707	8.34921	1424	Ralb	16
119430201	119431200	1000	*	0.00610617	7.98584	1324	Ralb	16
119430301	119431300	1000	*	9.71441e-05	10.1024	1224	Ralb	15
119430401	119431400	1000	*	7.45354e-05	9.45073	1124	Ralb	16
119796901	119797900	1000	*	0.00131209	-8.24388	-4611	Gm29658	12
120393601	120394600	1000	*	0.000255891	10.5911	30067	NA	10
120393701	120394700	1000	*	0.00059528	10.0023	30167	NA	11
120393801	120394800	1000	*	0.000869714	9.72143	30267	NA	12
120393901	120394900	1000	*	0.00134861	9.44777	30367	NA	13
120394001	120395000	1000	*	0.00192788	8.56959	30467	NA	15
120394101	120395100	1000	*	0.000358351	9.86185	30567	NA	14
120394201	120395200	1000	*	0.000133975	10.1407	30667	NA	15
120394301	120395300	1000	*	0.000133975	10.1407	30767	NA	15
120445201	120446200	1000	*	0.0124749	-7.8552	-12448	Marco	11
120445301	120446300	1000	*	0.0112354	-8.19733	-12548	Marco	10
120445401	120446400	1000	*	0.0033441	-8.21701	-12648	Marco	10
121123501	121124500	1000	*	0.00410669	7.69211	-27505	NA	10
122284201	122285200	1000	*	4.26341e-07	7.666	151327	Gm28590	21
122284301	122285300	1000	*	4.26341e-07	7.666	151427	Gm28590	21
122284401	122285400	1000	*	4.26341e-07	7.666	151527	Gm28590	21
122284501	122285500	1000	*	4.26341e-07	7.666	151627	Gm28590	21
122284601	122285600	1000	*	4.07298e-08	8.5268	151727	Gm28590	19
122284701	122285700	1000	*	5.80188e-08	9.02161	151827	Gm28590	16
122284801	122285800	1000	*	1.17674e-07	9.06956	151927	Gm28590	15
122284901	122285900	1000	*	3.21113e-07	9.70689	152027	Gm28590	12
123105601	123106600	1000	*	5.67215e-05	-11.3568	-26278	NA	15
123105701	123106700	1000	*	5.67215e-05	-11.3568	-26178	NA	15
123105801	123106800	1000	*	0.000343928	-9.90457	-26078	NA	16
123105901	123106900	1000	*	0.0229157	-8.9621	-25978	NA	13
123106001	123107000	1000	*	0.0229157	-8.9621	-25878	NA	13
125489001	125490000	1000	*	2.08968e-09	8.65535	669	Slc35f5	31
127441901	127442900	1000	*	0.00136332	-9.74058	162933	Tmem163	12
127442001	127443000	1000	*	0.00581737	-7.65076	162833	Tmem163	14
127700301	127701300	1000	*	5.61945e-06	10.5369	529	2900009J06Rik	14
127700401	127701400	1000	*	1.01201e-07	10.5303	429	2900009J06Rik	17
127700501	127701500	1000	*	2.4131e-08	9.79065	329	2900009J06Rik	18
128582601	128583600	1000	*	0.00856321	9.51937	-62571	Cxcr4	12
128582701	128583700	1000	*	0.000282245	10.6722	-62671	Cxcr4	14
128582801	128583800	1000	*	0.000282245	10.6722	-62771	Cxcr4	14
128582901	128583900	1000	*	0.000282245	10.6722	-62871	Cxcr4	14
128583001	128584000	1000	*	0.000519944	11.2415	-62971	Cxcr4	11
128656201	128657200	1000	*	0.04382	8.11872	-21463	NA	10
130783501	130784500	1000	*	0.0188219	8.12885	-8906	Fcmr	10
130783601	130784600	1000	*	0.0188219	8.12885	-8806	Fcmr	10
130783801	130784800	1000	*	0.0134667	8.45155	-8606	Fcmr	10
130926801	130927800	1000	*	0.0262964	8.1193	-19782	Il10	10
130926901	130927900	1000	*	0.0262964	8.1193	-19682	Il10	10
130927001	130928000	1000	*	0.0262964	8.1193	-19582	Il10	10
130927101	130928100	1000	*	0.0446569	7.58188	-19482	Il10	10
130987701	130988700	1000	*	0.00241346	8.44316	36863	Mapkapk2	14
131580501	131581500	1000	*	0.0375547	8.40721	14457	Ctse	10
131580601	131581600	1000	*	0.0160525	8.15029	14557	Ctse	12
131580701	131581700	1000	*	0.0336696	7.50017	14657	Ctse	12
131580801	131581800	1000	*	0.0140169	8.12523	14757	Ctse	12
131580901	131581900	1000	*	0.00188531	8.93002	14857	Ctse	12
131677001	131678000	1000	*	0.0376828	-8.34529	5241	Slc26a9	10
131726101	131727100	1000	*	0.00297218	7.51324	982	Pm20d1	11
131966801	131967800	1000	*	0.00255814	7.7319	27849	Mfsd4a	12
132242701	132243700	1000	*	1.87696e-05	-9.81045	-164	Nuak2	15
132317101	132318100	1000	*	0.000209922	8.05315	0	Tmcc2	16
132317201	132318200	1000	*	0.000599876	8.21393	0	Tmcc2	14
132974501	132975500	1000	*	2.16471e-05	8.94843	1096	Pik3c2b	18
133073501	133074500	1000	*	0.000344021	-7.62095	-13981	NA	20
133073801	133074800	1000	*	0.00177692	-7.50477	-14281	NA	18
133279501	133280500	1000	*	0.000892102	7.72615	0	Ren1	16
133279601	133280600	1000	*	0.000438671	8.30009	0	Ren1	15
133279701	133280700	1000	*	0.00768296	7.87977	1453	Ren1	11
133279901	133280900	1000	*	0.000122181	8.87387	1653	Ren1	11
133280001	133281000	1000	*	0.000162561	7.92922	1753	Ren1	10
133281201	133282200	1000	*	0.000346405	7.74513	2953	Ren1	17
133282301	133283300	1000	*	0.0351873	7.96369	4053	Ren1	10
133282401	133283400	1000	*	0.0351873	7.96369	4153	Ren1	10
133282501	133283500	1000	*	0.0351873	7.96369	4253	Ren1	10
133282801	133283800	1000	*	0.0448406	7.71247	4553	Ren1	10
133292101	133293100	1000	*	5.96175e-06	10.6285	0	Etnk2	13
133292201	133293200	1000	*	5.97484e-05	9.50191	0	Etnk2	11
133292301	133293300	1000	*	3.97193e-07	8.86532	0	Etnk2	12
133292401	133293400	1000	*	2.02911e-07	7.57527	0	Etnk2	15
133324701	133325700	1000	*	0.00121114	-7.83017	26415	Sox13	17
133324801	133325800	1000	*	0.00953343	-7.71884	26315	Sox13	15
133770101	133771100	1000	*	0.00904688	10.108	7174	Gm28441	11
133771601	133772600	1000	*	5.13306e-05	8.21761	8674	Gm28441	14
133771701	133772700	1000	*	0.000678111	7.6237	8774	Gm28441	16
133989801	133990800	1000	*	0.0175227	-9.48817	16058	Btg2	10
134003001	134004000	1000	*	0.0104194	8.11306	2858	Btg2	12
134230701	134231700	1000	*	0.0243925	7.94113	28966	Ppfia4	11
134230801	134231800	1000	*	0.0209429	7.83399	28866	Ppfia4	12
134230901	134231900	1000	*	0.0124085	8.44024	28766	Ppfia4	11
134231101	134232100	1000	*	0.000512246	8.19412	28566	Ppfia4	14
134231201	134232200	1000	*	0.00269836	7.71011	28466	Ppfia4	13
134579101	134580100	1000	*	0.0161418	-8.26773	4686	Syt2	12
134579201	134580200	1000	*	0.0236146	-8.50332	4786	Syt2	11
134579401	134580400	1000	*	0.0104282	-9.40464	4986	Syt2	10
134579501	134580500	1000	*	0.00263594	-9.53225	5086	Syt2	11
135209801	135210800	1000	*	3.38597e-05	-8.7422	1022	Rnpep	18
135209901	135210900	1000	*	6.5678e-05	-8.71576	922	Rnpep	17
135242001	135243000	1000	*	0.00652158	8.07893	-485	Timm17a	11
135471601	135472600	1000	*	4.58007e-06	11.4943	40843	Nav1	13
135471701	135472700	1000	*	9.47686e-05	9.7159	40743	Nav1	15
135471801	135472800	1000	*	0.000397194	8.50814	40643	Nav1	17
135481601	135482600	1000	*	0.0127742	8.54275	30843	Nav1	13
135531001	135532000	1000	*	0.000129069	10.2236	83843	Nav1	10
135598001	135599000	1000	*	0.000508945	7.92638	16843	Nav1	16
135598101	135599100	1000	*	0.000362833	8.03852	16743	Nav1	17
135598201	135599200	1000	*	0.000169324	8.78525	16643	Nav1	15
135598301	135599300	1000	*	0.000286361	9.97245	16543	Nav1	11
135616301	135617300	1000	*	0.000145192	8.03037	-458	Nav1	21
135616401	135617400	1000	*	0.000466901	7.97807	-558	Nav1	19
135692701	135693700	1000	*	0.00342365	9.3848	-157	Phlda3	12
135692801	135693800	1000	*	0.00471765	9.71294	-57	Phlda3	11
135692901	135693900	1000	*	0.0155666	9.35797	0	Phlda3	10
135720601	135721600	1000	*	0.0195226	-7.51008	9798	Tnni1	18
135780601	135781600	1000	*	2.81279e-05	8.04615	3413	Tnnt2	11
135780701	135781700	1000	*	2.81279e-05	8.04615	3513	Tnnt2	11
135997501	135998500	1000	*	0.00125606	8.23819	17013	Cacna1s	11
135997601	135998600	1000	*	0.000299983	9.60884	17113	Cacna1s	10
136486501	136487500	1000	*	0.0102644	9.00419	17158	NA	10
136486601	136487600	1000	*	0.00676121	8.79576	17258	NA	11
136486701	136487700	1000	*	0.00141399	8.59753	17358	NA	14
136505901	136506900	1000	*	0.00369116	8.99957	315	NA	13
136506001	136507000	1000	*	0.00682011	9.03005	215	NA	12
136506101	136507100	1000	*	0.0285456	8.49854	115	NA	10
136506201	136507200	1000	*	0.00446896	9.15544	15	NA	11
136846201	136847200	1000	*	0.0027717	7.62885	40986	Nr5a2	15
136846301	136847300	1000	*	0.0027717	7.62885	40886	Nr5a2	15
138517201	138518200	1000	*	0.0248676	7.63422	29287	Nek7	10
138517401	138518400	1000	*	0.00699216	8.32183	29087	Nek7	10
138536201	138537200	1000	*	2.5431e-13	9.72373	10287	Nek7	30
138536301	138537300	1000	*	4.10371e-12	9.55055	10187	Nek7	29
138536401	138537400	1000	*	1.64131e-09	8.10572	10087	Nek7	30
138536501	138537500	1000	*	2.08742e-09	8.33142	9987	Nek7	29
138536601	138537600	1000	*	9.74395e-08	8.17852	9887	Nek7	26
138536701	138537700	1000	*	2.06104e-07	8.42346	9787	Nek7	24
138610601	138611600	1000	*	0.00272987	9.81927	-786	Gm5833	12
138610701	138611700	1000	*	0.000617641	9.67201	-886	Gm5833	13
138610801	138611800	1000	*	0.000426408	8.86696	-986	Gm5833	13
138611401	138612400	1000	*	0.00924072	7.51496	-1586	Gm5833	14
138611501	138612500	1000	*	0.0270337	7.72009	-1686	Gm5833	11
139351401	139352400	1000	*	2.142e-06	8.3109	1375	Zbtb41	16
139351501	139352500	1000	*	1.26095e-07	10.032	1475	Zbtb41	14
139351601	139352600	1000	*	3.57479e-07	10.3583	1575	Zbtb41	13
139351801	139352800	1000	*	4.03708e-05	9.91678	1775	Zbtb41	10
143579201	143580200	1000	*	0.00322912	8.20534	-570	Cdc73	14
146676201	146677200	1000	*	1.11673e-08	7.91003	305703	Brinp3	10
146676601	146677600	1000	*	9.69934e-11	7.83939	306103	Brinp3	10
150869301	150870300	1000	*	0.000512282	9.61742	-115	Hmcn1	15
151000601	151001600	1000	*	0.011981	7.761	-10658	NA	11
151000701	151001700	1000	*	0.00235519	8.73376	-10558	NA	11
151536601	151537600	1000	*	0.0159563	-7.99887	89477	Niban1	10
151884501	151885500	1000	*	0.000357478	7.9576	80221	1700025G04Rik	17
151884601	151885600	1000	*	0.00360566	7.55396	80121	1700025G04Rik	15
152268101	152269100	1000	*	6.26347e-09	8.65248	-5662	Tsen15	11
152268201	152269200	1000	*	6.26347e-09	8.65248	-5762	Tsen15	11
152268401	152269400	1000	*	3.44954e-05	8.21961	-5962	Tsen15	10
152268501	152269500	1000	*	3.44954e-05	8.21961	-6062	Tsen15	10
152268601	152269600	1000	*	3.44954e-05	8.21961	-5981	Colgalt2	10
152400501	152401500	1000	*	0.00291902	7.97684	240556	Rgl1	15
152448501	152449500	1000	*	0.0272463	8.14587	192556	Rgl1	11
152808901	152809900	1000	*	0.000219316	10.0225	-2455	NA	14
152809001	152810000	1000	*	2.02157e-06	11.2258	-2355	NA	16
152809101	152810100	1000	*	5.47459e-06	11.6671	-2255	NA	14
152809201	152810200	1000	*	5.47459e-06	11.6671	-2155	NA	14
152809301	152810300	1000	*	7.30754e-05	9.90967	-2055	NA	16
152809401	152810400	1000	*	7.30754e-05	9.90967	-1955	NA	16
152809501	152810500	1000	*	0.000372524	8.92923	-1855	NA	17
152809601	152810600	1000	*	2.28713e-05	9.75062	-1755	NA	17
152809701	152810700	1000	*	3.28144e-06	10.6508	-1655	NA	15
152809801	152810800	1000	*	0.000110193	9.60917	-1555	NA	14
153151901	153152900	1000	*	5.75517e-06	7.74797	55632	Lamc1	11
153152001	153153000	1000	*	5.75517e-06	7.74797	55532	Lamc1	11
153261201	153262200	1000	*	6.90743e-18	7.73002	21336	NA	19
153261601	153262600	1000	*	3.45655e-09	8.26332	20936	NA	23
153284701	153285700	1000	*	7.42899e-05	7.50086	4279	NA	11
153285001	153286000	1000	*	5.38614e-06	8.46408	3979	NA	10
153285101	153286100	1000	*	7.01735e-09	9.94216	3879	NA	11
153285201	153286200	1000	*	9.29399e-10	10.4857	3779	NA	11
153285301	153286300	1000	*	1.08397e-11	12.2606	3679	NA	11
153285401	153286400	1000	*	8.13036e-10	11.5956	3579	NA	11
153285501	153286500	1000	*	3.0605e-08	10.8673	3479	NA	12
153285601	153286600	1000	*	0.000314884	9.77415	3379	NA	10
153286001	153287000	1000	*	0.0484257	7.87283	2979	NA	10
153298301	153299300	1000	*	4.28839e-10	7.69402	-1608	Shcbp1l	10
153598501	153599500	1000	*	8.43038e-05	7.91515	14075	C230024C17Rik	22
153616701	153617700	1000	*	0.00322331	7.70572	606	Rgs16	16
153616801	153617800	1000	*	0.000152222	8.59099	706	Rgs16	18
153616901	153617900	1000	*	1.82429e-07	10.071	806	Rgs16	21
153617001	153618000	1000	*	9.61487e-09	10.6943	906	Rgs16	22
153617101	153618100	1000	*	3.71546e-05	8.91068	1006	Rgs16	21
153617201	153618200	1000	*	1.52765e-05	9.31872	1106	Rgs16	21
153617301	153618300	1000	*	0.000434245	8.37213	1206	Rgs16	20
153617601	153618600	1000	*	0.000632386	8.27235	1506	Rgs16	20
153617701	153618700	1000	*	0.00173269	8.23144	1606	Rgs16	19
153623501	153624500	1000	*	0.00782419	-7.93399	570	NA	12
153623701	153624700	1000	*	0.00891021	-8.29139	370	NA	12
153623801	153624800	1000	*	0.00220229	-8.30106	270	NA	15
153808501	153809500	1000	*	1.59184e-06	8.26051	-5472	NA	11
153808601	153809600	1000	*	7.54281e-06	8.26292	-5372	NA	12
154050501	154051500	1000	*	0.041204	-7.78977	-25433	Zfp648	11
154050601	154051600	1000	*	0.0360675	-7.57268	-25333	Zfp648	12
154267001	154268000	1000	*	3.74022e-06	7.99195	334102	Cacna1e	10
154267101	154268100	1000	*	0.000316659	8.07154	334002	Cacna1e	12
154267201	154268200	1000	*	0.000316659	8.07154	333902	Cacna1e	12
154267301	154268300	1000	*	0.000512812	7.53933	333802	Cacna1e	13
154831801	154832800	1000	*	0.000488058	7.59354	-71554	Cacna1e	11
154870701	154871700	1000	*	8.28597e-05	9.27324	-35785	NA	11
154882401	154883400	1000	*	0.000456911	7.57439	-24085	NA	17
154882501	154883500	1000	*	0.0109769	8.18194	-23985	NA	13
154961601	154962600	1000	*	0.0312479	-7.77912	-2589	Gm9530	13
154983501	154984500	1000	*	0.0230211	-8.2164	-8119	Ier5	10
154983601	154984600	1000	*	0.0351382	-7.64753	-8219	Ier5	10
154983701	154984700	1000	*	0.0351382	-7.64753	-8319	Ier5	10
155015001	155016000	1000	*	5.84615e-08	11.915	6550	Mr1	10
155015401	155016400	1000	*	6.8401e-05	9.48831	6150	Mr1	10
155015501	155016500	1000	*	7.05679e-05	9.9861	6050	Mr1	10
155015601	155016600	1000	*	0.000950547	9.05178	5950	Mr1	10
155015701	155016700	1000	*	0.000134848	9.25668	5850	Mr1	11
155019501	155020500	1000	*	7.83939e-06	10.7824	2050	Mr1	10
155019601	155020600	1000	*	7.83939e-06	10.7824	1950	Mr1	10
155020101	155021100	1000	*	0.000102507	9.58912	1450	Mr1	11
155020201	155021200	1000	*	2.62018e-05	9.74567	1350	Mr1	12
155020301	155021300	1000	*	4.20464e-05	9.9663	1250	Mr1	11
155107101	155108100	1000	*	3.02389e-24	9.34997	0	BC034090	25
155107201	155108200	1000	*	5.18656e-23	8.80197	0	BC034090	26
155107701	155108700	1000	*	1.11105e-20	7.57514	0	BC034090	30
155107801	155108800	1000	*	1.99289e-21	7.82772	0	BC034090	32
155107901	155108900	1000	*	2.92718e-23	8.23981	0	BC034090	31
155385301	155386300	1000	*	0.00454673	8.9857	16557	Gm5532	10
155477701	155478700	1000	*	0.00673108	7.50641	43833	Acbd6	10
155484401	155485400	1000	*	0.00323971	7.73434	50533	Acbd6	11
155484501	155485500	1000	*	0.00045091	7.7789	50633	Acbd6	12
155656801	155657800	1000	*	0.0153921	7.88585	0	Qsox1	11
155656901	155657900	1000	*	0.0153921	7.88585	0	Qsox1	11
155657001	155658000	1000	*	0.0153921	7.88585	0	Qsox1	11
155696201	155697200	1000	*	0.0234049	-7.87043	1961	NA	10
155696301	155697300	1000	*	0.0234049	-7.87043	2061	NA	10
155759901	155760900	1000	*	0.0157106	-8.08741	88101	Cep350	10
156091701	156092700	1000	*	0.0024882	9.73995	38534	Tdrd5	11
156091801	156092800	1000	*	0.0024882	9.73995	38434	Tdrd5	11
156580201	156581200	1000	*	0.0119392	7.60014	-33545	Fam20b	12
156580301	156581300	1000	*	0.0119392	7.60014	-33645	Fam20b	12
156920601	156921600	1000	*	0.000710836	-10.0228	14358	Tex35	10
156920701	156921700	1000	*	0.000710836	-10.0228	14258	Tex35	10
156920901	156921900	1000	*	0.00243588	-8.42062	14058	Tex35	11
157276501	157277500	1000	*	0.00784096	7.64603	-8647	Cryzl2	14
157276601	157277600	1000	*	0.00532753	8.19838	-8547	Cryzl2	13
157276701	157277700	1000	*	0.000184643	8.16889	-8447	Cryzl2	19
157276801	157277800	1000	*	0.00128336	7.7554	-8347	Cryzl2	18
157364001	157365000	1000	*	0.0289601	7.71921	29703	Sec16b	11
157364101	157365100	1000	*	0.00904688	8.17964	29803	Sec16b	13
157400401	157401400	1000	*	0.0435036	-7.88987	-22476	NA	11
157785801	157786800	1000	*	0.0291635	-7.80646	17846	NA	10
157785901	157786900	1000	*	0.0291635	-7.80646	17946	NA	10
157786201	157787200	1000	*	0.0123555	-7.52084	18246	NA	12
158126101	158127100	1000	*	0.0154428	-8.21733	56796	Brinp2	12
158126301	158127300	1000	*	0.0389312	-8.00343	56596	Brinp2	11
158126401	158127400	1000	*	0.0330349	-8.05137	56496	Brinp2	10
159220401	159221400	1000	*	0.0345342	-8.07776	14427	NA	10
159239601	159240600	1000	*	0.0187383	-8.5068	-15930	NA	10
159239701	159240700	1000	*	0.0190799	-8.45175	-15830	NA	11
159633301	159634300	1000	*	0.0275219	-8.38209	281962	Tnr	10
159633401	159634400	1000	*	0.0275219	-8.38209	282062	Tnr	10
159633601	159634600	1000	*	0.0446614	-7.6016	282262	Tnr	11
159633801	159634800	1000	*	0.0432954	-8.07574	282462	Tnr	10
159834301	159835300	1000	*	0.03233	8.4623	-23126	Gm24719	10
159834501	159835500	1000	*	0.000661373	10.7563	-23326	Gm24719	11
159834601	159835600	1000	*	0.000129765	10.9822	-23426	Gm24719	12
159834701	159835700	1000	*	0.0314731	7.67352	-23526	Gm24719	12
159867401	159868400	1000	*	0.0187704	-9.50949	3501	Gm37294	10
160117901	160118900	1000	*	0.00331472	8.31338	60241	Rabgap1l	13
161441301	161442300	1000	*	0.0487668	-8.30962	-61066	NA	10
161441401	161442400	1000	*	0.0487668	-8.30962	-61166	NA	10
162089001	162090000	1000	*	0.0160643	-7.64527	33205	Dnm3	10
162089101	162090100	1000	*	0.0160643	-7.64527	33105	Dnm3	10
162431101	162432100	1000	*	0.0277318	-7.8654	24536	NA	11
162431201	162432200	1000	*	0.0170018	-9.04387	24436	NA	10
162431601	162432600	1000	*	0.0350569	-8.0906	24036	NA	10
163897801	163898800	1000	*	0.0189344	-8.46347	8250	Sell	10
163952301	163953300	1000	*	0.00309098	7.6323	9468	Selp	11
163961601	163962600	1000	*	0.00415327	8.51316	18768	Selp	11
163961701	163962700	1000	*	0.00594462	8.29964	18868	Selp	11
163979501	163980500	1000	*	0.0473352	8.69477	0	Gm16548	11
164241401	164242400	1000	*	0.0116149	7.82534	109711	Nme7	11
164241501	164242500	1000	*	0.0190879	7.60982	109811	Nme7	10
164400401	164401400	1000	*	0.00203247	-10.3122	-1624	NA	10
164400501	164401500	1000	*	0.00203247	-10.3122	-1524	NA	10
164400601	164401600	1000	*	0.00203247	-10.3122	-1424	NA	10
164400801	164401800	1000	*	0.0263619	-8.70582	-1224	NA	10
164890201	164891200	1000	*	0.0357724	7.53101	4483	4930568G15Rik	10
164918801	164919800	1000	*	0.00409695	-8.09432	0	4930568G15Rik	17
164918901	164919900	1000	*	0.00179192	-9.07262	0	4930568G15Rik	15
164919001	164920000	1000	*	0.00353234	-9.09341	0	4930568G15Rik	14
164919101	164920100	1000	*	0.0309314	-7.59971	0	4930568G15Rik	15
164919201	164920200	1000	*	0.0264855	-8.33586	0	4930568G15Rik	14
164960101	164961100	1000	*	0.0125042	-8.12145	15418	NA	11
164960201	164961200	1000	*	0.00173541	-8.8773	15318	NA	12
164960301	164961300	1000	*	0.000445438	-9.40669	15218	NA	11
164977801	164978800	1000	*	0.000332227	8.23227	9542	Tbx19	13
164977901	164978900	1000	*	1.13658e-06	10.0023	9442	Tbx19	15
164978001	164979000	1000	*	2.17419e-10	12.4936	9342	Tbx19	15
164978101	164979100	1000	*	2.17419e-10	12.4936	9242	Tbx19	15
164978201	164979200	1000	*	5.22699e-09	12.4173	9142	Tbx19	14
164978301	164979300	1000	*	1.98955e-09	12.2685	9042	Tbx19	15
164978401	164979400	1000	*	1.69739e-10	11.1188	8942	Tbx19	20
164978501	164979500	1000	*	3.39422e-12	12.1451	8842	Tbx19	22
164978601	164979600	1000	*	4.66286e-14	12.2605	8742	Tbx19	25
164978701	164979700	1000	*	3.58173e-13	11.1743	8642	Tbx19	27
164978801	164979800	1000	*	1.68091e-12	10.8787	8542	Tbx19	26
164978901	164979900	1000	*	5.36117e-09	9.71228	8442	Tbx19	23
164979001	164980000	1000	*	4.58493e-08	7.95068	8342	Tbx19	24
164979101	164980100	1000	*	4.58493e-08	7.95068	8242	Tbx19	24
164979201	164980200	1000	*	6.42703e-08	7.88848	8142	Tbx19	22
164979301	164980300	1000	*	4.89887e-08	7.62036	8042	Tbx19	23
164979401	164980400	1000	*	2.81141e-08	8.36477	7942	Tbx19	18
164979501	164980500	1000	*	9.30624e-07	7.58251	7842	Tbx19	14
164980901	164981900	1000	*	7.02314e-05	-8.22161	0	Tbx19	20
164981001	164982000	1000	*	1.25078e-05	-8.91308	0	Tbx19	20
164981101	164982100	1000	*	4.10844e-05	-9.08143	0	Tbx19	18
164981201	164982200	1000	*	0.00130099	-8.43724	0	Tbx19	15
165461001	165462000	1000	*	5.93439e-11	7.88256	0	Mpzl1	38
166111201	166112200	1000	*	0.0437529	8.01564	29493	Ildr2	10
166347901	166348900	1000	*	0.00130472	7.65808	-22744	Gm4846	16
166348001	166349000	1000	*	0.000388632	8.17838	-22844	Gm4846	16
166348101	166349100	1000	*	0.000763018	8.23584	-22944	Gm4846	15
166348201	166349200	1000	*	0.000763328	8.91555	-23044	Gm4846	13
166348301	166349300	1000	*	0.000763328	8.91555	-23144	Gm4846	13
166348401	166349400	1000	*	0.00169127	8.54014	-23244	Gm4846	13
166348501	166349500	1000	*	0.0109933	7.76487	-23344	Gm4846	12
167072901	167073900	1000	*	0.00412081	8.23531	38989	Uck2	15
167101301	167102300	1000	*	0.00645631	8.49281	10589	Uck2	12
167101401	167102400	1000	*	0.00645631	8.49281	10489	Uck2	12
167101501	167102500	1000	*	0.000928167	9.61803	10389	Uck2	11
167101601	167102600	1000	*	0.000928167	9.61803	10289	Uck2	11
167101701	167102700	1000	*	0.000777748	8.70484	10189	Uck2	14
167101801	167102800	1000	*	0.00108607	8.24437	10089	Uck2	15
167101901	167102900	1000	*	0.000860663	8.24366	9989	Uck2	16
167522701	167523700	1000	*	0.00118175	10.0745	5895	Lmx1a	12
167522801	167523800	1000	*	0.00450965	8.68668	5995	Lmx1a	14
167522901	167523900	1000	*	0.000384358	8.82971	6095	Lmx1a	17
167523001	167524000	1000	*	0.00135981	8.02187	6195	Lmx1a	18
167523101	167524100	1000	*	0.000812288	7.90068	6295	Lmx1a	19
167523201	167524200	1000	*	0.000812288	7.90068	6395	Lmx1a	19
167523301	167524300	1000	*	0.00190302	8.08927	6495	Lmx1a	15
167523401	167524400	1000	*	0.00238221	8.1395	6595	Lmx1a	14
167523501	167524500	1000	*	0.000312757	8.27437	6695	Lmx1a	16
167523601	167524600	1000	*	0.000408829	8.24022	6795	Lmx1a	15
168146601	168147600	1000	*	0.000123981	7.57405	112239	Pbx1	15
168146701	168147700	1000	*	9.90584e-07	8.2093	112139	Pbx1	16
168504301	168505300	1000	*	0.000197313	7.96031	-850	NA	15
168520501	168521500	1000	*	8.78627e-05	7.91808	-17050	NA	10
168982701	168983700	1000	*	0.0442616	7.79173	-136043	Mir6354	10
169013601	169014600	1000	*	0.00378786	7.91356	160601	NA	10
169488901	169489900	1000	*	0.00362375	7.54405	5831	Rgs5	10
169497201	169498200	1000	*	0.00435639	9.23344	14131	Rgs5	10
169497401	169498400	1000	*	0.00898501	7.65833	14331	Rgs5	13
169497501	169498500	1000	*	0.00818411	8.70066	14431	Rgs5	10
169852901	169853900	1000	*	0.00112917	-7.61096	84230	Ddr2	12
169853001	169854000	1000	*	0.00127254	-8.15458	84130	Ddr2	11
170082301	170083300	1000	*	5.79813e-10	8.74328	0	Gm6345	51
170082401	170083400	1000	*	2.81141e-08	7.70136	0	Gm6345	55
170711301	170712300	1000	*	7.36252e-05	9.20697	726	Dusp12	15
170711401	170712400	1000	*	1.73947e-05	9.27855	626	Dusp12	17
170711501	170712500	1000	*	0.000248372	7.58041	526	Dusp12	19
171086501	171087500	1000	*	0.00132041	-8.00852	8511	Adamts4	18
171086701	171087700	1000	*	0.00868682	-9.42848	8711	Adamts4	10
171456101	171457100	1000	*	0.000998101	-10.2243	-5347	NA	10
171456201	171457200	1000	*	0.0171236	-8.25747	-5247	NA	10
171456301	171457300	1000	*	0.0171236	-8.25747	-5147	NA	10
171456401	171457400	1000	*	0.00354758	-9.19747	-5047	NA	11
171456501	171457500	1000	*	0.00354758	-9.19747	-4947	NA	11
171456601	171457600	1000	*	0.00425419	-8.74683	-4847	NA	13
171456701	171457700	1000	*	0.0143372	-8.3737	-4747	NA	12
171604301	171605300	1000	*	0.000445616	8.74212	9606	Slamf1	13
171604401	171605400	1000	*	0.000361441	9.25005	9706	Slamf1	12
171745901	171746900	1000	*	0.0078426	-7.54728	0	Gm37065	13
171879601	171880600	1000	*	0.0362917	7.82724	4540	Nhlh1	12
172085101	172086100	1000	*	0.00257604	8.21595	0	Atp1a4	10
172163301	172164300	1000	*	0.00805621	8.49476	-4477	Kcnj10	14
172163401	172164400	1000	*	0.012872	7.93911	-4377	Kcnj10	13
172295301	172296300	1000	*	0.00503798	-8.6701	9165	NA	12
172295401	172296400	1000	*	0.000868576	-9.07379	9265	NA	13
172295501	172296500	1000	*	0.000859038	-9.82973	9365	NA	12
172295601	172296600	1000	*	0.000409145	-9.17331	9465	NA	15
172295701	172296700	1000	*	0.000282438	-9.01998	9565	NA	16
172295801	172296800	1000	*	0.000297116	-8.7555	9665	NA	17
172295901	172296900	1000	*	0.00136414	-8.51883	9765	NA	15
172296001	172297000	1000	*	0.000714636	-9.96569	9865	NA	13
172296101	172297100	1000	*	0.00325085	-8.85263	9965	NA	13
172296201	172297200	1000	*	0.00474111	-9.2827	10065	NA	11
172309601	172310600	1000	*	0.0163114	-11.4456	0	Igsf9	11
172320901	172321900	1000	*	0.00102783	8.32643	0	Igsf9	15
172446101	172447100	1000	*	0.00716683	-9.60146	13429	Dusp23	11
172446401	172447400	1000	*	0.000262336	-11.0781	13129	Dusp23	10
172446501	172447500	1000	*	0.000205036	-10.3076	13029	Dusp23	12
172446601	172447600	1000	*	3.68699e-05	-10.5662	12929	Dusp23	13
172446701	172447700	1000	*	3.68699e-05	-10.5662	12829	Dusp23	13
172446801	172447800	1000	*	0.000539924	-9.1959	12729	Dusp23	14
172446901	172447900	1000	*	0.000354015	-9.70604	12629	Dusp23	13
172447001	172448000	1000	*	0.00566913	-7.62313	12529	Dusp23	12
172533701	172534700	1000	*	0.012205	8.5287	8078	Crp	11
173217601	173218600	1000	*	2.19101e-05	7.97678	39156	Aim2	18
173217701	173218700	1000	*	2.80866e-05	8.38314	39256	Aim2	16
173217801	173218800	1000	*	0.00027961	8.32924	39356	Aim2	14
173217901	173218900	1000	*	0.000393979	9.1843	39456	Aim2	12
173639301	173640300	1000	*	0.000174161	7.59382	-13465	NA	12
173639401	173640400	1000	*	0.00101405	7.72135	-13565	NA	13
175103601	175104600	1000	*	0.00970936	-7.94276	215466	Rgs7	10
175178401	175179400	1000	*	0.0130517	8.19628	140666	Rgs7	10
177811301	177812300	1000	*	0.00320719	-7.74417	312	Catspere2	15
177811401	177812400	1000	*	0.00320719	-7.74417	412	Catspere2	15
178994201	178995200	1000	*	0.00782089	8.18408	350399	Smyd3	12
178994301	178995300	1000	*	0.000125892	9.95435	350299	Smyd3	12
178994401	178995400	1000	*	0.000796921	8.72849	350199	Smyd3	13
178994501	178995500	1000	*	0.0013424	8.26591	350099	Smyd3	13
178994601	178995600	1000	*	0.000917875	8.10268	349999	Smyd3	14
180076001	180077000	1000	*	0.000849745	8.81819	6865	Psen2	14
180076101	180077100	1000	*	0.0143305	7.77747	6765	Psen2	12
180106401	180107400	1000	*	0.0135985	7.51591	-15398	Psen2	13
180189801	180190800	1000	*	0.000339103	8.38086	31751	Itpkb	13
180189901	180190900	1000	*	0.000339103	8.38086	31851	Itpkb	13
180211401	180212400	1000	*	3.12795e-05	8.12813	53351	Itpkb	20
180212001	180213000	1000	*	0.00156915	7.74239	53951	Itpkb	16
180233901	180234900	1000	*	0.00105246	7.99178	75851	Itpkb	18
180338301	180339300	1000	*	0.00963867	-8.16267	7992	NA	10
180838501	180839500	1000	*	0.014484	7.55583	5634	Ephx1	10
181284401	181285400	1000	*	0.0387615	-7.8774	104208	Cnih3	10
181284501	181285500	1000	*	0.0387615	-7.8774	104308	Cnih3	10
181681101	181682100	1000	*	0.00193233	8.73111	-347	NA	15
181681201	181682200	1000	*	0.000365531	11.7486	-447	NA	12
181749001	181750000	1000	*	0.000460558	-9.84885	97226	Enah	17
181749101	181750100	1000	*	0.00088311	-9.015	97126	Enah	19
181749201	181750200	1000	*	0.00541885	-7.5626	97026	Enah	21
181964601	181965600	1000	*	6.68382e-05	-7.94014	6337	Srp9	22
182412601	182413600	1000	*	0.00309169	7.58974	20029	Capn8	17
182935401	182936400	1000	*	0.00368226	8.9704	66654	Disp1	10
183768201	183769200	1000	*	0.0178728	8.61631	22702	Dusp10	10
183768401	183769400	1000	*	0.00332283	7.59337	22902	Dusp10	16
183772901	183773900	1000	*	0.0201342	8.14079	6323	Dusp10	12
183774201	183775200	1000	*	1.35077e-05	10.2757	7623	Dusp10	12
183774301	183775300	1000	*	6.46168e-06	10.5961	7723	Dusp10	12
183774401	183775400	1000	*	6.67094e-05	9.08124	7823	Dusp10	14
183774501	183775500	1000	*	0.000562959	7.87206	7923	Dusp10	16
183774701	183775700	1000	*	0.00143629	7.52262	8123	Dusp10	16
184495701	184496700	1000	*	0.00924716	-8.35665	26527	NA	10
184495801	184496800	1000	*	0.00350049	-8.73831	26627	NA	10
184525601	184526600	1000	*	1.32471e-06	-8.8572	16794	Mtarc1	20
184525701	184526700	1000	*	6.93512e-06	-10.1199	16694	Mtarc1	16
184525801	184526800	1000	*	0.000896704	-9.11201	16594	Mtarc1	14
185721501	185722500	1000	*	0.00823925	-7.5321	-110419	Gm9722	10
186764001	186765000	1000	*	0.0229478	7.69703	-25200	Gm19058	10
189483301	189484300	1000	*	9.80693e-07	7.93631	22836	Ptpn14	31
189749501	189750500	1000	*	0.0189295	8.31311	-94941	Smyd2	10
190843501	190844500	1000	*	0.00240653	7.52006	10827	Batf3	18
190843601	190844600	1000	*	0.000761015	8.01305	10927	Batf3	18
190843701	190844700	1000	*	0.00260851	7.94638	11027	Batf3	16
190955601	190956600	1000	*	1.18093e-07	7.86811	-51	NA	29
191398701	191399700	1000	*	0.0100669	8.78688	-50246	Lpgat1	11
191424201	191425200	1000	*	0.0167683	8.48847	-24746	Lpgat1	10
191424301	191425300	1000	*	0.00194273	8.26713	-24646	Lpgat1	13
191729901	191730900	1000	*	9.01724e-06	-9.42355	0	Traf5	16
191730001	191731000	1000	*	8.75382e-07	-10.9586	0	Traf5	14
191730101	191731100	1000	*	8.62103e-08	-13.8052	0	Traf5	11
191730601	191731600	1000	*	1.01713e-07	-14.9149	45268	Traf5	10
191730701	191731700	1000	*	1.01713e-07	-14.9149	45168	Traf5	10
191730801	191731800	1000	*	7.96384e-08	-13.4804	45068	Traf5	11
191754101	191755100	1000	*	0.000377405	-7.83087	21768	Traf5	18
191754201	191755200	1000	*	0.000434836	-8.05451	21668	Traf5	17
191754301	191755300	1000	*	0.00175851	-7.54551	21568	Traf5	17
192375301	192376300	1000	*	4.9468e-05	-7.73767	77221	Hhat	21
192834301	192835300	1000	*	2.84424e-05	-8.26175	-119	Irf6	22
192834401	192835400	1000	*	2.66009e-07	-9.39506	-19	Irf6	24
192834501	192835500	1000	*	1.67491e-12	-11.4543	0	Irf6	28
192834601	192835600	1000	*	2.61828e-23	-13.6684	0	Irf6	34
192834701	192835700	1000	*	3.50995e-23	-12.0993	0	Irf6	40
192834801	192835800	1000	*	5.90764e-19	-10.307	0	Irf6	45
192834901	192835900	1000	*	1.88058e-15	-9.38339	0	Irf6	46
192879901	192880900	1000	*	0.027853	7.6817	0	Traf3ip3	16
193019401	193020400	1000	*	0.0205322	8.4816	129368	Lamb3	10
193224101	193225100	1000	*	0.0062764	9.5353	-31619	NA	13
193224201	193225200	1000	*	0.0127327	8.72267	-31719	NA	14
193224301	193225300	1000	*	0.0218615	8.22237	-31819	NA	14
193224401	193225400	1000	*	0.0145286	8.87993	-31919	NA	12
193224501	193225500	1000	*	0.00432224	9.96938	-32019	NA	11
193224601	193225600	1000	*	0.00432224	9.96938	-32119	NA	11
193300301	193301300	1000	*	0.000257454	-8.14352	-107819	NA	18
193300401	193301400	1000	*	0.000418456	-8.29072	-107919	NA	16
193300501	193301500	1000	*	0.00226128	-7.74226	-108019	NA	12
193314201	193315200	1000	*	0.00102426	10.5037	-121719	NA	11
193314301	193315300	1000	*	2.68818e-05	11.1438	-121819	NA	14
193314401	193315400	1000	*	2.68818e-05	11.1438	-121919	NA	14
193314501	193315500	1000	*	9.77803e-07	13.879	-122019	NA	13
193314601	193315600	1000	*	4.03553e-07	12.981	-122119	NA	14
193314701	193315700	1000	*	4.03553e-07	12.981	-122219	NA	14
193314801	193315800	1000	*	7.45197e-08	14.6815	-122319	NA	13
193314901	193315900	1000	*	8.77468e-07	13.6089	-122419	NA	14
193315001	193316000	1000	*	8.77468e-07	13.6089	-122519	NA	14
193315101	193316100	1000	*	1.10091e-07	14.6671	-122619	NA	13
3854701	3855700	1000	*	0.0345609	8.08621	164337	Plekhg1	18
3943701	3944700	1000	*	0.00184583	8.01747	20583	Mthfd1l	15
4056701	4057700	1000	*	0.0380598	8.39232	133583	Mthfd1l	11
4056901	4057900	1000	*	0.022792	13.7964	133783	Mthfd1l	19
4057001	4058000	1000	*	0.022792	13.7964	133883	Mthfd1l	19
4057101	4058100	1000	*	0.022792	13.7964	133983	Mthfd1l	18
4057201	4058200	1000	*	0.0240716	10.798	134083	Mthfd1l	14
4295901	4296900	1000	*	0.000773328	7.78355	0	Akap12	14
4662301	4663300	1000	*	2.9324e-11	7.75245	0	Esr1	12
4662401	4663400	1000	*	7.53037e-11	8.52107	0	Esr1	12
4662501	4663500	1000	*	3.96242e-10	8.85311	0	Esr1	10
4662601	4663600	1000	*	1.07437e-08	8.78022	0	Esr1	15
4941901	4942900	1000	*	0.0236528	11.4518	379912	Esr1	11
4942001	4943000	1000	*	0.0274705	10.3501	380012	Esr1	13
4942101	4943100	1000	*	0.00149124	9.98927	380112	Esr1	14
4942201	4943200	1000	*	0.00557969	9.7471	380212	Esr1	14
4942301	4943300	1000	*	0.00557969	9.7471	380312	Esr1	15
4942401	4943400	1000	*	0.0151732	9.67392	380412	Esr1	15
4942501	4943500	1000	*	0.0151732	9.67392	380512	Esr1	18
5114701	5115700	1000	*	0.0481875	7.61544	384978	Syne1	14
5380301	5381300	1000	*	0.0367614	-12.585	119378	Syne1	15
5380401	5381400	1000	*	0.0367614	-12.585	119278	Syne1	13
5504501	5505500	1000	*	0.000552019	8.24132	-3019	Syne1	10
5808501	5809500	1000	*	0.0045205	7.81588	62886	Rgs17	17
6149601	6150600	1000	*	0.030144	-12.7146	-167076	NA	10
6149701	6150700	1000	*	0.00673869	-13.2525	-166976	NA	10
6561501	6562500	1000	*	0.0409959	10.733	-84627	NA	10
6561601	6562600	1000	*	0.0350569	8.84734	-84727	NA	12
6643901	6644900	1000	*	0.00298968	8.55088	-63606	Oprm1	10
6644001	6645000	1000	*	0.00438309	8.04519	-63506	Oprm1	11
6919901	6920900	1000	*	0.0359587	12.1097	211395	Oprm1	13
7128601	7129600	1000	*	0.000442172	8.4908	32637	Cnksr3	11
7128701	7129700	1000	*	0.00199839	7.99374	32537	Cnksr3	12
7131401	7132400	1000	*	0.00424801	9.09093	29837	Cnksr3	12
7183801	7184800	1000	*	0.0305522	-10.7713	-21564	Cnksr3	10
7459001	7460000	1000	*	0.0339141	8.83429	5542	NA	10
7656601	7657600	1000	*	0.00108474	-8.2713	0	Ginm1	13
7656701	7657700	1000	*	7.24233e-05	-8.61894	10864	Ginm1	18
7656801	7657800	1000	*	0.000517728	-8.02853	10764	Ginm1	26
7695101	7696100	1000	*	0.0341538	7.57252	26446	Ppil4	32
9908801	9909800	1000	*	0.0148262	-8.35573	56430	NA	18
9908901	9909900	1000	*	0.0148262	-8.35573	56530	NA	17
9909001	9910000	1000	*	0.0148262	-8.35573	56630	NA	16
9909101	9910100	1000	*	0.0148262	-8.35573	56730	NA	16
10331901	10332900	1000	*	0.0281808	-7.57595	15158	Adgb	11
10515601	10516600	1000	*	0.00286705	-10.8	-22298	Gm23601	15
10515701	10516700	1000	*	0.00286705	-10.8	-22198	Gm23601	13
10515801	10516800	1000	*	0.00188566	-8.62229	-22098	Gm23601	13
10515901	10516900	1000	*	0.00188566	-8.62229	-21998	Gm23601	11
10516001	10517000	1000	*	0.00217043	-10.4535	-21898	Gm23601	10
10845101	10846100	1000	*	0.025654	8.11563	112000	Grm1	10
12057101	12058100	1000	*	0.0381027	-9.21053	142305	NA	11
12057201	12058200	1000	*	0.0381027	-9.21053	142205	NA	14
12057301	12058300	1000	*	0.0381027	-9.21053	142105	NA	14
12965601	12966600	1000	*	1.22504e-06	7.99245	0	Plagl1	11
12965701	12966700	1000	*	3.9185e-07	7.59832	0	Plagl1	12
13236901	13237900	1000	*	0.0225454	8.40024	112256	Phactr2	12
13304801	13305800	1000	*	0.000487324	-7.70006	44356	Phactr2	14
13320001	13321000	1000	*	0.00190607	8.4344	29156	Phactr2	13
13904601	13905600	1000	*	0.000567709	8.90209	62782	Hivep2	13
14190201	14191200	1000	*	0.00328541	9.24925	549	NA	10
14190301	14191300	1000	*	0.000726498	10.5428	649	NA	10
14190401	14191400	1000	*	0.00186738	9.03314	749	NA	13
14190501	14191500	1000	*	0.00343226	8.80176	17836	NA	12
14190601	14191600	1000	*	0.0169298	7.96008	17936	NA	13
14204201	14205200	1000	*	0.0433999	8.88064	1046	NA	12
14204301	14205300	1000	*	0.0378649	7.62565	1146	NA	12
15404701	15405700	1000	*	0.0163365	10.7745	-7549	Gm7198	15
15535801	15536800	1000	*	0.035869	15.2525	59826	NA	31
15535901	15536900	1000	*	0.035869	15.2525	59926	NA	21
15536001	15537000	1000	*	0.035869	15.2525	60026	NA	16
15536301	15537300	1000	*	0.035869	15.2525	60326	NA	14
16589201	16590200	1000	*	0.0084318	8.91243	-54488	Gm5948	10
18221201	18222200	1000	*	0.0447477	-9.53821	26468	Nhsl1	21
18221301	18222300	1000	*	0.0447477	-9.53821	26568	Nhsl1	20
18425301	18426300	1000	*	0.00498781	7.58512	-3477	Hebp2	21
19235101	19236100	1000	*	0.0109922	-9.04329	2820	Olig3	26
19235401	19236400	1000	*	0.0345279	-7.94022	3120	Olig3	26
19235501	19236500	1000	*	0.0250834	-8.79468	3220	Olig3	29
19235601	19236600	1000	*	0.0293387	-8.26841	3320	Olig3	27
19235701	19236700	1000	*	0.0317417	-7.77784	3420	Olig3	25
19235801	19236800	1000	*	0.0489331	-7.69786	3520	Olig3	22
19463801	19464800	1000	*	0.0340756	7.58275	-2897	Ifngr1	10
19464101	19465100	1000	*	0.0160854	10.306	-2597	Ifngr1	31
19464301	19465300	1000	*	0.0325948	8.59791	-2397	Ifngr1	16
19686801	19687800	1000	*	0.00184442	8.59736	28199	Gm25256	11
19686901	19687900	1000	*	0.00505807	8.47082	28299	Gm25256	14
19687001	19688000	1000	*	0.00868903	8.63428	28399	Gm25256	18
19687101	19688100	1000	*	0.0101957	8.03714	28499	Gm25256	18
19687201	19688200	1000	*	0.0138462	8.29322	28599	Gm25256	17
19830801	19831800	1000	*	0.036374	9.98559	20583	Map3k5	22
19837701	19838700	1000	*	0.00165513	8.28879	27483	Map3k5	19
19837801	19838800	1000	*	0.000202548	9.80278	27583	Map3k5	17
19837901	19838900	1000	*	2.76534e-06	11.2536	27683	Map3k5	13
19838001	19839000	1000	*	2.76534e-06	11.2536	27783	Map3k5	13
20070101	20071100	1000	*	0.0197883	7.69867	45884	Map7	12
20070201	20071200	1000	*	0.00426261	8.21159	45984	Map7	14
20070301	20071300	1000	*	0.00044628	8.22244	46084	Map7	15
20070401	20071400	1000	*	0.00142349	7.56439	46184	Map7	17
20070501	20071500	1000	*	0.00110167	7.76434	46284	Map7	16
20070901	20071900	1000	*	2.31342e-06	10.7329	46684	Map7	19
20071001	20072000	1000	*	5.62595e-07	12.3425	46784	Map7	18
20071101	20072100	1000	*	3.5261e-05	10.9538	46884	Map7	18
20071201	20072200	1000	*	0.0050219	8.60051	46984	Map7	14
20095601	20096600	1000	*	0.0234426	8.0495	71384	Map7	14
20190001	20191000	1000	*	0.034019	-10.0924	1786	Bclaf1	10
20593201	20594200	1000	*	0.00267022	-8.49602	6624	Pde7b	25
20994401	20995400	1000	*	0.0307732	8.23756	17942	NA	17
20994501	20995500	1000	*	0.0307732	8.23756	18042	NA	11
20994601	20995600	1000	*	0.0307732	8.23756	18142	NA	14
20994701	20995700	1000	*	0.00739626	11.5859	18242	NA	13
20994801	20995800	1000	*	0.000294394	11.2885	18342	NA	12
20995101	20996100	1000	*	0.00466135	11.9461	18642	NA	15
20995201	20996200	1000	*	0.0189264	9.86074	18742	NA	15
20995301	20996300	1000	*	0.0275725	8.26252	18842	NA	24
21340101	21341100	1000	*	0.0121561	8.55212	-18566	NA	13
22094101	22095100	1000	*	0.0316158	20.5128	44283	Raet1e	10
22094201	22095200	1000	*	0.0316158	20.5128	44383	Raet1e	10
22567301	22568300	1000	*	0.00230626	7.58008	46391	Slc2a12	36
22567401	22568400	1000	*	0.00333572	8.41888	46491	Slc2a12	38
22698801	22699800	1000	*	0.000585478	8.1924	7153	NA	43
22698901	22699900	1000	*	0.000585478	8.1924	7253	NA	16
22699001	22700000	1000	*	0.00138365	7.95939	7353	NA	14
22953001	22954000	1000	*	0.0251679	8.46094	37094	Eya4	17
24013001	24014000	1000	*	0.0409289	11.3946	-4623	NA	20
24013101	24014100	1000	*	0.0409289	11.3946	-4723	NA	21
24013201	24014200	1000	*	0.0409289	11.3946	-4823	NA	20
24113301	24114300	1000	*	0.0167977	-8.69752	13886	Moxd1	19
24508001	24509000	1000	*	0.0163676	9.25884	-34995	NA	24
24513601	24514600	1000	*	0.0103617	9.76996	73456	Enpp1	16
24513901	24514900	1000	*	0.000755063	10.1975	73156	Enpp1	10
24514001	24515000	1000	*	0.000802262	10.7741	73056	Enpp1	10
25626101	25627100	1000	*	0.0419113	11.3101	-42260	NA	21
25626201	25627200	1000	*	0.0419113	11.3101	-42360	NA	18
25626301	25627300	1000	*	0.00991393	11.9054	-42460	NA	14
25626401	25627400	1000	*	0.00514747	11.5473	-42560	NA	13
25626501	25627500	1000	*	0.0223846	10.6234	-42660	NA	13
25626601	25627600	1000	*	0.0409698	10.6273	-42760	NA	23
25762201	25763200	1000	*	0.0474154	-9.26965	2630	NA	12
25902601	25903600	1000	*	0.035852	-9.75158	50948	Tmem200a	27
26306701	26307700	1000	*	0.0274019	8.0487	-46611	NA	47
26306801	26307800	1000	*	0.0274019	8.0487	-46711	NA	32
26307001	26308000	1000	*	0.0474325	7.58025	-46911	NA	28
26307101	26308100	1000	*	0.0474325	7.58025	-47011	NA	26
26396201	26397200	1000	*	0.00344815	7.90993	27107	NA	16
26587201	26588200	1000	*	0.00971332	-10.9791	15631	NA	10
26589201	26590200	1000	*	0.00228992	12.403	17631	NA	10
26589301	26590300	1000	*	5.01849e-05	15.0829	17731	NA	11
26589401	26590400	1000	*	0.000574613	15.8381	17831	NA	13
26589501	26590500	1000	*	0.000574613	15.8381	17931	NA	16
26589601	26590600	1000	*	0.000574613	15.8381	18031	NA	15
26589701	26590700	1000	*	0.00715075	15.4895	18131	NA	16
26844501	26845500	1000	*	0.00939593	-10.6791	18765	NA	37
26844601	26845600	1000	*	0.00939593	-10.6791	18865	NA	37
26844701	26845700	1000	*	0.00939593	-10.6791	18965	NA	22
27677901	27678900	1000	*	0.0390994	-17.0788	6720	NA	14
27678001	27679000	1000	*	0.0390994	-17.0788	6620	NA	12
27678101	27679100	1000	*	0.0390994	-17.0788	6520	NA	10
27678301	27679300	1000	*	0.0316979	-12.9878	6320	NA	12
27678501	27679500	1000	*	0.0316979	-12.9878	6120	NA	11
27678601	27679600	1000	*	0.0316979	-12.9878	6020	NA	31
28219701	28220700	1000	*	0.0472613	-7.75142	268885	Ptprk	26
28219801	28220800	1000	*	0.0472613	-7.75142	268985	Ptprk	25
28391401	28392400	1000	*	3.55598e-06	10.7626	440585	Ptprk	25
28391501	28392500	1000	*	3.55598e-06	10.7626	440685	Ptprk	23
28391601	28392600	1000	*	3.55598e-06	10.7626	440785	Ptprk	20
28391701	28392700	1000	*	0.000389296	9.46678	440885	Ptprk	16
28391801	28392800	1000	*	0.011213	7.77949	440985	Ptprk	22
28392101	28393100	1000	*	0.0413118	7.7679	441285	Ptprk	25
28392201	28393200	1000	*	0.0132113	8.6606	441385	Ptprk	26
28415901	28416900	1000	*	0.0465829	-10.2362	465085	Ptprk	26
28416101	28417100	1000	*	0.00248176	-12.0988	465285	Ptprk	15
28416201	28417200	1000	*	0.00510286	-9.75453	465385	Ptprk	14
28416301	28417300	1000	*	0.00510286	-9.75453	465485	Ptprk	16
28416401	28417400	1000	*	0.00510286	-9.75453	465585	Ptprk	23
28416501	28417500	1000	*	0.00510286	-9.75453	465685	Ptprk	24
28416601	28417600	1000	*	0.00510286	-9.75453	465785	Ptprk	19
28745101	28746100	1000	*	0.00716845	-14.5005	200745	Themis	14
28745201	28746200	1000	*	0.00716845	-14.5005	200845	Themis	16
28745301	28746300	1000	*	0.00716845	-14.5005	200945	Themis	15
28745401	28746400	1000	*	0.00418687	-9.74285	201045	Themis	17
28745501	28746500	1000	*	0.00418687	-9.74285	201145	Themis	17
28745601	28746600	1000	*	0.0223928	-11.334	201245	Themis	18
28894301	28895300	1000	*	0.0294866	-8.95798	-10824	NA	13
28894401	28895400	1000	*	0.0294866	-8.95798	-10724	NA	20
29086501	29087500	1000	*	0.0491831	-7.57262	11551	NA	13
29317701	29318700	1000	*	0.0297892	8.90422	15999	NA	13
30286301	30287300	1000	*	4.71211e-06	10.6853	37032	Gm4780	11
30286401	30287400	1000	*	0.000169882	9.51985	37132	Gm4780	10
30286701	30287700	1000	*	0.000169882	9.51985	37432	Gm4780	44
30286801	30287800	1000	*	0.000169882	9.51985	37532	Gm4780	34
30286901	30287900	1000	*	0.000169882	9.51985	37632	Gm4780	32
30447401	30448400	1000	*	0.00712095	9.63716	28345	Trmt11	22
30526101	30527100	1000	*	0.0419874	9.27417	4687	Ncoa7	17
30700101	30701100	1000	*	0.0120153	12.5943	16911	Hey2	13
31427801	31428800	1000	*	0.0119792	9.52915	56380	Rnf217	16
31427901	31428900	1000	*	0.00237846	10.4081	56280	Rnf217	16
31428001	31429000	1000	*	0.0190683	8.88153	56180	Rnf217	15
31654601	31655600	1000	*	0.0419072	-13.7734	1110857	Nkain2	18
31654701	31655700	1000	*	0.0419072	-13.7734	1110757	Nkain2	11
31654801	31655800	1000	*	0.0419072	-13.7734	1110657	Nkain2	13
32415501	32416500	1000	*	0.0435991	-11.8717	349957	Nkain2	10
32415601	32416600	1000	*	0.0435991	-11.8717	349857	Nkain2	24
32415701	32416700	1000	*	0.0194411	-10.1724	349757	Nkain2	18
32415801	32416800	1000	*	0.0194411	-10.1724	349657	Nkain2	18
32415901	32416900	1000	*	0.0497093	-7.85592	349557	Nkain2	24
32559301	32560300	1000	*	0.0150447	7.94394	206157	Nkain2	11
33171601	33172600	1000	*	0.0429463	-24.8708	212122	Trdn	14
33171801	33172800	1000	*	0.0429463	-24.8708	212322	Trdn	11
33171901	33172900	1000	*	0.0429463	-24.8708	212422	Trdn	15
33172001	33173000	1000	*	0.0429463	-24.8708	212522	Trdn	15
33172101	33173100	1000	*	0.0429463	-24.8708	212622	Trdn	13
33172201	33173200	1000	*	0.0429463	-24.8708	212722	Trdn	14
33172301	33173300	1000	*	0.0429463	-24.8708	212822	Trdn	16
33172401	33173400	1000	*	0.0429463	-24.8708	212922	Trdn	29
33172501	33173500	1000	*	0.0429463	-24.8708	213022	Trdn	37
33581401	33582400	1000	*	0.0234302	23.4855	-8488	NA	13
33581501	33582500	1000	*	0.0234302	23.4855	-8388	NA	13
33581601	33582600	1000	*	0.0234302	23.4855	-8288	NA	12
33581701	33582700	1000	*	0.0234302	23.4855	-8188	NA	27
33581801	33582800	1000	*	0.0234302	23.4855	-8088	NA	27
33633101	33634100	1000	*	0.0211564	-11.6333	24011	Sult3a2	23
33633201	33634200	1000	*	0.0211564	-11.6333	23911	Sult3a2	25
33633701	33634700	1000	*	0.0471002	-8.13666	23411	Sult3a2	24
33633801	33634800	1000	*	0.0471002	-8.13666	23311	Sult3a2	21
33633901	33634900	1000	*	0.0471002	-8.13666	23211	Sult3a2	23
33634001	33635000	1000	*	0.0340274	-9.76133	23111	Sult3a2	11
34858401	34859400	1000	*	0.0383581	11.9147	103781	NA	24
35471801	35472800	1000	*	0.025324	10.1711	-110409	NA	25
35471901	35472900	1000	*	0.025324	10.1711	-110509	NA	31
35472001	35473000	1000	*	0.025324	10.1711	-110609	NA	31
35472101	35473100	1000	*	0.03202	8.89061	-110709	NA	32
35472201	35473200	1000	*	0.03202	8.89061	-110809	NA	16
35472501	35473500	1000	*	0.0317511	8.53641	-111109	NA	12
36754301	36755300	1000	*	0.03975	-11.063	-95240	Hdac2	12
36811101	36812100	1000	*	0.0359714	-10.7114	-38440	Hdac2	19
36811201	36812200	1000	*	0.0359714	-10.7114	-38340	Hdac2	19
37503101	37504100	1000	*	0.0465279	9.90117	-174425	NA	17
37503201	37504200	1000	*	0.0465279	9.90117	-174525	NA	15
38207601	38208600	1000	*	0.0394986	-20.4234	-17759	NA	10
38673501	38674500	1000	*	0.0332091	-9.0753	23275	Rfpl4b	11
38673601	38674600	1000	*	0.0332091	-9.0753	23175	Rfpl4b	11
38849401	38850400	1000	*	0.0251018	-9.30806	7890	Lama4	13
39068301	39069300	1000	*	0.0206008	-9.44123	-5234	NA	13
39068401	39069400	1000	*	0.0206008	-9.44123	-5134	NA	12
39169101	39170100	1000	*	0.0223092	-8.05331	29313	NA	22
39169201	39170200	1000	*	0.0223092	-8.05331	29213	NA	23
39362701	39363700	1000	*	0.000268434	9.18231	117850	Fyn	13
39362801	39363800	1000	*	0.000268434	9.18231	117950	Fyn	15
39362901	39363900	1000	*	0.000595618	7.95843	118050	Fyn	15
39389701	39390700	1000	*	0.000472738	-8.89122	144850	Fyn	23
39389801	39390800	1000	*	0.000841534	-9.39158	144950	Fyn	22
39389901	39390900	1000	*	0.000841534	-9.39158	145050	Fyn	22
39390001	39391000	1000	*	0.0141936	-7.66668	145150	Fyn	18
39605801	39606800	1000	*	0.0149307	-9.33165	1203	E130307A14Rik	18
39850201	39851200	1000	*	0.000825624	-7.72813	11439	Mfsd4b5	15
39850301	39851300	1000	*	5.46367e-06	-8.67428	0	Mfsd4b5	19
39850401	39851400	1000	*	9.09475e-06	-8.62072	0	Mfsd4b5	20
39850501	39851500	1000	*	5.34472e-07	-9.14992	0	Mfsd4b5	30
39850601	39851600	1000	*	5.34472e-07	-9.14992	0	Mfsd4b5	14
39850701	39851700	1000	*	1.7346e-06	-9.15361	0	Mfsd4b5	16
39850801	39851800	1000	*	2.41792e-06	-9.33037	0	Mfsd4b5	15
39850901	39851900	1000	*	1.14267e-07	-10.4662	0	Mfsd4b5	14
39851001	39852000	1000	*	3.07074e-08	-11.705	0	Mfsd4b5	13
39851101	39852100	1000	*	3.07074e-08	-11.705	0	Mfsd4b5	13
40050701	40051700	1000	*	0.0497739	9.29932	7988	NA	10
40250301	40251300	1000	*	0.00318189	7.56832	34741	Cdk19	10
40250401	40251400	1000	*	0.000981828	8.01932	34841	Cdk19	10
40250501	40251500	1000	*	0.000974939	8.36377	34941	Cdk19	10
40250601	40251600	1000	*	0.000974939	8.36377	35041	Cdk19	42
40250701	40251700	1000	*	1.32708e-05	11.2482	35141	Cdk19	20
40250801	40251800	1000	*	1.32708e-05	11.2482	35241	Cdk19	20
40250901	40251900	1000	*	5.05655e-05	10.065	35341	Cdk19	20
40251001	40252000	1000	*	5.05655e-05	10.065	35441	Cdk19	22
40251101	40252100	1000	*	0.000164594	10.7204	35541	Cdk19	14
40374601	40375600	1000	*	0.0078918	7.53366	-49288	Gm18671	13
41326601	41327600	1000	*	1.63878e-09	8.0868	222	Zbtb24	16
41326701	41327700	1000	*	1.19625e-12	11.3742	322	Zbtb24	11
41326801	41327800	1000	*	8.25252e-11	11.14	422	Zbtb24	17
41364201	41365200	1000	*	0.0280801	7.51148	0	Smpd2	15
41458801	41459800	1000	*	0.0242977	7.79734	27515	Ccdc162	17
41557901	41558900	1000	*	3.46459e-05	9.55471	26396	Ccdc162	14
41558001	41559000	1000	*	3.46459e-05	9.55471	26296	Ccdc162	14
41558101	41559100	1000	*	2.35805e-06	10.8796	26196	Ccdc162	11
41558201	41559200	1000	*	1.97371e-06	10.1626	26096	Ccdc162	11
41558301	41559300	1000	*	0.000898707	7.87296	25996	Ccdc162	10
41765501	41766500	1000	*	0.00115842	10.2742	79570	Sesn1	11
41765601	41766600	1000	*	0.00115842	10.2742	79670	Sesn1	10
41893201	41894200	1000	*	0.00018913	8.46978	232	Armc2	36
41893301	41894300	1000	*	3.94701e-05	9.39639	0	NA	38
41893401	41894400	1000	*	8.3506e-06	10.3184	0	Armc2	46
41893501	41894500	1000	*	0.000197908	8.71344	0	Armc2	40
41893601	41894600	1000	*	0.00113607	7.66325	0	Armc2	33
42148801	42149800	1000	*	0.00957458	8.38762	2948	Foxo3	19
42149401	42150400	1000	*	4.49448e-05	8.63973	2348	Foxo3	25
42576601	42577600	1000	*	0.00596193	8.42553	21689	Ostm1	12
42576801	42577800	1000	*	0.00858587	8.06383	21889	Ostm1	14
42577001	42578000	1000	*	0.0111311	7.56388	22089	Ostm1	13
42689001	42690000	1000	*	0.00683844	11.2085	51509	Sec63	16
42689101	42690100	1000	*	0.00683844	11.2085	51609	Sec63	16
42689201	42690200	1000	*	0.00683844	11.2085	51709	Sec63	16
42689301	42690300	1000	*	0.00683844	11.2085	51809	Sec63	15
42689401	42690400	1000	*	0.011805	8.51081	51909	Sec63	15
43046001	43047000	1000	*	0.0198922	-7.88605	3526	Sobp	11
43517801	43518800	1000	*	0.0251824	-8.25598	48408	F930017D23Rik	15
43517901	43518900	1000	*	0.00636008	-11.0131	48508	F930017D23Rik	14
43518001	43519000	1000	*	0.00636008	-11.0131	48608	F930017D23Rik	17
43518101	43519100	1000	*	0.00636008	-11.0131	48708	F930017D23Rik	30
43518201	43519200	1000	*	0.00636008	-11.0131	48808	F930017D23Rik	12
43518301	43519300	1000	*	0.00636008	-11.0131	48908	F930017D23Rik	15
43518401	43519400	1000	*	0.00636008	-11.0131	49008	F930017D23Rik	15
43518501	43519500	1000	*	0.00636008	-11.0131	49108	F930017D23Rik	16
43518601	43519600	1000	*	0.0236199	-8.60616	49208	F930017D23Rik	18
44035801	44036800	1000	*	0.033269	7.73547	6335	Gm5949	10
44276301	44277300	1000	*	1.74017e-05	-9.59904	23020	NA	22
44276401	44277400	1000	*	1.74424e-06	-10.1597	22920	NA	20
44276501	44277500	1000	*	8.07757e-07	-10.3185	22820	NA	36
44276601	44277600	1000	*	3.52936e-07	-9.45067	22720	NA	46
44276701	44277700	1000	*	5.80956e-06	-9.4856	22620	NA	53
44276801	44277800	1000	*	1.41178e-08	-10.2093	22520	NA	59
44278801	44279800	1000	*	0.00577504	7.60386	20520	NA	76
44766601	44767600	1000	*	0.049195	-10.0518	-23719	NA	34
47262201	47263200	1000	*	0.0461118	9.83169	-60433	NA	11
52634601	52635600	1000	*	0.0170198	11.5225	67972	Slc35f1	13
52847601	52848600	1000	*	0.0390306	17.4966	280972	Slc35f1	17
52847701	52848700	1000	*	0.0390306	17.4966	281072	Slc35f1	17
52847801	52848800	1000	*	0.0390306	17.4966	281172	Slc35f1	16
52847901	52848900	1000	*	0.0390306	17.4966	281272	Slc35f1	15
52848001	52849000	1000	*	0.0390306	17.4966	281372	Slc35f1	18
52848101	52849100	1000	*	0.0173054	11.4425	281472	Slc35f1	19
52848201	52849200	1000	*	0.0207635	8.09915	281572	Slc35f1	20
53232301	53233300	1000	*	0.0424733	12.9802	22743	Cep85l	20
53232501	53233500	1000	*	0.0424733	12.9802	22543	Cep85l	41
53907901	53908900	1000	*	0.0343256	8.46967	42992	Man1a	15
53908001	53909000	1000	*	0.00125329	9.32696	42892	Man1a	15
53908101	53909100	1000	*	0.000828951	8.43643	42792	Man1a	17
53908201	53909200	1000	*	0.000146612	9.1194	42692	Man1a	17
53908301	53909300	1000	*	0.000146612	9.1194	42592	Man1a	17
53908401	53909400	1000	*	3.45202e-06	9.91508	42492	Man1a	18
53908501	53909500	1000	*	3.45202e-06	9.91508	42392	Man1a	18
56820001	56821000	1000	*	0.0286269	-7.70153	-29140	NA	10
56820101	56821100	1000	*	0.0286269	-7.70153	-29240	NA	10
59477701	59478700	1000	*	0.00447733	7.848	-25187	Mcu	11
59478101	59479100	1000	*	0.0287105	7.792	-25587	Mcu	13
59973701	59974700	1000	*	0.00531628	-7.57508	11103	Mir6906	17
60448801	60449800	1000	*	0.00223596	-8.3163	43312	Cdh23	30
61651501	61652500	1000	*	0.0217026	8.59024	-31575	Macroh2a2	17
62162501	62163500	1000	*	0.00296261	8.06374	12821	Hk1	18
62220101	62221100	1000	*	0.00296826	10.2589	37170	Hkdc1	17
62220201	62221200	1000	*	0.0127746	9.42893	37070	Hkdc1	17
62220301	62221300	1000	*	0.00196817	12.1608	36970	Hkdc1	11
62220401	62221400	1000	*	0.00196817	12.1608	36870	Hkdc1	11
62755101	62756100	1000	*	9.60091e-19	9.73765	0	NA	15
62755201	62756200	1000	*	3.72488e-18	9.25375	0	NA	15
62887101	62888100	1000	*	0.0151609	8.13306	27007	Pbld2	10
63559301	63560300	1000	*	0.0164154	-8.27694	293424	Ctnna3	14
63789601	63790600	1000	*	0.0198125	9.63577	135453	Lrrtm3	16
63789701	63790700	1000	*	0.0198125	9.63577	135353	Lrrtm3	19
63789801	63790800	1000	*	0.0198125	9.63577	135253	Lrrtm3	18
63789901	63790900	1000	*	0.0198125	9.63577	135153	Lrrtm3	22
63790001	63791000	1000	*	0.0126248	11.2749	135053	Lrrtm3	16
63790101	63791100	1000	*	0.0137869	12.4448	134953	Lrrtm3	14
63842801	63843800	1000	*	0.0212057	-12.4459	82253	Lrrtm3	14
64595801	64596800	1000	*	0.0265433	10.4498	1329924	Ctnna3	18
64640001	64641000	1000	*	0.0448221	-14.722	1374124	Ctnna3	19
64640301	64641300	1000	*	0.00304983	-9.0317	1374424	Ctnna3	18
64640401	64641400	1000	*	0.0289416	-8.41017	1374524	Ctnna3	19
64983601	64984600	1000	*	0.00208172	17.8902	-27455	Gm28881	18
64983701	64984700	1000	*	0.0176448	10.9024	-27555	Gm28881	16
64983801	64984800	1000	*	0.0176448	10.9024	-27655	Gm28881	14
65078301	65079300	1000	*	0.0284365	10.1695	-122155	Gm28881	13
65764301	65765300	1000	*	0.0164215	-7.59691	-20272	Gm30853	13
66245001	66246000	1000	*	0.0366161	-8.69867	-73332	Gm22594	15
66245101	66246100	1000	*	0.0239946	-8.17578	-73232	Gm22594	16
66309401	66310400	1000	*	0.0370893	-9.58018	-8932	Gm22594	10
66773101	66774100	1000	*	3.10814e-09	8.9525	17020	NA	12
66773201	66774200	1000	*	1.24247e-07	9.76544	17120	NA	12
67185801	67186800	1000	*	0.0353781	-9.22619	52616	NA	10
67185901	67186900	1000	*	0.0353781	-9.22619	52716	NA	10
67319401	67320400	1000	*	0.0145733	9.48919	13137	NA	19
67783001	67784000	1000	*	0.0415571	9.69574	25538	4930521O17Rik	12
67874701	67875700	1000	*	0.000587729	7.67204	59301	Rtkn2	18
68398701	68399700	1000	*	0.00853907	7.61573	-20975	Cabcoco1	11
68398801	68399800	1000	*	0.00853907	7.61573	-21075	Cabcoco1	10
68616401	68617400	1000	*	0.0271891	-10.5366	56825	Tmem26	25
68616501	68617500	1000	*	0.00778571	-10.1475	56925	Tmem26	19
68616601	68617600	1000	*	0.00871793	-9.51602	57025	Tmem26	14
68616701	68617700	1000	*	0.00399716	-9.22268	57125	Tmem26	12
68616801	68617800	1000	*	0.00399716	-9.22268	57225	Tmem26	14
68616901	68617900	1000	*	0.00399716	-9.22268	57325	Tmem26	14
68617001	68618000	1000	*	0.0060629	-9.29675	57425	Tmem26	22
69243501	69244500	1000	*	0.00506722	11.6053	8898	Ank3	10
69243601	69244600	1000	*	0.00506722	11.6053	8998	Ank3	17
69611601	69612600	1000	*	0.0149487	7.74834	376775	Ank3	14
69611801	69612800	1000	*	0.0151609	8.90931	376975	Ank3	16
69611901	69612900	1000	*	0.0118407	8.55954	377075	Ank3	17
69612001	69613000	1000	*	0.00629515	8.43191	377175	Ank3	29
69616501	69617500	1000	*	0.000606854	7.61118	381675	Ank3	27
69616601	69617600	1000	*	0.000890358	8.11585	381775	Ank3	23
69616701	69617700	1000	*	0.00193346	8.17453	381875	Ank3	18
69705501	69706500	1000	*	0.00121045	-8.52782	470675	Ank3	11
69705601	69706600	1000	*	0.00381737	-8.40699	470775	Ank3	11
69753901	69754900	1000	*	0.0178495	8.35333	519075	Ank3	12
69754001	69755000	1000	*	0.0178495	8.35333	519175	Ank3	19
69754101	69755100	1000	*	0.00549655	8.70992	519275	Ank3	31
70033001	70034000	1000	*	0.0030089	-8.39599	-6494	Mrln	34
70174901	70175900	1000	*	0.00116627	7.6536	769	Gm20108	17
70175301	70176300	1000	*	0.0107292	8.4828	1169	Gm20108	23
70175401	70176400	1000	*	0.0107292	8.4828	1269	Gm20108	25
70175501	70176500	1000	*	0.000177785	9.1952	1369	Gm20108	27
70203701	70204700	1000	*	0.000967804	7.97894	29569	Gm20108	13
70204201	70205200	1000	*	0.0411596	8.11745	30069	Gm20108	13
70478001	70479000	1000	*	0.00573497	9.59181	12788	Phyhipl	11
70479901	70480900	1000	*	0.0426394	-22.0867	10888	Phyhipl	20
70480001	70481000	1000	*	0.0426394	-22.0867	10788	Phyhipl	19
70480101	70481100	1000	*	0.0426394	-22.0867	10688	Phyhipl	17
70548201	70549200	1000	*	0.0113608	9.00585	25474	NA	13
70785601	70786600	1000	*	4.55814e-05	8.12339	208930	Bicc1	15
70785801	70786800	1000	*	0.0106943	8.18429	208730	Bicc1	14
71184701	71185700	1000	*	0.000644513	8.27018	1108	Ipmk	11
71184801	71185800	1000	*	0.00154676	7.56113	1208	Ipmk	15
71385501	71386500	1000	*	0.00541997	11.3121	22390	NA	17
71385601	71386600	1000	*	0.00541997	11.3121	22490	NA	19
71385701	71386700	1000	*	0.00541997	11.3121	22590	NA	17
71385801	71386800	1000	*	0.00134104	10.5068	22690	NA	11
71385901	71386900	1000	*	0.0183319	9.59534	22790	NA	14
71386001	71387000	1000	*	0.0183319	9.59534	22890	NA	15
71402401	71403400	1000	*	0.0346087	9.53825	39290	NA	20
71402501	71403500	1000	*	0.0362532	7.63666	39390	NA	10
71462701	71463700	1000	*	0.0389419	-15.8264	99590	NA	12
71462801	71463800	1000	*	0.00853153	-16.5373	99690	NA	11
71462901	71463900	1000	*	0.0107935	-23.1818	99790	NA	13
71495301	71496300	1000	*	0.0403147	-9.25277	132190	NA	13
71495401	71496400	1000	*	0.0403147	-9.25277	132290	NA	13
71495501	71496500	1000	*	0.0403147	-9.25277	132390	NA	24
71617801	71618800	1000	*	0.0249807	-14.5681	16877	NA	18
71698201	71699200	1000	*	0.00289461	7.66614	-34666	Gm22937	23
71698301	71699300	1000	*	0.00289461	7.66614	-34566	Gm22937	23
72141901	72142900	1000	*	0.0373402	-22.9922	-2251	NA	27
72415301	72416300	1000	*	0.0261947	17.8313	51919	Gm24984	16
72430001	72431000	1000	*	0.0499472	-10.8496	-59677	Zwint	10
72430101	72431100	1000	*	0.0499472	-10.8496	-59577	Zwint	10
72436401	72437400	1000	*	0.0450156	11.078	-53277	Zwint	10
72441301	72442300	1000	*	0.0108444	11.0571	-48377	Zwint	34
72441401	72442400	1000	*	0.000868935	11.7338	-48277	Zwint	40
72441501	72442500	1000	*	0.000868935	11.7338	-48177	Zwint	20
72474201	72475200	1000	*	0.0304772	-10.2778	-15477	Zwint	18
72474301	72475300	1000	*	0.0331266	-20.7911	-15377	Zwint	13
72968501	72969500	1000	*	0.0312323	8.87898	33327	Pcdh15	10
72968701	72969700	1000	*	0.0352173	11.2489	33527	Pcdh15	12
73102501	73103500	1000	*	0.0196783	8.67063	167327	Pcdh15	19
73226201	73227200	1000	*	0.000843533	-13.2791	291027	Pcdh15	11
73226301	73227300	1000	*	0.000843533	-13.2791	291127	Pcdh15	12
73352301	73353300	1000	*	0.0257954	10.3074	417127	Pcdh15	10
73352401	73353400	1000	*	4.63925e-05	15.0299	417227	Pcdh15	10
73352901	73353900	1000	*	0.00384163	13.4771	417727	Pcdh15	11
73353001	73354000	1000	*	0.00384163	13.4771	417827	Pcdh15	12
73353101	73354100	1000	*	0.0125269	12.9026	417927	Pcdh15	12
73353201	73354200	1000	*	0.00118543	14.1654	418027	Pcdh15	11
73379001	73380000	1000	*	0.0379566	17.2275	443827	Pcdh15	10
73379101	73380100	1000	*	0.0379566	17.2275	443927	Pcdh15	25
73388001	73389000	1000	*	2.07161e-05	7.75393	452827	Pcdh15	11
73404101	73405100	1000	*	0.0232544	9.16784	468927	Pcdh15	10
73455101	73456100	1000	*	0.00126803	8.59221	519927	Pcdh15	10
73662301	73663300	1000	*	0.00380096	8.37453	727127	Pcdh15	11
74066801	74067800	1000	*	2.60871e-05	10.4026	1131627	Pcdh15	11
74066901	74067900	1000	*	2.60871e-05	10.4026	1131727	Pcdh15	12
74067001	74068000	1000	*	2.60871e-05	10.4026	1131827	Pcdh15	16
74067101	74068100	1000	*	2.60871e-05	10.4026	1131927	Pcdh15	15
74067201	74068200	1000	*	1.26207e-05	12.0495	1132027	Pcdh15	15
74067301	74068300	1000	*	1.26207e-05	12.0495	1132127	Pcdh15	15
74255801	74256800	1000	*	0.0457029	7.96538	598102	Pcdh15	10
74256101	74257100	1000	*	0.0302678	9.36192	598402	Pcdh15	10
74337201	74338200	1000	*	0.0114185	11.54	679502	Pcdh15	10
74508701	74509700	1000	*	0.0115689	9.53909	41035	Pcdh15	10
74508801	74509800	1000	*	0.0438972	8.58088	41135	Pcdh15	10
74508901	74509900	1000	*	0.00216615	7.87068	41235	Pcdh15	10
74509001	74510000	1000	*	0.000894448	7.57588	41335	Pcdh15	11
76970601	76971600	1000	*	9.29027e-12	7.50055	30782	Col18a1	16
76970701	76971700	1000	*	8.78724e-21	9.99883	30682	Col18a1	18
76970801	76971800	1000	*	5.5883e-57	15.9754	30582	Col18a1	22
77418301	77419300	1000	*	0.00238708	7.72003	747	Pttg1ip	16
77520001	77521000	1000	*	0.0448963	-7.88401	-1403	Tspear	12
77890001	77891000	1000	*	0.0210004	7.5816	0	Dnmt3l	12
77890101	77891100	1000	*	0.00834422	8.75347	0	Dnmt3l	11
77890201	77891200	1000	*	0.00834422	8.75347	0	Dnmt3l	10
77890301	77891300	1000	*	0.00351186	8.3073	0	Dnmt3l	10
78069801	78070800	1000	*	0.00541278	9.47888	9675	Trappc10	50
78517101	78518100	1000	*	0.00469617	8.09697	16542	NA	11
78517201	78518200	1000	*	0.00386851	7.72451	16442	NA	12
78517301	78518300	1000	*	0.00831004	8.07799	16342	NA	13
78572101	78573100	1000	*	0.0418922	13.4382	-9864	Gm30400	13
78572201	78573200	1000	*	0.0418922	13.4382	-9764	Gm30400	13
78572301	78573300	1000	*	0.0418922	13.4382	-9664	Gm30400	13
78572401	78573400	1000	*	0.0418922	13.4382	-9564	Gm30400	13
78745701	78746700	1000	*	0.00501311	-15.4554	-2305	Olfr1354	12
78745801	78746800	1000	*	0.00501311	-15.4554	-2205	Olfr1354	12
78746201	78747200	1000	*	0.00501311	-15.4554	-1805	Olfr1354	19
79157101	79158100	1000	*	0.018054	7.65274	-34254	Vmn2r82	26
79157201	79158200	1000	*	0.000236859	8.90542	-34154	Vmn2r82	23
79157301	79158300	1000	*	2.45181e-05	9.37075	-34054	Vmn2r82	28
79157401	79158400	1000	*	1.73344e-05	8.67763	-33954	Vmn2r82	17
79157501	79158500	1000	*	1.73344e-05	8.67763	-33854	Vmn2r82	14
79409701	79410700	1000	*	0.0127301	-7.59465	5254	Theg	15
79499301	79500300	1000	*	0.00118262	7.71433	-93	Madcam1	14
79684901	79685900	1000	*	0.0021764	8.92908	-4361	Ptbp1	16
79733101	79734100	1000	*	0.00295273	7.75756	10655	Med16	10
80296401	80297400	1000	*	0.0181559	-8.07387	-14786	NA	19
80296501	80297500	1000	*	0.0211056	-7.72815	-14686	NA	18
80299201	80300200	1000	*	0.00437562	-7.52174	-11986	NA	16
80299301	80300300	1000	*	0.00244856	-8.05188	-11886	NA	14
80299401	80300400	1000	*	0.00957193	-7.59856	-11786	NA	11
81093801	81094800	1000	*	0.0112653	-7.7953	0	Matk	10
81181601	81182600	1000	*	0.00399503	8.33246	0	Hmg20b	10
81181901	81182900	1000	*	1.0481e-07	7.89119	0	Hmg20b	24
81214801	81215800	1000	*	3.30801e-08	8.99173	-451	Fzr1	16
81240701	81241700	1000	*	0.00738714	7.61382	21321	Nfic	15
81305601	81306600	1000	*	0.019487	10.0014	11943	Celf5	17
82077001	82078000	1000	*	0.000231588	8.36915	0	Zfp938	13
82132101	82133100	1000	*	0.0418394	10.186	19316	LOC102635990	10
82132201	82133200	1000	*	0.0418394	10.186	19216	LOC102635990	10
82266301	82267300	1000	*	1.02967e-06	8.73964	0	Gm8188	14
82524801	82525800	1000	*	0.0261278	8.61467	684	Glt8d2	16
82524901	82525900	1000	*	0.019759	9.55183	584	Glt8d2	15
82759001	82760000	1000	*	0.0289081	-7.92194	-30178	Gm4799	13
82802201	82803200	1000	*	0.0023887	9.51193	12023	Gm4799	15
82802301	82803300	1000	*	0.0023887	9.51193	12123	Gm4799	17
82802401	82803400	1000	*	0.0023887	9.51193	12223	Gm4799	17
82802501	82803500	1000	*	0.0143399	8.84449	12323	Gm4799	15
82975701	82976700	1000	*	0.0138483	8.37518	154369	Chst11	14
83425901	83426900	1000	*	0.00105622	8.23114	46285	Washc4	28
83426001	83427000	1000	*	0.00561918	7.68314	46385	Washc4	21
83554001	83555000	1000	*	0.000935573	7.56164	-3729	1500009L16Rik	15
84886501	84887500	1000	*	0.00946996	-10.6922	41921	Ric8b	18
84886601	84887600	1000	*	0.00946996	-10.6922	42021	Ric8b	17
84886701	84887700	1000	*	0.0218082	-9.95441	42121	Ric8b	18
85056101	85057100	1000	*	4.36984e-05	8.72654	45086	NA	15
85081701	85082700	1000	*	0.000137496	-14.6552	19486	NA	10
85572401	85573400	1000	*	0.0151928	9.69465	-3469	NA	11
86221501	86222500	1000	*	0.00107467	-10.6555	112220	Syn3	16
87691001	87692000	1000	*	0.00602214	8.32144	7243	NA	24
87691101	87692100	1000	*	0.00109811	9.55555	7143	NA	29
87691201	87692200	1000	*	0.000555023	9.45165	7043	NA	36
88494001	88495000	1000	*	2.70297e-05	-16.2791	0	NA	10
88494301	88495300	1000	*	0.0341582	-9.82194	-209	NA	16
88494401	88495400	1000	*	0.0341582	-9.82194	-309	NA	15
88494501	88495500	1000	*	0.0173995	-10.394	-409	NA	14
88494601	88495600	1000	*	0.0173995	-10.394	-509	NA	10
88796601	88797600	1000	*	0.0300324	-10.1301	296052	Ano4	12
88901301	88902300	1000	*	0.024156	-15.3846	191352	Ano4	19
88901401	88902400	1000	*	0.024156	-15.3846	191252	Ano4	19
88987901	88988900	1000	*	4.73918e-11	-23.7705	104752	Ano4	16
88988001	88989000	1000	*	4.73918e-11	-23.7705	104652	Ano4	10
88988101	88989100	1000	*	4.73918e-11	-23.7705	104552	Ano4	10
89157301	89158300	1000	*	0.000700409	-23.8095	22207	Ano4	16
89157401	89158400	1000	*	0.000700409	-23.8095	22107	Ano4	15
89174001	89175000	1000	*	0.0258365	-18.1818	5507	Ano4	14
89218901	89219900	1000	*	0.0448345	8.17039	-38277	Ano4	15
89219001	89220000	1000	*	0.0448345	8.17039	-38377	Ano4	13
89219101	89220100	1000	*	0.0236621	8.72082	-38477	Ano4	16
89219201	89220200	1000	*	0.0236621	8.72082	-38577	Ano4	18
89421401	89422400	1000	*	0.0150851	-12.3288	34715	Slc17a8	16
89421501	89422500	1000	*	0.0150851	-12.3288	34615	Slc17a8	16
89441501	89442500	1000	*	0.0113244	-26.2295	14615	Slc17a8	16
89544401	89545400	1000	*	0.0133816	8.37613	22168	1500026H17Rik	16
89544501	89545500	1000	*	0.000106497	10.3514	22268	1500026H17Rik	15
89816601	89817600	1000	*	0.0325935	-9.40468	107230	Anks1b	11
90225201	90226200	1000	*	0.0322018	-12.3943	515830	Anks1b	21
90228501	90229500	1000	*	1.43046e-06	-13.7427	519130	Anks1b	12
90239301	90240300	1000	*	0.0473379	-9.46174	529930	Anks1b	12
90239401	90240400	1000	*	0.0473379	-9.46174	530030	Anks1b	10
90460701	90461700	1000	*	0.00670675	12.2797	751330	Anks1b	18
90460801	90461800	1000	*	0.00670675	12.2797	751430	Anks1b	22
90778801	90779800	1000	*	0.0376339	8.32304	1069430	Anks1b	27
90992701	90993700	1000	*	0.000540621	8.14063	13744	Tmpo	20
91381301	91382300	1000	*	0.00193758	8.13796	94452	NA	17
93370201	93371200	1000	*	0.0025774	-7.53145	4695	Amdhd1	13
93377201	93378200	1000	*	0.0400103	8.04761	707	Ccdc38	15
93377301	93378300	1000	*	0.0400103	8.04761	807	Ccdc38	15
93478101	93479100	1000	*	7.41876e-07	8.48729	1558	Ntn4	17
93478201	93479200	1000	*	5.1301e-07	9.51973	1658	Ntn4	18
93478301	93479300	1000	*	4.05325e-07	9.54822	1758	Ntn4	18
93478401	93479400	1000	*	0.000779193	7.54896	1858	Ntn4	15
93768101	93769100	1000	*	0.00484076	9.58977	13149	NA	13
94358301	94359300	1000	*	0.0443584	8.5497	210415	Tmcc3	15
94358501	94359500	1000	*	0.0141112	7.90374	210615	Tmcc3	16
94755201	94756200	1000	*	0.00154198	7.6863	24497	Plxnc1	15
94755301	94756300	1000	*	0.00154198	7.6863	24397	Plxnc1	15
94755401	94756400	1000	*	0.000730217	8.59929	24297	Plxnc1	13
94755501	94756500	1000	*	0.000573589	9.23452	24197	Plxnc1	12
94755601	94756600	1000	*	0.0040712	8.16971	24097	Plxnc1	10
94793501	94794500	1000	*	0.00024998	-8.40072	9049	NA	11
95091601	95092600	1000	*	0.0460536	8.62516	66227	Cradd	13
95091801	95092800	1000	*	0.0460536	8.62516	66027	Cradd	10
95091901	95092900	1000	*	0.0173287	8.94199	65927	Cradd	10
95092101	95093100	1000	*	0.0229843	8.72191	65727	Cradd	13
95095801	95096800	1000	*	0.0419185	9.50708	62027	Cradd	24
95095901	95096900	1000	*	0.0419185	9.50708	61927	Cradd	12
95096001	95097000	1000	*	0.0419185	9.50708	61827	Cradd	13
95096101	95097100	1000	*	0.0419185	9.50708	61727	Cradd	13
95096801	95097800	1000	*	0.0398591	-7.52669	61027	Cradd	15
95615401	95616400	1000	*	1.99212e-06	9.67421	33462	NA	11
95615501	95616500	1000	*	6.80565e-08	11.0881	33562	NA	10
96225201	96226200	1000	*	0.0203247	7.8931	18700	NA	19
96225301	96226300	1000	*	6.32458e-05	11.6066	18600	NA	22
96225401	96226400	1000	*	6.32458e-05	11.6066	18500	NA	21
96225501	96226500	1000	*	6.32458e-05	11.6066	18400	NA	28
96225601	96226600	1000	*	6.32458e-05	11.6066	18300	NA	30
96225901	96226900	1000	*	0.0355129	8.42415	18000	NA	18
96245401	96246400	1000	*	0.011518	7.93172	-501	NA	16
96404501	96405500	1000	*	0.00215523	8.05652	26093	NA	12
96404901	96405900	1000	*	7.89682e-05	8.11771	25693	NA	11
96411301	96412300	1000	*	0.0225566	13.1345	19293	NA	12
96419101	96420100	1000	*	1.44891e-07	11.206	11493	NA	10
96419201	96420200	1000	*	1.23034e-06	9.15716	11393	NA	10
96458501	96459500	1000	*	0.00554407	8.25165	5633	Btg1	12
96471601	96472600	1000	*	0.00186561	8.29793	18185	Btg1	10
96628401	96629400	1000	*	0.0346851	-20.3558	-4850	NA	12
96628501	96629500	1000	*	0.0346851	-20.3558	-4750	NA	14
96628601	96629600	1000	*	0.0346851	-20.3558	-4650	NA	17
96628701	96629700	1000	*	0.0346851	-20.3558	-4550	NA	16
98496001	98497000	1000	*	0.0148875	10.5848	38572	NA	15
98496101	98497100	1000	*	0.0148875	10.5848	38472	NA	15
98612101	98613100	1000	*	0.00307577	7.62324	-76529	NA	18
98612201	98613200	1000	*	0.000804363	7.73725	-76629	NA	26
98612301	98613300	1000	*	5.04778e-05	7.91739	-76729	NA	21
98612401	98613400	1000	*	5.04778e-05	7.91739	-76829	NA	16
98696501	98697500	1000	*	0.000302596	-10.7171	-52768	Atp2b1	30
98696601	98697600	1000	*	3.71778e-07	-13.1683	-52668	Atp2b1	17
98696701	98697700	1000	*	4.07747e-08	-12.5199	-52568	Atp2b1	16
98696801	98697800	1000	*	9.62834e-07	-12.2176	-52468	Atp2b1	20
98697201	98698200	1000	*	4.93185e-06	-10.4615	-52068	Atp2b1	27
98697301	98698300	1000	*	4.93185e-06	-10.4615	-51968	Atp2b1	24
98697401	98698400	1000	*	1.28359e-05	-10.0107	-51868	Atp2b1	23
99018101	99019100	1000	*	0.0260756	7.65588	75203	Poc1b	19
99018201	99019200	1000	*	0.0238575	7.68806	75303	Poc1b	15
99122101	99123100	1000	*	1.13913e-05	8.77727	11443	NA	11
99122201	99123200	1000	*	4.07962e-07	10.4781	11543	NA	11
99122301	99123300	1000	*	2.24051e-07	10.2526	-11450	NA	17
99122401	99123400	1000	*	3.44719e-05	8.30474	-11350	NA	18
99122801	99123800	1000	*	6.37459e-07	8.95306	-10950	NA	10
99391101	99392100	1000	*	0.00559682	-7.67997	-17170	NA	14
99762101	99763100	1000	*	0.00827862	-9.34614	-60219	NA	10
99822801	99823800	1000	*	0.000366246	9.18899	-683	Gm17870	14
99849601	99850600	1000	*	0.0156956	-9.17009	-892	Kitl	16
99849701	99850700	1000	*	0.0325087	-9.02168	-792	Kitl	13
100087401	100088400	1000	*	0.0444759	-11.5458	46114	Gm8689	28
100087501	100088500	1000	*	0.0444759	-11.5458	46014	Gm8689	37
100087601	100088600	1000	*	0.0444759	-11.5458	45914	Gm8689	12
100781901	100782900	1000	*	0.0445343	-9.29091	-204404	Gm35722	13
100960101	100961100	1000	*	0.00237361	10.4432	-146382	Gm19233	15
100960201	100961200	1000	*	0.00237361	10.4432	-146282	Gm19233	11
101145801	101146800	1000	*	0.00143695	-8.42922	38319	Gm19233	10
101145901	101146900	1000	*	0.000526417	-9.46689	38419	Gm19233	18
102206801	102207800	1000	*	0.0347468	-10.4506	689453	Mgat4c	17
102206901	102207900	1000	*	0.0347468	-10.4506	0	Mgat4c	11
103114401	103115400	1000	*	0.017545	-9.01225	-42218	Lrriq1	12
103234901	103235900	1000	*	0.0229756	8.22099	31232	Slc6a15	14
103256101	103257100	1000	*	0.0372871	-10.4091	-8671	Gm8768	18
104986901	104987900	1000	*	0.0409295	-9.54781	-8098	NA	10
105277401	105278400	1000	*	0.0166076	-8.57051	131896	Tmtc2	21
105277501	105278500	1000	*	0.0166076	-8.57051	131796	Tmtc2	20
105277601	105278600	1000	*	0.0201094	-8.27059	131696	Tmtc2	20
105277701	105278700	1000	*	0.00433072	-9.08027	131596	Tmtc2	20
105344001	105345000	1000	*	0.00981823	10.3524	0	NA	14
105344101	105345100	1000	*	0.0352921	8.36789	0	NA	14
105344201	105345200	1000	*	0.0352921	8.36789	0	NA	15
106312901	106313900	1000	*	0.0343281	-9.42894	6701	Ppfia2	10
106803701	106804700	1000	*	0.000433906	-19.403	154744	Acss3	13
106803801	106804800	1000	*	0.000433906	-19.403	154644	Acss3	15
106803901	106804900	1000	*	0.000433906	-19.403	154544	Acss3	15
106804001	106805000	1000	*	0.000433906	-19.403	154444	Acss3	16
106815701	106816700	1000	*	0.0281837	-12.0524	142744	Acss3	17
106815801	106816800	1000	*	0.00906076	-13.2874	142644	Acss3	18
106816001	106817000	1000	*	0.0107499	-12.7515	142444	Acss3	20
106818101	106819100	1000	*	3.06861e-12	-17.7083	140344	Acss3	20
106818201	106819200	1000	*	1.13182e-09	-19.8675	140244	Acss3	19
106878901	106879900	1000	*	0.0132972	24.9145	79544	Acss3	14
108136901	108137900	1000	*	3.83348e-05	-8.24472	-30082	Pawr	20
108812501	108813500	1000	*	0.0478218	-7.69902	33336	Syt1	30
108812601	108813600	1000	*	0.0478218	-7.69902	33236	Syt1	38
108812701	108813700	1000	*	0.0263331	-7.67195	33136	Syt1	31
108946001	108947000	1000	*	0.00137643	-11.7325	-19865	NA	18
109327301	109328300	1000	*	0.00339116	9.06287	-104953	NA	18
109340101	109341100	1000	*	0.0351858	-9.30882	-117753	NA	14
109340201	109341200	1000	*	0.0351858	-9.30882	-117853	NA	14
109372101	109373100	1000	*	0.0450067	-10.0339	-111540	NA	18
109372201	109373200	1000	*	0.0450067	-10.0339	-111440	NA	17
109372301	109373300	1000	*	0.0268779	-7.5651	-111340	NA	15
109548801	109549800	1000	*	0.0131087	-8.37598	286280	Nav3	21
109548901	109549900	1000	*	0.00860015	-9.35462	286180	Nav3	24
109892301	109893300	1000	*	0.0204373	8.18396	398765	Nav3	22
109892401	109893400	1000	*	0.0204373	8.18396	398665	Nav3	21
110310501	110311500	1000	*	0.0285378	-9.42249	-4998	NA	19
110310701	110311700	1000	*	0.0240655	-7.97104	-4798	NA	16
111213501	111214500	1000	*	0.0268805	-10.4676	40516	NA	11
111221401	111222400	1000	*	0.0365887	8.28975	48416	NA	11
111295601	111296600	1000	*	0.0314613	10.213	-12484	Nap1l1	15
111296001	111297000	1000	*	0.0477211	12.2186	-12084	Nap1l1	10
111415801	111416800	1000	*	2.62003e-05	7.65049	13378	4933440J02Rik	23
111547201	111548200	1000	*	0.0342338	8.60722	-12889	NA	19
111547301	111548300	1000	*	0.0342338	8.60722	-12789	NA	16
111557101	111558100	1000	*	0.0163078	8.99144	-2989	NA	12
111905001	111906000	1000	*	0.00500087	8.36586	8907	Glipr1l1	13
111905101	111906100	1000	*	0.00500087	8.36586	9007	Glipr1l1	14
111905201	111906200	1000	*	0.00500087	8.36586	9107	Glipr1l1	13
111905301	111906300	1000	*	0.00500087	8.36586	9207	Glipr1l1	11
111957501	111958500	1000	*	0.00241666	7.91748	9986	NA	11
111957601	111958600	1000	*	0.00241666	7.91748	9886	NA	11
113679501	113680500	1000	*	0.0326922	-8.51442	111847	NA	12
114144301	114145300	1000	*	0.0450037	-10.3448	-41079	NA	12
114144401	114145400	1000	*	0.0450037	-10.3448	-40979	NA	12
114163501	114164500	1000	*	0.00344971	-14.1513	-21879	NA	13
114173101	114174100	1000	*	0.0372481	-10.1016	-12279	NA	13
114308401	114309400	1000	*	0.0258276	-16.5498	327875	Trhde	13
114308501	114309500	1000	*	0.0258276	-16.5498	327775	Trhde	11
114342101	114343100	1000	*	0.00124355	21.8297	294175	Trhde	11
114342201	114343200	1000	*	0.00124355	21.8297	294075	Trhde	10
114342301	114343300	1000	*	0.000387673	15.6	293975	Trhde	11
114342401	114343400	1000	*	0.000387673	15.6	293875	Trhde	15
114342501	114343500	1000	*	0.000387673	15.6	293775	Trhde	15
114342601	114343600	1000	*	0.000387673	15.6	293675	Trhde	15
114359301	114360300	1000	*	0.030792	9.00108	276975	Trhde	15
114380101	114381100	1000	*	0.00286261	7.59034	256175	Trhde	11
114775901	114776900	1000	*	0.0079838	8.7254	-6936	NA	11
115249101	115250100	1000	*	0.0125042	10.2347	28237	Zfc3h1	19
115249201	115250200	1000	*	0.0118024	9.59384	28337	Zfc3h1	18
115523901	115524900	1000	*	0.034893	-9.32489	-87668	NA	17
115524001	115525000	1000	*	0.0271133	-9.34619	-87768	NA	16
115524101	115525100	1000	*	0.0190505	-8.27379	-87868	NA	10
115527101	115528100	1000	*	0.018273	-11.5914	-90868	NA	10
115527201	115528200	1000	*	0.00111668	-12.6724	-90968	NA	11
115527301	115528300	1000	*	0.000811117	-11.3532	-91068	NA	11
115527401	115528400	1000	*	0.0112367	-8.61853	-91168	NA	11
115657601	115658600	1000	*	0.000961957	-17.1429	4864	Tspan8	13
115698901	115699900	1000	*	0.0091484	-21.4995	5527	NA	13
116227001	116228000	1000	*	0.0279553	8.01546	-25957	Kcnmb4os1	15
116388901	116389900	1000	*	0.000142078	10.0633	27516	Cnot2	14
116389001	116390000	1000	*	7.09787e-05	9.47683	27416	Cnot2	12
116389101	116390100	1000	*	0.00383608	7.69588	27316	Cnot2	15
116750701	116751700	1000	*	0.00494016	7.69335	34585	Rab3ip	16
116750801	116751800	1000	*	0.00271515	8.30381	34485	Rab3ip	16
117236101	117237100	1000	*	0.0205211	-10.9164	10174	NA	14
117236201	117237200	1000	*	0.029591	-12.1315	10274	NA	19
117266001	117267000	1000	*	1.1828e-05	-9.26297	478	Gm9002	18
117266101	117267100	1000	*	0.00108293	-8.95522	578	Gm9002	18
117266201	117267200	1000	*	0.00108293	-8.95522	678	Gm9002	18
117266301	117267300	1000	*	0.00108293	-8.95522	778	Gm9002	17
117546801	117547800	1000	*	0.000273663	7.97474	-138	Mdm2	10
117692501	117693500	1000	*	0.0369906	7.91155	-7075	NA	10
117729601	117730600	1000	*	0.000309135	8.54205	-26981	NA	14
117729701	117730700	1000	*	4.77597e-05	8.41707	-27081	NA	12
117729801	117730800	1000	*	1.99127e-05	8.99405	-27181	NA	15
117837001	117838000	1000	*	0.000823817	11.6385	-2843	NA	10
117837101	117838100	1000	*	0.00448994	10.2001	-2743	NA	10
117837301	117838300	1000	*	0.00393725	9.50311	-2543	NA	11
117849901	117850900	1000	*	0.000482278	18.6111	9058	NA	12
117876801	117877800	1000	*	5.46732e-06	8.20571	35958	NA	14
117877101	117878100	1000	*	3.71546e-05	9.59616	36258	NA	10
117877201	117878200	1000	*	1.01224e-05	8.94919	36358	NA	13
117877301	117878300	1000	*	1.01224e-05	8.94919	36458	NA	11
117877401	117878400	1000	*	1.01224e-05	8.94919	36558	NA	13
117877501	117878500	1000	*	0.000111374	7.74054	36658	NA	14
117894501	117895500	1000	*	0.00329811	34.6631	-52922	NA	13
117894601	117895600	1000	*	0.0345974	17.6397	-52822	NA	13
117894701	117895700	1000	*	0.0345974	17.6397	-52722	NA	15
117922801	117923800	1000	*	0.012827	-9.6622	-24622	NA	11
117922901	117923900	1000	*	0.0245916	-9.34236	-24522	NA	12
117923501	117924500	1000	*	0.00343716	-7.68014	-23922	NA	14
117951701	117952700	1000	*	0.00893208	8.65909	3279	NA	16
117951801	117952800	1000	*	0.00474336	7.9262	3379	NA	16
117951901	117952900	1000	*	0.008133	8.33719	3479	NA	17
117969801	117970800	1000	*	4.19949e-06	7.69065	-6916	Mdm1	13
118225401	118226400	1000	*	0.0012729	-21.6667	-35391	Gm9049	14
118270401	118271400	1000	*	3.35223e-08	7.50806	-5551	Ifng	19
118270501	118271500	1000	*	1.16991e-09	8.26558	-5451	Ifng	18
118288601	118289600	1000	*	0.000772691	8.04425	11277	NA	10
118292001	118293000	1000	*	0.0327977	9.21168	14677	NA	11
118303101	118304100	1000	*	0.0112158	9.13096	25777	NA	11
118303201	118304200	1000	*	0.00818052	8.59942	25877	NA	10
118303901	118304900	1000	*	0.027835	7.95226	26577	NA	12
118324801	118325800	1000	*	1.25314e-06	8.45973	47477	NA	17
118346901	118347900	1000	*	0.00223088	8.1012	43357	Ifngas1	16
118505901	118506900	1000	*	0.00272966	13.2379	44731	Gm33337	16
118506001	118507000	1000	*	0.00028092	13.8729	44631	Gm33337	15
118506101	118507100	1000	*	4.72388e-06	13.2979	44531	Gm33337	14
118506201	118507200	1000	*	4.72388e-06	13.2979	44431	Gm33337	15
118506301	118507300	1000	*	0.000108832	9.87903	44331	Gm33337	16
118506401	118507400	1000	*	0.00317658	9.51489	44231	Gm33337	15
118506501	118507500	1000	*	0.000693216	7.58507	44131	Gm33337	18
118506601	118507600	1000	*	1.477e-08	8.19583	44031	Gm33337	19
118506701	118507700	1000	*	2.07391e-09	8.09045	43931	Gm33337	19
118506801	118507800	1000	*	2.28361e-09	7.53997	43831	Gm33337	21
118549101	118550100	1000	*	0.0365238	8.43121	1531	Gm33337	16
118549201	118550200	1000	*	0.00260851	11.5704	1431	Gm33337	15
118549301	118550300	1000	*	0.00185868	12.0843	1331	Gm33337	13
118549401	118550400	1000	*	0.000466414	11.0936	1231	Gm33337	13
118549501	118550500	1000	*	8.48689e-06	9.2859	1131	Gm33337	14
118601101	118602100	1000	*	0.00116987	7.595	39064	NA	28
118611601	118612600	1000	*	0.0101995	7.70552	28564	NA	10
118611701	118612700	1000	*	0.0101995	7.70552	28464	NA	20
118611801	118612800	1000	*	0.00310911	8.3458	28364	NA	18
118663701	118664700	1000	*	5.51832e-06	8.08809	6311	NA	10
118663801	118664800	1000	*	7.39611e-05	7.68119	6211	NA	11
118710901	118711900	1000	*	0.00416918	8.34364	-4787	Dyrk2	13
118717301	118718300	1000	*	1.72717e-09	12.2803	1259	NA	13
118717401	118718400	1000	*	1.91168e-08	11.3297	1159	NA	13
118717501	118718500	1000	*	4.55901e-06	8.65772	1059	NA	14
118717601	118718600	1000	*	3.50917e-07	9.20584	959	NA	24
118725301	118726300	1000	*	2.00267e-06	7.64822	-2516	NA	23
118725401	118726400	1000	*	2.00267e-06	7.64822	-2416	NA	19
118821001	118822000	1000	*	8.67256e-08	11.2657	35575	NA	13
118821101	118822100	1000	*	1.41707e-06	11.1556	35475	NA	14
118821201	118822200	1000	*	9.55664e-06	11.4297	35375	NA	16
118821301	118822300	1000	*	8.88206e-07	12.4341	35275	NA	14
118821401	118822400	1000	*	0.00243696	10.0774	35175	NA	18
118846601	118847600	1000	*	0.00343773	8.00712	9975	NA	12
118846801	118847800	1000	*	0.000298336	9.42215	9775	NA	13
118846901	118847900	1000	*	0.000298336	9.42215	9675	NA	15
118847001	118848000	1000	*	0.000722447	8.55082	9575	NA	16
118847101	118848100	1000	*	0.00148854	8.85917	9475	NA	19
118915801	118916800	1000	*	0.0209058	8.69464	-9447	NA	12
118915901	118916900	1000	*	0.0209058	8.69464	-9347	NA	11
118916001	118917000	1000	*	0.0215615	8.10151	-9247	NA	13
119291601	119292600	1000	*	0.00175301	9.30089	1866	Grip1	13
120145801	120146800	1000	*	0.0273203	10.2151	0	NA	15
120509701	120510700	1000	*	0.0129101	-10.4477	24408	4930471E19Rik	12
120509801	120510800	1000	*	0.0413663	-9.02714	24308	4930471E19Rik	10
120530401	120531400	1000	*	1.2137e-07	-10.2573	3708	4930471E19Rik	14
120530501	120531500	1000	*	3.01992e-06	-10.1761	3608	4930471E19Rik	17
121129301	121130300	1000	*	0.000128076	-10.2581	16794	Tbc1d30	18
121129401	121130400	1000	*	2.81185e-11	-12.5712	16694	Tbc1d30	17
121129501	121130500	1000	*	2.81185e-11	-12.5712	16594	Tbc1d30	17
121129601	121130600	1000	*	1.00671e-14	-12.621	0	Tbc1d30	19
121129801	121130800	1000	*	3.11497e-15	-11.4376	0	Tbc1d30	11
121201801	121202800	1000	*	0.000889083	9.66736	806	Gns	20
121201901	121202900	1000	*	0.00766018	9.05863	906	Gns	19
121324501	121325500	1000	*	0.000949598	-7.65543	0	NA	16
121324601	121325600	1000	*	0.000586239	-7.85687	0	NA	16
121529601	121530600	1000	*	0.0190249	-7.58652	51902	D930020B18Rik	19
122035401	122036400	1000	*	0.00752787	8.4802	346	NA	14
122115101	122116100	1000	*	0.0121951	-13.1843	80046	NA	12
122115201	122116200	1000	*	0.0121951	-13.1843	80146	NA	11
122115301	122116300	1000	*	0.0360049	-17.0732	80246	NA	11
122338501	122339500	1000	*	0.037978	-11.0606	42903	NA	13
122338601	122339600	1000	*	0.037978	-11.0606	42803	NA	14
122338701	122339700	1000	*	0.037978	-11.0606	42703	NA	17
122338801	122339800	1000	*	0.037978	-11.0606	42603	NA	18
122412301	122413300	1000	*	0.0157199	-11.4004	-6505	Sros1	13
122412401	122413400	1000	*	0.000136569	-16.2626	-6605	Sros1	10
122412501	122413500	1000	*	0.000136569	-16.2626	-6705	Sros1	13
122414701	122415700	1000	*	0.0168059	7.65811	-8905	Sros1	14
122562401	122563400	1000	*	0.00281559	8.91076	47734	Ppm1h	21
122562501	122563500	1000	*	0.00101504	10.8227	47834	Ppm1h	22
122562601	122563600	1000	*	0.00101504	10.8227	47934	Ppm1h	25
122562701	122563700	1000	*	0.00302268	10.7686	48034	Ppm1h	23
122562801	122563800	1000	*	0.0389623	9.14143	48134	Ppm1h	22
122563101	122564100	1000	*	0.00811751	10.607	48434	Ppm1h	28
122563201	122564200	1000	*	0.00248026	10.8176	48534	Ppm1h	29
122577701	122578700	1000	*	0.0403625	7.70775	63034	Ppm1h	27
122627501	122628500	1000	*	0.0256936	10.0252	0	NA	27
122627601	122628600	1000	*	0.000772608	11.7248	0	NA	25
122627701	122628700	1000	*	0.0143518	10.0667	0	NA	13
122627801	122628800	1000	*	0.000139512	10.9574	0	NA	11
122627901	122628900	1000	*	6.79282e-07	10.2698	0	NA	10
122974601	122975600	1000	*	1.41818e-06	-27.8481	57300	Usp15	13
122974701	122975700	1000	*	1.41818e-06	-27.8481	57200	Usp15	14
123149101	123150100	1000	*	0.00646384	-16.9942	49200	Tafa2	16
123149201	123150200	1000	*	0.00646384	-16.9942	49300	Tafa2	16
123149301	123150300	1000	*	0.00160907	-16.2791	49400	Tafa2	38
123149401	123150400	1000	*	0.00160907	-16.2791	49500	Tafa2	30
123149501	123150500	1000	*	8.82463e-05	-16.883	49600	Tafa2	22
123149601	123150600	1000	*	8.82463e-05	-16.883	49700	Tafa2	11
123149901	123150900	1000	*	0.000120907	-16.4486	50000	Tafa2	14
123150001	123151000	1000	*	0.00108357	-13.102	50100	Tafa2	12
123154201	123155200	1000	*	0.000187501	-31.4815	54300	Tafa2	11
123313801	123314800	1000	*	0.023606	-7.9634	213900	Tafa2	14
123313901	123314900	1000	*	0.023606	-7.9634	214000	Tafa2	13
123350001	123351000	1000	*	0.00828067	-11.5294	250100	Tafa2	16
123350101	123351100	1000	*	0.00828067	-11.5294	250200	Tafa2	19
123417101	123418100	1000	*	0.0449159	10.4978	317200	Tafa2	21
123417201	123418200	1000	*	0.0032034	12.3324	317300	Tafa2	22
123417301	123418300	1000	*	0.0032034	12.3324	317400	Tafa2	22
123877501	123878500	1000	*	0.000438423	-12.7424	-149698	Gm18510	12
123879101	123880100	1000	*	0.00971723	-18.3333	-151298	Gm18510	10
123879201	123880200	1000	*	0.00971723	-18.3333	-151398	Gm18510	10
123879301	123880300	1000	*	0.00971723	-18.3333	-151498	Gm18510	11
123993101	123994100	1000	*	0.0108614	7.80923	-60667	NA	16
124010001	124011000	1000	*	0.00416369	12.4154	-43767	NA	14
124010401	124011400	1000	*	0.00636705	10.5054	-43367	NA	14
124010501	124011500	1000	*	0.00636705	10.5054	-43267	NA	15
124010601	124011600	1000	*	0.00636705	10.5054	-43167	NA	15
124010701	124011700	1000	*	0.0120086	9.52909	-43067	NA	16
124010801	124011800	1000	*	0.0120086	9.52909	-42967	NA	15
124061301	124062300	1000	*	0.014434	8.33019	6534	NA	13
124061701	124062700	1000	*	0.0155072	8.89929	6934	NA	22
124061801	124062800	1000	*	0.0155072	8.89929	7034	NA	24
124061901	124062900	1000	*	0.0155072	8.89929	7134	NA	25
124062001	124063000	1000	*	0.0155072	8.89929	7234	NA	23
124226501	124227500	1000	*	0.011113	8.41873	-63464	NA	16
124480401	124481400	1000	*	0.0125583	-10.0594	121058	4930503E24Rik	27
124480501	124481500	1000	*	0.0125583	-10.0594	121158	4930503E24Rik	27
124480601	124481600	1000	*	0.00799673	-9.11291	121258	4930503E24Rik	25
124550401	124551400	1000	*	0.0431779	-15.351	129986	NA	27
124550501	124551500	1000	*	0.0431779	-15.351	129886	NA	26
124550601	124551600	1000	*	0.0431779	-15.351	129786	NA	23
124550701	124551700	1000	*	0.0431779	-15.351	129686	NA	18
124550801	124551800	1000	*	0.0431779	-15.351	129586	NA	15
124550901	124551900	1000	*	0.0431779	-15.351	129486	NA	11
124551001	124552000	1000	*	0.0431779	-15.351	129386	NA	12
124551101	124552100	1000	*	0.0431779	-15.351	129286	NA	14
124551201	124552200	1000	*	0.0431779	-15.351	129186	NA	14
124681801	124682800	1000	*	0.0359472	-7.61754	-415	NA	11
124781401	124782400	1000	*	0.0365962	7.7599	-49488	NA	13
125118401	125119400	1000	*	0.0286475	7.96121	45432	Slc16a7	13
125254201	125255200	1000	*	0.0058921	8.22763	-28867	Slc16a7	13
125254301	125255300	1000	*	0.0058921	8.22763	-28967	Slc16a7	11
125286801	125287800	1000	*	2.10729e-06	-14.7631	-60600	Gm9102	23
125286901	125287900	1000	*	2.10729e-06	-14.7631	-60500	Gm9102	11
125298201	125299200	1000	*	3.19702e-10	-20.1183	-49200	Gm9102	10
125301801	125302800	1000	*	0.00380233	-12.9127	-45600	Gm9102	13
125357601	125358600	1000	*	0.0329234	-18.1818	9201	Gm9102	12
125357701	125358700	1000	*	0.0329234	-18.1818	9301	Gm9102	13
125357801	125358800	1000	*	0.0329234	-18.1818	9401	Gm9102	14
125357901	125358900	1000	*	0.0329234	-18.1818	9501	Gm9102	14
125358001	125359000	1000	*	0.0329234	-18.1818	9601	Gm9102	12
125358101	125359100	1000	*	0.0329234	-18.1818	9701	Gm9102	11
125359501	125360500	1000	*	0.00523236	-9.89011	11101	Gm9102	10
125359601	125360600	1000	*	0.00523236	-9.89011	11201	Gm9102	13
125399701	125400700	1000	*	0.0134782	-13.4391	51301	Gm9102	14
125431801	125432800	1000	*	0.0374572	-19.4249	83401	Gm9102	14
125630901	125631900	1000	*	0.03028	-17.0462	-170137	Lrig3	16
125631001	125632000	1000	*	0.03028	-17.0462	-170037	Lrig3	17
125751801	125752800	1000	*	0.0313052	-14.7582	-49237	Lrig3	16
125913201	125914200	1000	*	0.00263967	-25.7143	40505	NA	16
125913301	125914300	1000	*	0.00263967	-25.7143	40605	NA	12
125913401	125914400	1000	*	0.00263967	-25.7143	40705	NA	12
125913501	125914500	1000	*	0.00263967	-25.7143	40805	NA	13
125960201	125961200	1000	*	0.010156	-15.2778	60992	Gm4510	17
125960301	125961300	1000	*	0.00049445	-12.2807	60892	Gm4510	13
125960401	125961400	1000	*	0.00049445	-12.2807	60792	Gm4510	10
125982001	125983000	1000	*	0.0210534	-15.4402	39192	Gm4510	10
125982601	125983600	1000	*	0.000364058	-16.2162	38592	Gm4510	12
126130601	126131600	1000	*	0.0158818	-8.71712	39615	1700021G15Rik	13
126130701	126131700	1000	*	0.0158818	-8.71712	39715	1700021G15Rik	15
126175601	126176600	1000	*	0.0460701	-11.7196	-31244	NA	14
126283001	126284000	1000	*	0.0199724	-8.13953	75157	NA	14
126340301	126341300	1000	*	0.00500422	-8.51064	81373	NA	10
126645601	126646600	1000	*	6.42376e-13	-9.49261	0	Gm9111	11
126645701	126646700	1000	*	1.09619e-07	-8.05808	0	Gm9111	11
126801601	126802600	1000	*	0.0202005	10.4837	3409	NA	18
126801701	126802700	1000	*	0.0380537	9.84572	3509	NA	19
126988701	126989700	1000	*	0.00153128	7.79423	-11394	B4galnt1	22
127006801	127007800	1000	*	5.93085e-11	8.09828	5707	B4galnt1	24
127308101	127309100	1000	*	0.00125683	-8.69864	91570	R3hdm2	10
127308201	127309200	1000	*	0.00125683	-8.69864	91670	R3hdm2	10
127308301	127309300	1000	*	0.00125683	-8.69864	91770	R3hdm2	12
127308401	127309400	1000	*	0.00125683	-8.69864	91870	R3hdm2	11
127308501	127309500	1000	*	0.00164279	-9.13515	91970	R3hdm2	10
127399901	127400900	1000	*	0.00428323	7.70615	56117	Lrp1	35
127496201	127497200	1000	*	0.0408212	9.21801	17346	Stat6	29
127496301	127497300	1000	*	0.0408212	9.21801	17446	Stat6	26
127496401	127497400	1000	*	0.0454521	8.06246	17546	Stat6	23
127499401	127500400	1000	*	0.011542	8.44729	0	NA	11
127499501	127500500	1000	*	0.00416839	9.40143	0	NA	11
127499601	127500600	1000	*	0.00231962	9.49415	0	NA	12
127601701	127602700	1000	*	0.0487407	8.57928	6111	Rdh1	13
127601801	127602800	1000	*	0.0311898	7.74656	6211	Rdh1	14
127931701	127932700	1000	*	1.88356e-08	11.0085	0	Baz2a	13
127931801	127932800	1000	*	2.80296e-11	11.8969	0	Baz2a	16
127931901	127932900	1000	*	1.95568e-11	12.3646	0	Baz2a	16
127932001	127933000	1000	*	1.95568e-11	12.3646	0	Baz2a	15
127967801	127968800	1000	*	0.00985394	8.76585	47366	Rbms2	18
127967901	127968900	1000	*	0.00307344	9.30483	47266	Rbms2	14
127984601	127985600	1000	*	0.0210558	7.63616	30566	Rbms2	20
128170801	128171800	1000	*	0.006189	8.6129	-1803	Cs	16
128170901	128171900	1000	*	0.00506901	9.256	-1703	Cs	21
128171001	128172000	1000	*	0.0233795	8.28654	-1603	Cs	12
128171201	128172200	1000	*	0.0319982	8.43772	-1403	Cs	12
128213201	128214200	1000	*	0.000921339	7.56645	0	NA	27
129073101	129074100	1000	*	0.0498472	8.47161	0	Olfr774	18
129115001	129116000	1000	*	0.0422344	-8.19699	-7647	Olfr777	17
129362801	129363800	1000	*	0.00402378	-10.7235	5140	Olfr791	16
129362901	129363900	1000	*	0.0103091	-11.7799	5240	Olfr791	19
129363201	129364200	1000	*	0.0127663	-10.1913	5540	Olfr791	57
129363301	129364300	1000	*	0.0127663	-10.1913	5640	Olfr791	47
129363401	129364400	1000	*	0.0127663	-10.1913	5740	Olfr791	36
129363501	129364500	1000	*	0.0127663	-10.1913	5840	Olfr791	16
129363701	129364700	1000	*	0.0195141	-8.63393	6040	Olfr791	11
129418601	129419600	1000	*	0.00285753	8.33629	0	NA	11
129418701	129419700	1000	*	0.00788141	7.84369	0	NA	15
129765201	129766200	1000	*	0.00228712	11.404	150	NA	19
129765301	129766300	1000	*	0.00228712	11.404	50	NA	16
129765401	129766400	1000	*	0.00228712	11.404	0	NA	18
129765601	129766600	1000	*	0.00633773	12.1032	0	NA	14
129992801	129993800	1000	*	0.0201812	-8.44156	5491	Olfr825	14
130090001	130091000	1000	*	0.0353626	8.6402	25109	Neurod4	14
130169601	130170600	1000	*	4.29945e-05	8.93499	10855	Tespa1	65
130169701	130170700	1000	*	4.29945e-05	8.93499	10955	Tespa1	62
130170101	130171100	1000	*	0.000131577	9.55935	11355	Tespa1	17
130170201	130171200	1000	*	0.000131577	9.55935	11455	Tespa1	21
130241801	130242800	1000	*	0.0487563	14.2045	-5568	NA	19
130313401	130314400	1000	*	0.0347405	12.0887	18865	Vmn2r87	12
130313501	130314500	1000	*	0.0347405	12.0887	18765	Vmn2r87	14
130313601	130314600	1000	*	0.0251131	16.6185	18665	Vmn2r87	16
130344201	130345200	1000	*	0.037592	18.4524	-10936	Vmn2r87	11
130344301	130345300	1000	*	0.037592	18.4524	-11036	Vmn2r87	12
3062701	3063700	1000	*	0.000232515	-8.01956	-12204	NA	22
3062801	3063800	1000	*	0.000212972	-9.23138	-12104	NA	23
3062901	3063900	1000	*	0.000160151	-9.09279	-12004	NA	15
3063001	3064000	1000	*	0.00540144	-9.72774	-11904	NA	46
3597701	3598700	1000	*	0.000707199	8.37389	0	Tug1	26
3725101	3726100	1000	*	0.0215935	8.64849	87803	Osbp2	10
3725201	3726200	1000	*	0.0247268	9.04179	87703	Osbp2	12
3725301	3726300	1000	*	0.0247268	9.04179	87603	Osbp2	14
4447401	4448400	1000	*	0.00777244	7.77311	96415	Mtmr3	23
4447501	4448500	1000	*	0.00777244	7.77311	96315	Mtmr3	38
4655001	4656000	1000	*	0.00010304	-10.9679	323	Zmat5	11
4655101	4656100	1000	*	0.000125973	-10.7649	423	Zmat5	10
4899401	4900400	1000	*	0.0191632	7.82454	-1337	Nefh	13
4899501	4900500	1000	*	0.0370201	7.5976	-1437	Nefh	14
4929501	4930500	1000	*	0.0473771	10.6603	-6324	Ap1b1	13
4934801	4935800	1000	*	0.0332455	12.3019	-1024	Ap1b1	12
5286301	5287300	1000	*	0.0286419	-8.20252	107547	Znrf3	19
5286401	5287400	1000	*	0.0286419	-8.20252	107447	Znrf3	19
5286501	5287500	1000	*	0.0286419	-8.20252	107347	Znrf3	18
5286601	5287600	1000	*	0.0151282	-7.94784	107247	Znrf3	17
5286801	5287800	1000	*	0.0211686	-8.00297	107047	Znrf3	18
5286901	5287900	1000	*	0.0211686	-8.00297	106947	Znrf3	13
5434801	5435800	1000	*	0.00465997	-7.69158	9646	Gm11962	22
5456101	5457100	1000	*	0.00533587	7.70785	7261	NA	15
5460301	5461300	1000	*	0.032182	9.50984	-9359	Xbp1	11
6158301	6159300	1000	*	0.0477031	8.74402	-7886	Nudcd3	14
6158401	6159400	1000	*	0.0477031	8.74402	-7986	Nudcd3	24
6158501	6159500	1000	*	0.0477031	8.74402	-8086	Nudcd3	23
6158601	6159600	1000	*	0.0477031	8.74402	-8186	Nudcd3	18
6158701	6159700	1000	*	0.0477031	8.74402	-8286	Nudcd3	18
6468801	6469800	1000	*	9.31557e-07	9.42085	0	Myo1g	12
6468901	6469900	1000	*	6.84498e-07	9.20741	0	Myo1g	10
6469001	6470000	1000	*	1.62977e-07	9.82182	0	Myo1g	10
6630601	6631600	1000	*	0.0313728	-8.0981	-4224	NA	10
6695501	6696500	1000	*	0.012295	13.6085	-25464	Gm11981	12
6695601	6696600	1000	*	0.0250184	11.054	-25564	Gm11981	13
7860801	7861800	1000	*	0.0259288	-9.90833	-24296	Gm27393	12
7860901	7861900	1000	*	0.0207516	-8.61632	-24396	Gm27393	20
7861001	7862000	1000	*	0.0207516	-8.61632	-24496	Gm27393	20
7861101	7862100	1000	*	0.0207516	-8.61632	-24596	Gm27393	22
7861301	7862300	1000	*	0.0377743	-8.10917	-24796	Gm27393	19
7861401	7862400	1000	*	0.0089001	-8.01101	-24896	Gm27393	26
7861501	7862500	1000	*	0.00195101	-8.30727	-24996	Gm27393	23
7861601	7862600	1000	*	0.000716074	-8.14288	-25096	Gm27393	16
7861701	7862700	1000	*	0.00454264	-7.78093	-25196	Gm27393	16
8098601	8099600	1000	*	0.00554407	-10.9189	-34507	NA	14
8098701	8099700	1000	*	0.00238192	-31.2433	-34607	NA	13
8113401	8114400	1000	*	0.00617402	9.13475	-49307	NA	12
8113501	8114500	1000	*	0.0121412	8.17716	-49407	NA	13
8113601	8114600	1000	*	0.0121412	8.17716	-49507	NA	13
8113701	8114700	1000	*	0.0121412	8.17716	-49607	NA	13
8113801	8114800	1000	*	0.0121412	8.17716	-49707	NA	15
8113901	8114900	1000	*	0.0121412	8.17716	-49807	NA	13
8114001	8115000	1000	*	0.0121412	8.17716	-49907	NA	12
8666901	8667900	1000	*	0.0346374	7.66962	-52220	Tns3	15
8667001	8668000	1000	*	0.0321672	8.13181	-52320	Tns3	20
8667101	8668100	1000	*	0.001796	9.01038	-52420	Tns3	20
8667201	8668200	1000	*	0.000490097	10.3826	-52520	Tns3	19
8923801	8924800	1000	*	0.0192013	-7.69628	-535	Pkd1l1	26
8924101	8925100	1000	*	0.00205885	-8.84119	-835	Pkd1l1	16
8924201	8925200	1000	*	0.00268138	-8.77223	-935	Pkd1l1	17
8924301	8925300	1000	*	0.00494496	-8.54117	-1035	Pkd1l1	35
8924401	8925400	1000	*	0.00494496	-8.54117	-1135	Pkd1l1	52
9428801	9429800	1000	*	0.0341329	7.97205	286859	Abca13	18
9428901	9429900	1000	*	0.0341329	7.97205	286959	Abca13	18
9429001	9430000	1000	*	0.0211171	8.98428	287059	Abca13	11
9429101	9430100	1000	*	0.0352124	10.6873	287159	Abca13	14
9565801	9566800	1000	*	0.041258	10.8831	423859	Abca13	14
9565901	9566900	1000	*	0.041258	10.8831	423959	Abca13	14
9566001	9567000	1000	*	0.041258	10.8831	424059	Abca13	15
9566101	9567100	1000	*	0.0433058	11.1709	424159	Abca13	14
9624701	9625700	1000	*	0.0325087	-10.7581	482759	Abca13	10
9649201	9650200	1000	*	0.0415173	11.9182	5423	NA	11
9649301	9650300	1000	*	0.0415173	11.9182	5323	NA	11
[truncated: 20,090 more rows]
